# Supplementary material for: Research artifacts and citations in computer systems papers
Source: PeerJ Comput Sci. 2022 Feb 7;8:e887. doi: 10.7717/peerj-cs.887 (PMC9044204; doi:10.7717/peerj-cs.887)
Supplement: Supplemental Information 2 — Please refer to all *.md files for detailed data descriptions. [file peerj-cs-08-887-s002.tbz2 › sysconf/docs/search_index.json]

[
["index.html", "Statistical Observations on Systems Papers 1 Introduction Research in Computer Systems Result Highlights Reproducibility Acknowledgements License Citation Version history", " Statistical Observations on Systems Papers Eitan Frachtenberg 2019-12-20 1 Introduction What makes a research publication stand out? What makes a journal or conference reputable? What contributes to an author’s publication record? Almost every scientist has been curious about questions like these at one time or another. And yet much to our frustration, we can’t answer them scientifically, because we don’t have accurate metrics to measure them by. And even if we did, we wouldn’t be able to measure them, because controlled experiments on the publication process are all but impossible. Instead, what this document attempts to do is to address these questions through the observation of multi-dimensional data. The data has been collected from fifty well-known conferences in the computer systems field throughout 2017. It includes nearly every aspect of the publication process: conference statistics, author statistics, paper metrics, textual analysis, citation graphs, and many more. The sheer volume and detail of the data reveal some interesting insights about publications in this specific area, and perhaps more broadly as well. The next section lists some of these high-level insights, while the rest of this document delves into the methods and the analysis in much greater detail. It starts with a precise description of both the complete data set that was collected in Chapter 2, and follows with a description of all derived metrics and variables (“features”) in Chapter 3. I suggest you at least skim both of these chapters to get an understanding of the data collected, and the possible relationships and questions that could arise from it. The rest of the chapters each deal with a cohesive subset of questions. For example, Chapter ?? attempts to measure and compare various metrics of conference “quality”, while Chapter ?? does the same for individual papers. Although these chapters appear in sequence with later chapters sometimes referring to previous data, feel free to read these out of order or jump straight to the topic that interests you the most. You’ll find links to any prerequisite analysis from previous chapters. Research in Computer Systems This study focuses almost exclusively on a single field of study, computer systems. Computer Systems (aka ‘Systems’) is the field that deals, in a nutshell, with building programs that use a lot of resources and profiling that resource usage. Computer systems is a large and rapidly evolving field in computer science. This field stands out from other areas of computer science in some key characteristics. It emphasizes scientific exploration through system implementation, and combines a unique blend of mathematical rigor, simulation science, and technical engineering. Systems work includes building operating systems, computer architectures, databases, parallel and distributed computing, and networking among others. It is a highly practical field, focused on implementation and understanding what kinds of usage a system will be able to handle. As Craig Partridge writes [4]: “The classic systems paper presents an implementation or planned implementation. The implementation can be in software or hardware or both. The implementation’s contribution is usually that it either achieves some new function, never before achieved, or it realizes an existing function more efficiently or effectively than previously.” Because of the applicability of systems work and its rapid pace of development, peer-reviewed conferences hold a special role in scholarly publication. System practitioners often prefer to publish their best work in a conference with a turn-around time of a few months, compared to a few years in some top systems journals [5]. Thus, conference publication takes the lead role in describing innovative research, while journals are often delegated to archival purposes [6]. This is why we chose to focus on the conference publication process in systems. Specifically, we focus on an expansive, but nevertheless selective, cross-sectional set of systems conferences from 2017, all employing a rigorous peer-review process to select their papers (with typical acceptance rates in the vicinity of 20%). We collected statistics about every conference, every peer-reviewed paper in it, and every co-author of every paper. By combinining statistics from all these angles, we are able to explore hundreds of aspects of the field of computer systems, as reflected through its research papers. Result Highlights Each chapter (starting from Ch. ??) starts with a list of some of the interesting questions in the chapter. Feel free to skip around from chapter to chapter, review the highlights and questions, and then dive deeper into the details of interest to you. Reproducibility Reproducibility and replication in research is a cornerstone of the scientific method. There’s an entire chapter (??) dedicated to reproducibility in computer systems here. Accordingly, this study also attempts to replicate or approximate numerous past results and assumptions about the publication and peer-review process (and refers to the original results when possible). These results not always be novel, but with reproducibility, that’s exactly the point! It is only fitting then that we would also make every attempt to provide as much data and source code as necessary to reproduce all the results in this analysis [1]. The complete data, ETL scripts, and analysis code for this document can be found at https://github.com/eitanf/sysconf. This document (which itself includes the analysis source code) is included in the repository and is formatted with the Bookdown [8] and knitr [9] R packages. Every data file or directory has a corresponding markdown file describing it. It resides in the same directory as the data file or sub-directory, and has the same name, with a .md extension. The description file details the field descriptions and types, as well as the source script that generated it, the git hash of version that generated it, and the location in the source code that generated each field. This information is reproduced in the next two chapters. The R analysis code embedded in this document ran with the following R session information: ## R version 3.4.4 (2018-03-15) ## Platform: x86_64-pc-linux-gnu (64-bit) ## Running under: Linux Mint 19.2 ## ## Matrix products: default ## BLAS: /usr/lib/x86_64-linux-gnu/blas/libblas.so.3.7.1 ## LAPACK: /usr/lib/x86_64-linux-gnu/lapack/liblapack.so.3.7.1 ## ## locale: ## [1] LC_CTYPE=en_US.UTF-8 LC_NUMERIC=C ## [3] LC_TIME=en_US.UTF-8 LC_COLLATE=en_US.UTF-8 ## [5] LC_MONETARY=en_US.UTF-8 LC_MESSAGES=en_US.UTF-8 ## [7] LC_PAPER=en_US.UTF-8 LC_NAME=C ## [9] LC_ADDRESS=C LC_TELEPHONE=C ## [11] LC_MEASUREMENT=en_US.UTF-8 LC_IDENTIFICATION=C ## ## attached base packages: ## character(0) ## ## other attached packages: ## [1] bindrcpp_0.2.2 bookdown_0.14 cowplot_0.9.4 ## [4] devtools_2.2.1 GGally_1.4.0 ggrepel_0.8.1 ## [7] jsonlite_1.6 kableExtra_1.1.0 lubridate_1.7.4 ## [10] multidplyr_0.0.0.9000 plotly_4.9.0 psych_1.8.12 ## [13] purrr_0.3.2 readtext_0.75 reshape2_1.4.3 ## [16] rticles_0.11 textclean_0.9.3 textstem_0.1.4 ## [19] tidytext_0.2.2 tidyverse_1.2.1 ## ## loaded via a namespace (and not attached): ## [1] compiler_3.4.4 magrittr_1.5 graphics_3.4.4 htmltools_0.3.6 ## [5] tools_3.4.4 rstudioapi_0.10 utils_3.4.4 yaml_2.2.0 ## [9] grDevices_3.4.4 Rcpp_1.0.2 stats_3.4.4 datasets_3.4.4 ## [13] stringi_1.4.3 rmarkdown_1.16 knitr_1.25 methods_3.4.4 ## [17] stringr_1.4.0 digest_0.6.21 xfun_0.10 base_3.4.4 ## [21] evaluate_0.14 Acknowledgements License Copyright 2017–2019. This work is licensed under CC-BY-SA 4.0. Citation To cite this report, please use the following BibTeX entry: @Report{frachtenberg19:sysconf, author = {Eitan Frachtenberg}, title = {Statistical Observations on Systems Papers}, year = 2019, url = {http://github.com/eitanf/sysconf/}, note = {Version 2019-12-18} } Version history The release history of this document can be found in the Release notes Bibliography "],
["data.html", "2 Data 2.1 Conference data 2.2 Person data 2.3 Paper data 2.4 Geographical data 2.5 Challenges", " 2 Data “In God we trust, all others must bring data.” – W. Edwards Deming This chapter describes the main raw data collected, and the format of the files containing the data. All of these files reside in the data/ directory and sub-directories in the repository. Some data files that are specific to a single chapter are described in that chapter later on. 2.1 Conference data 2.1.1 System conferences Fifty Conferences in the systems areas were chosen as a data source. These conferences were selected to represent a wide range of venues and topics in computer systems during 2017, ranging from small workshops to week-long conferences with over 100 papers. This selection was not meant to be exhaustive, and doesn’t necessarily reflect the ``best’’ conferences in the field. But all conferences were peer-reviewed and sponsored by major organizations such as IEEE, ACM, and USENIX. (For conferences with multiple tracks, such as research and industry, only the peer-reviewed, full-paper tracks were considered.) The full list of systems conferences can be found in the file data/all_confs.json and is reproduced in Table 2.1. One representative topic was chosen for each conference as described in Sec. ??. Table 2.1: Systems conferences used for this data set Name Commencement Topic Papers URL CIDR_17 2017-01-08 Data 32 http://cidrdb.org/cidr2017/ PPoPP_17 2017-02-04 Concurrency 29 http://ppopp17.sigplan.org/ HPCA_17 2017-02-04 Architecture 50 http://hpca2017.org NDSS_17 2017-02-26 Security 68 https://www.ndss-symposium.org/ndss2017/ FAST_17 2017-02-27 Storage 27 https://www.usenix.org/conference/fast17/ NSDI_17 2017-03-27 Network 42 https://www.usenix.org/conference/nsdi17/ ASPLOS_17 2017-04-08 Architecture 56 http://novel.ict.ac.cn/ASPLOS2017/ VEE_17 2017-04-09 VM 18 http://conf.researchr.org/home/vee-2017 ICPE_17 2017-04-22 Benchmark 29 https://icpe2017.spec.org/ ISPASS_17 2017-04-24 Benchmark 24 http://www.ispass.org/ispass2017/ EuroSys_17 2017-04-23 Concurrency 41 https://eurosys2017.github.io/ HotOS_17 2017-05-07 OS 29 https://www.sigops.org/hotos/hotos17/ CCGrid_17 2017-05-14 Cloud 72 https://www.arcos.inf.uc3m.es/wp/ccgrid2017/ SIGMOD_17 2017-05-14 DB 96 http://sigmod2017.org/ PODS_17 2017-05-14 DB 29 http://sigmod2017.org/pods-program/ SYSTOR_17 2017-05-22 Storage 16 https://www.systor.org/2017/ HCW_17 2017-05-29 GPGPU 7 http://hcw.eecs.wsu.edu/ IPDPS_17 2017-05-29 Concurrency 116 http://www.ipdps.org/ipdps2017/ SIGMETRICS_17 2017-06-05 Benchmark 27 http://www.sigmetrics.org/sigmetrics2017 ISC_17 2017-06-18 HPC 22 http://isc-hpc.com/id-2017.html ISCA_17 2017-06-24 Architecture 54 http://isca17.ece.utoronto.ca/doku.php CLOUD_17 2017-06-25 Cloud 29 http://www.thecloudcomputing.org/2017/ HPDC_17 2017-06-28 HPC 19 http://www.hpdc.org/2017/ HotCloud_17 2017-07-10 Cloud 19 https://www.usenix.org/conference/hotcloud17 HotStorage_17 2017-07-10 Storage 21 https://www.usenix.org/conference/hotstorage17 ATC_17 2017-07-12 OS 60 https://www.usenix.org/conference/atc17 SPAA_17 2017-07-24 Concurrency 31 http://spaa.acm.org/2017/index.html PODC_17 2017-07-25 Concurrency 38 https://www.podc.org/podc2017/ ICPP_17 2017-08-14 Concurrency 60 http://www.icpp-conf.org/2017/index.php SIGCOMM_17 2017-08-21 Network 36 http://conferences.sigcomm.org/sigcomm/2017/ EuroPar_17 2017-08-30 Concurrency 50 http://europar2017.usc.es/ Cluster_17 2017-09-05 HPC 65 https://cluster17.github.io/ PACT_17 2017-09-11 Architecture 25 https://parasol.tamu.edu/pact17/ MASCOTS_17 2017-09-20 Benchmark 20 http://mascots2017.cs.ucalgary.ca/ SOCC_17 2017-09-25 Cloud 45 https://acmsocc.github.io/2017/ IISWC_17 2017-10-02 Benchmark 31 http://www.iiswc.org/iiswc2017/index.html SP_17 2017-05-22 Security 60 https://www.ieee-security.org/TC/SP2017/index.html MICRO_17 2017-10-16 Architecture 61 https://www.microarch.org/micro50/ MobiCom_17 2017-10-17 Network 35 https://sigmobile.org/mobicom/2017/ IGSC_17 2017-10-23 Energy 23 http://igsc.eecs.wsu.edu/ ICAC_17 2017-07-18 OS 14 http://icac2017.ece.ohio-state.edu/ CCS_17 2017-10-31 Security 151 https://www.sigsac.org/ccs/CCS2017/ SOSP_17 2017-10-29 OS 39 https://www.sigops.org/sosp/sosp17/ IMC_17 2017-11-01 Benchmark 28 http://conferences.sigcomm.org/imc/2017/ SC_17 2017-11-14 HPC 61 http://sc17.supercomputing.org/ Middleware_17 2017-12-11 OS 20 http://2017.middleware-conference.org/ CoNEXT_17 2017-12-13 Network 32 http://conferences2.sigcomm.org/co-next/2017/#!/home HiPC_17 2017-12-18 Concurrency 41 http://hipc.org/ HPCC_17 2017-12-18 HPC 77 http://hpcl.seas.gwu.edu/hpcc2017/ HotI_17 2017-08-28 Network 13 http://www.hoti.org/hoti25/archives/ … Some of these conferences may arguably be exluded from the “systems” label. For example (copy discussion about SPAA, etc.). But as we find in Ch. [graph analysis], there are strong relationships: some of these authors publish in “systemy” conferences, or collaborate with their authors, or cite their papers… 2.1.2 Additional conferences In addition to the fifty systems conferences, six other conferences in related (but separate) fields were selected for contrast and comparison: three on programming languages and three on data mining/data science/information retrieval, as shown in Table 2.2 Table 2.2: Non-systems conferences used for this data set Name Commencement Papers URL OOPSLA_17 2017-10-25 66 https://2017.splashcon.org/track/splash-2017-OOPSLA PLDI_17 2017-06-18 47 http://pldi17.sigplan.org/home SLE_17 2017-10-23 24 http://www.sleconf.org/2017/ ICDM_17 2017-11-19 72 http://icdm2017.bigke.org/ KDD_17 2017-08-15 64 http://www.kdd.org/kdd2017/ SIGIR_17 2017-08-07 78 http://sigir.org/sigir2017/ Table: (#tab:other-confs) Non-systems conferences used for this data set. 2.1.3 Conferece details Each conference is described in its own data file. Most of the data was manually retrieved from the conference web sites (from the URLs in the previous tables)). Some information was personally requested from the TPC chair or obtained as described in the specific field’s description. Additionally, all the papers in the collection were downloaded in PDF format via open access or through digital libraries.1 The manual assignment of topics and content tags to papers, as described below, was accomplished by reviewing each of these papers. The JSON files under the data/conf/ directory hold information about each conference (one per file, with the filename being the short conference name). The data was copied from the conferences’ web pages, with supplemental information from the CFP, the proceedings and its frontmatter, and sometimes directory from program chairs. Empty fields (where not data was available or applicable) are denoted as empty strings or lists, according to the field’s type. Field description key (string): Short conference name. conference (string): Full conference name. url (string): the URL of the main page for the conference. ogranization (list of categorical strings): List of organizations sponsonring the event (only IEEE/ACM/USENIX are recorded since the rest are too infrequent to provide useful signal). country (two-letter categorical string): Country code where conference took place. postdate (date): First day of technical program. last_deadline (date): The last date when author could upload the full version of their paper for review (before rebuttals and revisions). review_days (int): The number of days between full paper submission due date and author notification. mean_pages (numeric): Average number of pages in the PDF versions of accepted papers. submissions (int): Total number of papers submitted for review. Papers rejected outright for formatting violations are not counted. min_reviews (int): The minimum number of reviews received by each paper. total_reviews (int): The total number of formal reviews written by the PC, overall. double_blind (bool): Whether the review process was double-blind, i.e., author identities were hidden. rebuttal (bool): Were authors afforded an opportunity to answer the reviews before final acceptance decision was made? open_access (bool): Whether conference is open access. Are all papers freely available to download? age (int): Approximate age (in years) of this conference series (trying to account for splits and mergers). past_papers (int): How many papers were published in this series prior to 2017. This datum was either taken from the ACM digital library, IEEE Xplore, or counted manually. past_citations (int): How many total citations have papers in this series received, at approximately the postdate. This information was also copied from ACM digital library or IEEE Xplore, where available. Note, however, that because of differences in methods of citation counting, they are likely not directly comparable to each other or to Google Scholar’s count. h5_index (int): The “H-index” of the conference in the past 5 years, taken from Google Scholar Metrics, where available, at approximately the postdate. h5_median (int): The median number of citations for papers in the h5 set, taken from Google Scholar Metrics, where available, at approximately the postdate. field (categorical string): The top-level category of the conference’s topic. subfield categorical string): The top-ocurring topic of interest for this conference (selected from topics.json for systems conferences). diversity_effort (bool): Did the conference website describe some effort to improve diversity (with details in the notes field). notes (string): free-form text with comments on the review proccess, if applicatible. pc_chairs (list of strings): Name(s) of the Program Committe (PC) chairs and their affiliations pc_members (list of strings): Names of the PC members and their affiliations. keynote_speakers (list of strings): Names of keynote (or invited) speakers. session_chairs (list of strings): Names of session chairs copied from the program (with repeats). panelists (list of strings): Names of panelists and moderators of panels. papers (list of dictionaries): Accepted peer-reviewed papers. For each paper, the following data were recorded: key (string): A unique identifier combining the conference name and the paper’s ordinal number. title (string): Paper title, copied from the conference web page authors (list of strings): Author names, and sometimes affiliation in parenthesis. The affiliation wasn’t used for any features or training, but rather to help disambiguate among multiple scholar profiles with the same name, as described in the next section. award (bool): Did the paper receive an award, such as “Best Paper” or “Best Student Paper”? artifact (bool): Did the paper receive an “artifacts evaluated”, “artifacts available” or similar seal? (primarily ACM papers; see https://www.acm.org/publications/policies/artifact-review-badging) s2pid (hexadecimal string)`: An identifier for the paper in semanticscholar.org. words (int): Approximate number of words in the paper (wc of text file). topics (list of categorical strings): List of keywords (see topics.csv for full list). These are high-level topics that roughly correspond to undergraduate courses in computer systems, such as “Operating Systems”, “Networking”, or “Security”. They were manually assigned, and as such, likely include some errors, misrepresentations, and ommisions. Each topic had at least one conference focused primarily on this topic, although multi-topic papers are common. The following table lists the topic selection that was used. content_tags (dictionary of lists of categorical strings): List of research categories for the paper, taken from data/content_tags.json (currently all are manually assigned). 2.1.4 Paper labels Two of the paper fields require special consideration: topics and content_tags. Since these labels were assigned manually, based primarily on human judgement, the data likely includes mistakes, omission, and bias, and should therefore be considered more critically than the other fields. 2.1.4.1 Paper topics more than one topic per paper; topics overlap in areas and are not exhaustive or precisely defined. For the Topic column in Table 2.1 above, the most frequently ocurring topic was chosen to represent it, as described later in Sec. @ref{sec:topic-dist-by-conf}. Most topics have at least one conference wherein they ocurred most, although multi-topic papers and conferences are common. Each topic also has a single color associated with it throughout this document, as a visual aid in graphical representations. The complete list of topic tags, as well as their associated colors, can be found in Table 2.3. A later chapter (Ch. ??) explores the properties and distributions of these topics. Table 2.3: Paper topics: each paper was associated with any number of these tags Tag Areas Architecture Computer architecture Benchmark Workloads, bechnmarking, metrics, and methodology Cloud Cloud computing and related infrastructure Compilers Compilers, language and debugging sopport, runtime systems Concurrency Parallel and distributed computing Data Big data applications and infrastructure DB Databases, key-value stores, and DBMS Energy Power and energy efficiency GPGPU Accelerator technologies HPC High performance computing and supercomputing applications Network Networking algorithms and protocols, wireless networks, switching and routing OS Operating systems, scheduling, resource management Security Security, privacy, encryption, resilience Storage Persistent storage: disk, flash, ram, and emerging technologies VM Virtual machines, networks, and containers 2.1.4.2 Content tags Content tags for paper: One or more of: List of topics in Table 2.4. Full discussion in Ch. ??. Table 2.4: Content tags for systems papers Tag Description system Reports design, implementation, or performance of a newly engineered system. positive Reports new positive results (improvement over past work). negative Reports new negative results or failure to reproduce past results. Examples include a system that doesn’t yield the expected results, or workloads under which the proposed system performs worse than before. experience Focuses on a new experience with a (possibly extant) system. Most systems papers describe experiences, but this tag is assigned only to papers where the experience is described in detail and consists of a top contribution for the paper. data Exposes or analyzes a dataset that hadn’t been previously discussed. survey Relies primarily on reviewing, or summarizing, previous work (literature or software). position Promotes opinions, optionally backed by new evidence. Positions represent suggestions or point of view that may be argued even based on the same data. reproduction Attempts to reproduce or debunk a previous result. A mere comparison to past results or systems does not constitute a reproduction. open Releases code or data openly set as part of the publication. experiment Reports results that were obtained from measuring a representative hardware or software system. An experimental result includes all hidden assumptions as well (as distinguished from a simulation, wherein all assumptions are coded). simulation Reports results that were obtained from simulating or emulating a system, for examle using a hardware simulator or a workload generator. analysis Reports results that were derived analytically, possibly with proofs. preliminary Describes a system or idea that isn’t fully completed or evaluated yet. continuing Describes a system (by the same authors) previously described in another paper. bigscale Describes experience on experiment on a uniquely large-scale system or software, one not easily reproducible by other research groups. 2.2 Person data Each person among a conference’s authors and PC members was looked up on Google Scholar and recorded near the time of publication (the postdate). The JSON files in the data/authors/ directory hold author information about each author and PC member, with one file per conference (the filename being the short conference name). Authors in multiple conferences appear in each conference’s file, but possibly with data more current for that postdate. All author metrics correspond to the latest data in the record (last citedby date). These author records were derived from the person’s Google Scholar (GS) profile using src/extract_authors.py and manual editing. Authors that couldn’t be uniquely identified on GS have a single empty string instead of a record. The rest hold the following items (empty fields, where no data was available or applicable) are denoted as empty strings or lists, according to the field’s type): Field description name (string): Person’s name (also used as the key to each author record) affiliation (string): Person’s institute, if included in the conference data file in parenthesis (not necessarily reflecting the GS affiliation). citedby (map from date to int): For each date recorded, the total number of paper citations on GS. gs_email (string): Email institution from GS, starting with ‘@’ (such as @csail.mit.edu), or empty string if they haven’t entered any. hindex (int): H-index of person (see https://en.wikipedia.org/wiki/H-index). hindex5y (int): H-index in the past 5 years. i10index (int): Number of papers with 10 or more citations (see http://guides.library.cornell.edu/c.php?g=32272&amp;p=203393). i10index5y (int): I-10 index in the past 5 years. interests (list of strings): List of free-form interests, as filled in by the author in their GS profile. npubs (int): Total number of publications on GS. This metric wasn’t measured reliabily, often under-reporting the actual GS data. Obtaining this data from Google Scholar presented several challenges: First, not all people actually maintain a GS profile (“NA” records). Fortunately, A large number do actually maintain such a profile. Out of 8196 unique authors in the data files, 5231 (63.82%) had an identifiable GS profile. The rate of profiles for the 3286 unique PC members and chairs (incuding some authors) is even higher, with 2762 GS profiles (84.05%). Another difficult challenge is disambiguating multiple GS profiles for the same name (but different persons). These duplicates were handled manually (by examining the affiliation, publication record, and interests). In some cases, GS itself was unable to disambiguate persons successfully, leading to authors with many aggregated papers in their profile written by their doppelgangers. These profiles were omitted, rather than overestimating their metrics. Last, some author names appeared in multiple variants, sometimes even in the same conference (such as ‘Andy’ vs. ‘Andrew’), leading to redundant records. Those also had to be identified and de-duped manually, with the help of a script (src/gather_persons.py) that searched for similar last names and/or affiliations. 2.3 Paper data In addition to the static paper data in the conference file, the following data was collected at different dates per paper, and summarized in JSON files under the data/papers/ directory (one file per conference): Key: same as in the data/conf/ data, and used to key into JSON dictionary. Cited-by: for any given measurement date, how many papers cited this paper, if found on GS. Sprint-found: When was the first date detected (if any) that GS has a digital copy of the paper available for download. ID: the GS id for the paper, for repeated searches. Paper-found: The first date where a valid GS entry for this paper was detected. Title: The GS-reported title for the paper. May differ slightly from the one published by the conference homepage. URL: The link to a digital copy of the paper, if found. 2.4 Geographical data The data/geo directory contains imported input files from various Web sources to compose geographical data. The files included are: countries.json (from https://github.com/mledoze/countries): Country name (common), code, region and subregion, central lat/long coordinates, official languages, and land area (retrieved 2018-01-02). weoreptc.aspx (from the IMF’s http://www.imf.org/external/pubs/ft/weo/2017/02/weodata/download.aspx: 2016 nominal gross domestic product (retrieved 2018-01-02). WPP2017_MIGR_F01_NET_MIGRATION_RATE.xlsx (from the UN DESA’s https://esa.un.org/unpd/wpp/Download/Standard/Population/): 2015 net migration rate (retrieved 2018-01-02). WPP2017_POP_F01_1_TOTAL_POPULATION_BOTH_SEXES.xlsx (from the UN DESA’s https://esa.un.org/unpd/wpp/Download/Standard/Population/): 2015 total population size (retrieved 2018-01-02). WPP2017_POP_F02_POPULATION_GROWTH_RATE.xlsx (from the UN DESA’s https://esa.un.org/unpd/wpp/Download/Standard/Population/: 2015 population growth rate (retrieved 2018-01-02). WPP2017_POP_F04_SEX_RATIO_OF_TOTAL_POPULATION.xlsx (from the UN DESA’s https://esa.un.org/unpd/wpp/Download/Standard/Population/): 2015 ratio of males to females (retrieved 2018-01-02). WPP2017_POP_F05_MEDIAN_AGE.xlsx (from the UN DESA’s https://esa.un.org/unpd/wpp/Download/Standard/Population/): 2015 median population age (retrieved 2018-01-02). 2.5 Challenges Sometimes, the hardest part of a data analysis is the collection and cleaning of the input data, before even writing a single line of analysis code. This data set is no exception, and various factors contributed to either missing, noisy, or plain erroneous data. The top two challenges in collecting this data were disambiguating author names–matching them to a single GS profile correctly, and obtaining detailed conference information in the presence of partial and non-standard proceedings and web sites. 2.5.1 Defining “Systems” The actual definition of the field of computer systems has immediate consequences for the conference selection and data analysis, and yet cannot be done precisely. Although most computer scientists may have an intuitive understanding of what areas belong to the field, a widely accepted and precise definition of the field and its sub-topics remains elusive. Even the definition in the introduction chapter remains ambiguous, open-ended, and non-exclusive. It is also likely to change over time, as peripheral fields and interdisciplinary papers shift in and out of traditional systems conferences. For example, should a paper on a linear-algebra machine-learning algorithm to predict weather be treated as a systems paper if it’s also implemented on a supercopmuter in a way that minimizes energy use and maximizes scalability? In the absence of an objective and unobjectionable definition, we’re left with the vague defintion in Ch. 1 and subjective judgements. These come into play primarily in two types of data decisions: Which conferences should be included in our data set? Some of the fifty systems conferences are easy to identify as such, because they’re narrowly focused on an uncontroversial sub-field of systems, such as ISCA in architecture. Other conferences include papers that are more theoretical or interdisciplinary, and may legitimately be judged as “non-systems” by its practitioners. And others, like our six “control” conferences, contain a mix of topics that are certainly related to systems and may employ similar research methodologies, even if not widely considered a systems topic. This study is therefore open to critism and interpretation based on the choice of “systems” conference definition. Since all of its data and source code is openly available, the reader is encouraged to try re-running the analysis on their own subsets of conferences and see if they reach different conclusions. What are the subfields of computer systems? As previously described in Sec. 2.1.4.1, each paper was assigned zero or more topic tags from a set of 3829 sub-topics of computer systems. These topics were arbitrarily chosen, based on the author’s experience with computer systems. But just like “computer systems”, their definitions are also crippled by vagueness, non-exclusivity, subjective judgement, and lack of consensus. Many of these tags describe concepts that are not necessarily even exclusive to computer systems, such as the “Bencmark” tag, which describes research focused on the methodology and measurement of computer systems, but could easily apply to other fields as well. Again, recognizing that these choices are subjective and somewhat arbitrary, readers are encouraged to try their own definitions. 2.5.2 Author disambiguation Many names are common enough to have multiple GS profiles associated with them (sometimes even from the same institute or research field!). Not all conferences list the affiliation of authors, and sometimes not even their full name. Some authors had different spellings of their name (or typos), and some had contractions or initials used inconsistently. And in some cases, authors had a unique name with its own single GS profile, but one that belonged, or was mixed with, a different researcher’s from a completely different field. Disambiguating author names is a well-known and difficult problem [3]. Certainly proposal like assigning each author with a unique ID [2] could help in the future. But for this data set, disambiguation took place as a painstakingly manual process of verifying each name conflict and each misaligned GS profile. For every potential ambiguity, I verified the correct GS profile, for example, by comparing the author’s publication list to the paper(s) in this data set, looking for recently changed affiliation, or comparing email addresses. In cases where ambiguity couldn’t be confidently resolved, or when an author’s GS profile appeared to be conflated by more than one actual authors, I simply dropped their GS information from the data set. In addition, the author aggregation script (src/gather_persons.py) checks for similar and duplicate names and warns where ambiguity is possible. 2.5.3 Partial conference data Not all proceedings of all conferences include all the data fields collected, such as the total number of reviews written (in fact, most didn’t include this particular field). Some conferences had minor conflicts between the online program and the proceedings’ list of papers (either in title, author list, or even paper count). In a few cases, web pages for conferences became unavailable after the conference concluded. To resolve these inconsistencies, and augment the missing data, I emailed the program committee chairs and requested the missing information. I thank all the chairs that responded to my queries. Bibliography "],
["features.html", "3 Features 3.1 Conference-related variables 3.2 Author-related variables 3.3 Paper-related variables 3.4 Textual-related variables 3.5 Country-related variables", " 3 Features Many of the raw data fields described in the previous section are also used as variables in the statistical models that follow in subsequent chapters. Additional variables (some predictors, some dependent, and some both) were derived from the raw data files. The complete set of variables (and their derivation) is described in this chapter. The feature files are all in tidy CSV format [7], under the features/ sub-directory. The three primary files, confs.csv, persons.csv, and papers.csv roughly correspond to (and aggregate) their counterparts described in the previous chapter. But they also contain blended features computed by combining data from multiple sources. These tables can be joined by their key field (typically the first column of each file). Some of these variables are so-called dummy variables. They convert a variable type from a categorical enumeration to a set of Boolean values. For example, the data field organization in the data/conf/ conference files can take on one or more of the values “IEEE”, “ACM”, or “USENIX”. In the data/features/all_confs.dat file, this variable is split into three Boolean variables: is_org_IEEE, is_org_ACM, is_org_USENIX. 3.1 Conference-related variables The file confs.csv contains features and aggregated statistics relating to each conference in the set. The data was generated by /data/sdb/Dropbox/sysconf/src/gather_confs.py from git hash de05c66 Field description conference (string): Short name of the conference (unique). is_org_ACM (bool): Conference sponsored/organized by ACM. is_org_IEEE (bool): Conference sponsored/organized by IEEE. is_org_USENIX (bool): Conference sponsored/organized by USENIX. field (category): The top-level category of the conference’s topic. subfield (category): The top-ocurring topic of interest for this conference. url (string): The URL of the main web page for this conference. country (category): Two-letter name of country when conference took place. postdate (date): First day of conference. month_of_year (int): Month of year (1-12) of the conference’s postdate. months_since_published (int): Months passed since the postdate to date of feature extraction. deadline_day_of_week (category): The day of week of the last submission deadline (3-letter categorical abberviation). review_days (int): The number of days between full paper submission due date and author notification. mean_pages (numeric): Average number of pages in PDF version of accepted papers.. submissions (int): Total number of papers submitted for review. min_reviews (int): The minimum number of reviews received by each paper. total_reviews (int): The total number of formal reviews written by the PC, overall. double_blind (bool): Whether the review process was double-blind. rebuttal (bool): Were authors afforded an opportunity to answer the reviews before final acceptance decision was made?. open_access (bool): Whether conference is open access. diversity_effort (bool): Did the conference explicitly attempt to increase diversity?. age (int): Approximate age (in years) of this conference series. past_papers (int): How many papers were published in this series prior to publication year. mean_historical_length (number): Average number of papers per conference (in the series) for previous years. past_citations (int): How many total citations have papers in this series received, at approximately the postdate. mean_historical_citations (number): Average number of citations per paper in past conferences in the series. h5_index (int): The H-index of the conference in the 5 years preceding the postdate. h5_median (number): The median H-index per paper in the conference in the 5 years preceding the postdate. chairs_num (int): The number of program committee chairs. pc_size (int): Number of technical PC members. pc_author_ratio (number): Average number of PC members per unique author. npapers (int): How many research papers were published in the proceedings. authors_num (int): Total number of unique authors. mean_authors_per_paper (number): Average number of co-authors per paper. acceptance_rate (number): Ratio between number of accepted papers and number of submitted papers. pc_paper_ratio (number): Ratio of papers (out of 100%) that have at least one author who is a PC member. 3.2 Author-related variables The file persons.csv contains aggregated information about all authors, TPC chairs, and other roles in the selected conference subset. The data was generated by /data/sdb/Dropbox/sysconf/src/gather_persons.py from git hash de05c66 Field description name (string): Full person name, normalized and quoted. gs_email (string): The email affiliation of the author as reported by GS (latest). gender (categorical string): Verified or inferred gender. country (categorical string): Two-letter country code from email affiliation (either paper or GS). sector (categorical string): Employer sector from email affiliation (either paper or GS). npubs (int): Author’s total publications (minimum across all conferences). hindex (int): Author’s H-index (minimum). hindex5y (int): Author’s H-index for past 5 years (minimum). i10index (int): Author’s i10 index (minimum). i10index5y (int): Author’s i10 index for past 5 years (minimum). citedby (int): Author’s total citations (minimum). 3.3 Paper-related variables award: Whether a paper won an award at the conference (Boolean). title_length: How many words are in the paper’s title? has_subtitle: Does the paper title include a subtitle? (usually denoted by a colon or an em-dash) title_colon: Does the paper have a single word followed by a colon in its title? Many systems papers introduce a new implemented systems and their titles are of the format: “Gizmo: an amazing new system to do something efficiently”. Some have the rarer format: “main title string: sub-title string”. This Boolean captures both forms. is_topic_*: Dummy variables (Booleans) for the various topics a paper can discuss. months_to_gs: How many months (rounded down) did it take for GS to show a record for the paper? months_to_eprint: How many months (rounded down) did it take for GS to show a link to a downloadable version of the paper? 3.4 Textual-related variables The full-text papers in PDF were first converted to textual format using pdftotext (v. 0.41.0), a utility included in the Poppler package. In rare instances, the paper’s text was embedded as an image, which required text extraction using the Tesseract optical character recognition package. The wrapper for this conversion can be found in src/pdfocr.py. Each of these text files in turn was converted to “bag-of-words” format, which is simply a mapping from words to word counts. The output of this process is one CSV file per paper, each with two columns, one for normalized words, and one for the number of time each normalized word appeared in the paper. These data files are part of the accompanying data set, and can be found in the the features/bow/ sub-directory. The normalization of words is a process (coded in src/normalize_text.py) that includes the following stages: lower-case lemmatization 3.5 Country-related variables Field description code: The two-letter international code of the country (also the top-level domain for the country). name: String of country name. region: String of geographical region or continent of the country. subregion: String of geographical subregion. timezone timezone as different in hours from GMT (at capital city, if more than one). speaks_english: Boolean of whether English is one of the official languages in the country. Bibliography "],
["references.html", "Bibliography", " Bibliography "]
]
