# Supplementary material for: Research artifacts and citations in computer systems papers
Source: PeerJ Comput Sci. 2022 Feb 7;8:e887. doi: 10.7717/peerj-cs.887 (PMC9044204; doi:10.7717/peerj-cs.887)
Supplement: Supplemental Information 2 — Please refer to all *.md files for detailed data descriptions. [file peerj-cs-08-887-s002.tbz2 › sysconf/docs/libs/kePrint-0.0.1/kePrint.js]

$(document).ready(function(){
    if (typeof $('[data-toggle="tooltip"]').tooltip === 'function') {
        $('[data-toggle="tooltip"]').tooltip();
    }
    if ($('[data-toggle="popover"]').popover === 'function') {
        $('[data-toggle="popover"]').popover();
    }
});
