# Supplementary material for: Research artifacts and citations in computer systems papers
Source: PeerJ Comput Sci. 2022 Feb 7;8:e887. doi: 10.7717/peerj-cs.887 (PMC9044204; doi:10.7717/peerj-cs.887)
Supplement: Supplemental Information 2 — Please refer to all *.md files for detailed data descriptions. [file peerj-cs-08-887-s002.tbz2 › sysconf/pubs/gender-gap/main.tex]

\documentclass[12pt]{article}

\usepackage[pdftex]{graphicx}
\usepackage{times}
\usepackage{xfrac}
\usepackage{longtable}
\usepackage{booktabs}
\usepackage{hyperref}

\topmargin 0.0cm
\oddsidemargin 0.2cm
\textwidth 16cm 
\textheight 21cm
\footskip 1.0cm

\providecommand{\tightlist}{%
  \setlength{\itemsep}{0pt}\setlength{\parskip}{0pt}}

\newenvironment{sciabstract}{%
\begin{quote} \bf}
{\end{quote}}


\title{$title$}

\author{Eitan Frachtenberg\thanks{corresponding author eitan@reed.edu} \and Rhody D. Kaner}
\date{Reed College, Oregon, USA}


\begin{document}
%!!! \baselineskip24pt
\maketitle

\begin{sciabstract}
  $abstract$
\end{sciabstract}

$body$

\newpage{}

\bibliographystyle{ieeetr}
\bibliography{$bibliography$}


\end{document}
