# Supplementary material for: Research artifacts and citations in computer systems papers
Source: PeerJ Comput Sci. 2022 Feb 7;8:e887. doi: 10.7717/peerj-cs.887 (PMC9044204; doi:10.7717/peerj-cs.887)
Supplement: Supplemental Information 2 — Please refer to all *.md files for detailed data descriptions. [file peerj-cs-08-887-s002.tbz2 › sysconf/pubs/gender-gap/deps.R]

options(Ncpus = parallel::detectCores())
install.packages('devtools')
library('devtools')

devtools::install_version('cowplot', version = '1.1.1')
devtools::install_version('ggrepel', version = '0.9.0')
devtools::install_version('ggdist', version = '3.0.0')
devtools::install_version('kableExtra', version = '1.3.1')
devtools::install_version('lmerTest', version = '3.1-3')
devtools::install_version('MuMIn', version = '1.43.17')
devtools::install_version('readr', version = '1.4.0')
devtools::install_version('rjson', version = '0.2.20')
