# Supplementary material for: Research artifacts and citations in computer systems papers
Source: PeerJ Comput Sci. 2022 Feb 7;8:e887. doi: 10.7717/peerj-cs.887 (PMC9044204; doi:10.7717/peerj-cs.887)
Supplement: Supplemental Information 2 — Please refer to all *.md files for detailed data descriptions. [file peerj-cs-08-887-s002.tbz2 › sysconf/pubs/whysofew/whysofew.Rmd]

---
title: Why So Few Women in Computer Systems Research?
preprint: false
author:
  - name: Alexis Richter
    affiliation: 1
    corresponding: false
    email: ajrichter@reed.edu
  - name: Josh Yamamoto
    affiliation: 1
    corresponding: false
    email: yamamojo@reed.edu
  - name: Eitan Frachtenberg
    affiliation: 1
    corresponding: true
    email: eitan@reed.eud
affiliation:
    address: Department of Computer Science, Reed College
bibliography: ../sysconf.bib
abstract: >


output:
  bookdown::pdf_book:
    base_format: rticles::peerj_article
    keep_tex: true
    citation_package: natbib
---

```{r code = readLines("../load_data.R"), echo = F, message = F}
```


```{r setup, echo=F, message=F, warning=F, cache=F}
library('tidyverse')
library('rjson')


inferred_gender_nonsys <-
  read_csv("https://raw.githubusercontent.com/eitanf/sysconf/master/data/nonsys_inferred_gender_mapping.csv")

verified_gender_nonsys <-
  read_csv("https://raw.githubusercontent.com/eitanf/sysconf/master/data/nonsys_verified_gender_mapping.csv")

inferred_gender_nonsys <- inferred_gender_nonsys %>%
  select(-probability)


# this is the dataframe that we will be joining with the .json conference files that we convert to .csvs
all_genders <- rbind(inferred_gender_nonsys, verified_gender_nonsys, inferred_gender, verified_gender)

all_genders <- all_genders %>%
  distinct(name, .keep_all = T)

# this function breaks an author's reference into their name and optionally their affiliation
author_name <- function(name) {
  m <- str_match(name, "([^\\(]*) \\((.*)\\)$")
  if (is.na(m[,1])) {
    orig <- name
    affil <- NA
  } else {
    orig <- m[,2]
    affil <- m[,3]
  }
  return(c(orig, affil))
}

# this function converts the author's name to title case, removes any titles, and formats their name to be 'lastname, firstname'
normalized_author_name <- function(name) {

  recased <- str_to_title(name)
  recased <- str_replace(recased, "Jr\\.", "") %>%
    str_replace("Sr\\.", "") %>%
    str_replace("Dr\\.", "") %>%
    str_replace("Prof\\.", "")

  names <- author_name(recased)[1]
  names <- str_split(names, " ")
  names <- names[[1]]

  if (length(names) == 1) {

    return(names)

  } else {

    last <- tail(names, n = 1)
    rest <- names[1:(length(names) - 1)]

    if (length(rest) == 1) {

      first <- rest

    } else {

      tot <- ""
      for (i in seq_along(rest)) {
        tot <- paste0(tot,' ', rest[i])
      }

      first <- tot

    }

    full <- paste0(last, ", ", first)
    return(full)

  }

}

# This function reads in a .json conference file and for each paper in the conference it extracts the author names, paper id,
# field, and conference id into a data frame. It then normalizes the names using 'normalized_author_name' and moves
# on to the next paper, stacking the new data frame with those that have already been created each time.
# Finally it joins this dataframe with the csv of author names and corresponding genders.

json_to_df <- function(conf_name, gender_mapping) {

  json_fpath <- paste0("https://raw.githubusercontent.com/eitanf/sysconf/master/data/conf/", conf_name, ".json")
  json <- rjson::fromJSON(file = json_fpath)
  json_sub <- json[['papers']]

  df <- data.frame()
  for (i in seq_along(json_sub)) {

    id <- json_sub[[i]][1]
    authors <- as.data.frame(json_sub[[i]][3])

    authors <- authors %>%
      mutate(paper_id = str_sub(id, -3L, -1L)) %>%
      mutate(conf = json[[1]])

    if (length(json[['field']]) != 0) {

      authors <- authors %>%
        mutate(field = json[['field']])

    } else {

      authors <- authors %>%
        mutate(field = "")

    }

    df <- rbind(df, authors)

  }

  names_vector <- df$authors
  names_normed_df <- data.frame()
  for (i in seq_along(names_vector)) {

    new <- as.data.frame(str_replace(normalized_author_name(names_vector[i]), "\\s+", " "))
    names_normed_df <- rbind(names_normed_df, new)

  }

  names(names_normed_df) <- "name"

  if (nrow(df) == nrow(names_normed_df)) {

    df_full <-
      cbind(df, names_normed_df) %>%
      select(-authors)

    df_full %>%
      left_join(gender_mapping, by = "name")

  } else {
    # this should never happen, but just in case we'll check for it
    stop("lengths don't match")
  }

}

# Here we create a vector of the conference names and use the 'map_dfr' function to apply 'json_to_df' to each conference.
nonsys_conf_names <-
  c("AAAI", "ACL", "CHI", "CVPR", "ICML", "ICSE", "MM", "NIPS", "POPL","SIGCSE", "SIGGRAPH", "SODA", "STOC", "WSDM", "WWW", "SIGIR", "KDD", "ICDM")

nonsys_confs <- nonsys_conf_names %>%
  map_dfr(
    ~json_to_df(.x, all_genders)
  )

```
