# Supplementary material for: Research artifacts and citations in computer systems papers
Source: PeerJ Comput Sci. 2022 Feb 7;8:e887. doi: 10.7717/peerj-cs.887 (PMC9044204; doi:10.7717/peerj-cs.887)
Supplement: Supplemental Information 2 — Please refer to all *.md files for detailed data descriptions. [file peerj-cs-08-887-s002.tbz2 › sysconf/pubs/sysconf.bib]

@Misc{ACM20:artifact,
  author =	 {{ACM}},
  title =	 {Artifact Review and Badging version 1.1},
  url =
                  {https://www.acm.org/publications/policies/artifact-review-and-badging-current},
  month =	 aug,
  year =	 2020
}

@Misc{ISC19:report,
  title =	 {{ISC} 2019 Post-Conference Summary},
  year =	 2019,
  url =
                  {https://www.isc-hpc.com/files/isc_events/documents/ISC2019_Summary.pdf}
}

@Book{abbate12:recoding,
  title =	 {Recoding gender: Women's changing participation in
                  computing},
  author =	 {Abbate, Janet},
  year =	 2012,
  publisher =	 {{MIT} Press}
}

@InProceedings{ammar18:constructing,
  title =	 {Construction of the Literature Graph in Semantic
                  Scholar},
  author =	 {Waleed Ammar and Dirk Groeneveld and Chandra
                  Bhagavatula and Iz Beltagy and Miles Crawford and
                  Doug Downey and Jason Dunkelberger and Ahmed
                  Elgohary and Sergey Feldman and Vu Ha and Rodney
                  Kinney and Sebastian Kohlmeier and Kyle Lo and Tyler
                  Murray and Hsu-Han Ooi and Matthew Peters and Joanna
                  Power and Sam Skjonsberg and Lucy Lu Wang and Chris
                  Wilhelm and Zheng Yuan and Madeleine van Zuylen and
                  Oren Etzioni},
  booktitle =	 {Proceedings of {NAACL-HLT}},
  month =	 jun,
  year =	 2018,
  url =
                  {https://www.semanticscholar.org/paper/09e3cf5704bcb16e6657f6ceed70e93373a54618}
}

@Article{amrein11:editorial,
  title =	 {Women Underrepresented on Editorial Boards of 60
                  Major Medical Journals},
  author =	 {Karin Amrein and Andrea Langmann and Astrid
                  Fahrleitner-Pammer and Thomas R. Pieber and Ines
                  Zollner-Schwetz},
  journal =	 {Gender Medicine},
  volume =	 8,
  number =	 6,
  pages =	 {378--387},
  year =	 2011,
  issn =	 {1550-8579},
  doi =		 {10.1016/j.genm.2011.10.007},
  url =
                  {http://www.sciencedirect.com/science/article/pii/S1550857911002282},
  abstract =	 {Background Although there has been a continuous
                  increase in the number of women working in the field
                  of medicine, women rarely reach the highest academic
                  positions as full professors or editorial board
                  members.  Objective We aimed to determine the
                  proportion of women on the editorial boards of
                  top-ranked medical journals in different medical
                  specialties.  Methods We analyzed the gender of
                  editorial board members of 60 top-ranked journals of
                  12 Thomson Reuters Web of Knowledge Journal Citation
                  Reports categories. A total of 4175 editors were
                  included in our analysis.  Results Only 15.9% (10 of
                  63) editors-in-chief were female. In the 5
                  categories, critical care, anesthesiology,
                  orthopedics, ophthalmology and radiology, nuclear
                  medicine and medical imaging, currently not 1 woman
                  holds the position of editor-in-chief. Less than one
                  fifth (17.5%, 719 of 4112) of all editorial board
                  members were women. There were significant
                  differences among the evaluated categories, with the
                  highest percentage of women in the category of
                  medicine, general and internal and the lowest in the
                  category critical care, followed by orthopedics. In
                  every category, the proportion of women as editorial
                  board members was substantially lower than that of
                  men.  Conclusions Women are underrepresented on the
                  editorial boards of major medical journals, although
                  there is a great variability among the journals and
                  categories analyzed. If more women are nominated to
                  serve on editorial boards, they will be a visible
                  sign of continuing progress and serve as important
                  role models for young women contemplating a career
                  in academic medicine.}
}

@InProceedings{anderson08:towards,
  title =	 {Towards a model of computer systems research},
  author =	 {Thomas Anderson},
  booktitle =	 {Proceedings of the Workshop on Organizing Workshops,
                  Conferences, and Symposia for Computer Systems},
  url =
                  {https://www.usenix.org/legacy/event/wowcs08/tech/full_papers/anderson1/anderson.pdf},
  publisher =	 {{USENIX} Association},
  year =	 2008
}

@Article{baker16:digital,
  title =	 {Digital badges motivate scientists to share data},
  author =	 {Baker, Monya},
  journal =	 {Nature News},
  doi =		 {10.1038/nature.2016.19907},
  month =	 may,
  year =	 2016
}

@Article{baker16:reproducibility,
  title =	 {1,500 scientists lift the lid on reproducibility},
  author =	 {Baker, Monya},
  journal =	 {Nature News},
  volume =	 533,
  number =	 7604,
  pages =	 452,
  doi =		 {10.1038/533452a},
  month =	 may,
  year =	 2016
}

@Article{bardi15:learning,
  title =	 {Learning the practice of scholarly publication in
                  English--A Romanian perspective},
  author =	 {Bardi, Mirela},
  journal =	 {English for Specific Purposes},
  volume =	 37,
  pages =	 {98--111},
  doi =		 {10.1016/j.esp.2014.08.002},
  month =	 jan,
  year =	 2015,
  publisher =	 {Elsevier}
}

@Article{barilan08:hindex,
  title =	 {Which h-index?—A comparison of WoS, Scopus and
                  Google Scholar},
  author =	 {Bar-Ilan, Judit},
  journal =	 {Scientometrics},
  volume =	 74,
  number =	 2,
  pages =	 {257--271},
  month =	 feb,
  year =	 2008,
  doi =		 {10.1007/s11192-008-0216-y},
  publisher =	 {Springer}
}

@InBook{baron-cohen09:sofew,
  title =	 {Why So Few Women in Math and Science?},
  author =	 {Simon Baron Cohen},
  booktitle =	 {The Science on Women and Science},
  editor =	 {Christina Hoff Sommers},
  pages =	 {7--19},
  year =	 2009,
  isbn =	 {978-0-8447-4281-6},
  publisher =	 {The American Enterprise Institute for Public Policy}
}

@InProceedings{bernius09:open,
  title =	 {Open access to scientific literature-increasing
                  citations as an incentive for authors to make their
                  publications freely accessible},
  author =	 {Bernius, Steffen and Hanauske, Matthias},
  booktitle =	 {42nd Hawaii international conference on system
                  sciences},
  pages =	 {1--9},
  month =	 jan,
  year =	 2009,
  doi =		 {10.1109/HICSS.2009.335},
  organization = {{IEEE}}
}

@Article{bertoli17:theoretical,
  title =	 {A theoretical model of the relationship between the
                  h-index and other simple citation indicators},
  author =	 {Bertoli-Barsotti, Lucio and Lando, Tommaso},
  journal =	 {Scientometrics},
  volume =	 111,
  number =	 3,
  pages =	 {1415--1448},
  month =	 jun,
  year =	 2017,
  doi =		 {10.1007/s11192-017-2351-9},
  publisher =	 {Springer}
}

@Article{bettinger05:faculty,
  title =	 {Do faculty serve as role models? The impact of
                  instructor gender on female students},
  author =	 {Bettinger, Eric P and Long, Bridget Terry},
  journal =	 {American Economic Review},
  volume =	 95,
  number =	 2,
  pages =	 {152--157},
  month =	 may,
  year =	 2005,
  doi =		 {10.1257/000282805774670149}
}

@Article{beverly13:findings,
  title =	 {Findings and implications from data mining the {IMC}
                  review process},
  author =	 {Beverly, Robert and Allman, Mark},
  journal =	 {{ACM SIGCOMM} Computer Communication Review},
  volume =	 43,
  number =	 1,
  pages =	 {22--29},
  month =	 jan,
  year =	 2013,
  url =		 {https://dl.acm.org/doi/pdf/10.1145/2427036.2427040},
  doi =		 {10.1145/2427036.2427040},
  abstract =	 {The computer science research paper review process
                  is largely human and time-intensive.  More
                  worrisome, review processes are frequently
                  questioned, and often non-transparent. This work
                  advocates applying computer science methods and
                  tools to the computer science review process.  As an
                  initial exploration, we data mine the submissions,
                  bids, reviews, and decisions from a recent top-tier
                  computer net-working conference.  We empirically
                  test several common hypotheses, including the
                  existence of readability, citation, call-for-paper
                  adherence, and topical bias. From our findings, we
                  hypothesize review process methods to improve
                  fairness, efficiency, and transparency},
  publisher =	 {{ACM}}
}

@Article{bhagat18:data,
  title =	 {Data and Techniques Used for Analysis of Women
                  Authorship in {STEMM}: A Review},
  author =	 {Vijay Bhagat},
  journal =	 {Feminist Research},
  year =	 2018,
  volume =	 2,
  number =	 2,
  pages =	 {77--86},
  abstract =	 {Women are underrepresented in authorship of
                  scholarly articles published in Science, Technology,
                  Engineering, Mathematics and Medicine (STEMM). The
                  scholars have been analysed this representation of
                  women using wide range of data, methods and
                  techniques. Several studies have reported
                  complementary results with gender disparity in
                  authorship of scholarly publications.  However, the
                  reported results vary according to objectives of the
                  study, size and source of the data, techniques and
                  methods used for the analysis. Therefore, these
                  results are specific to size and source of data,
                  techniques and methods, academic fields, journals,
                  regions, etc.  and insufficient to reach global
                  conclusions.  The study concludes that: 1) available
                  data is insufficient to include all scholarly
                  authorships, 2) data and techniques used for
                  detection of author’s gender need more geographic
                  inclusions, 3) new techniques and methods should be
                  adopted for more precise and inclusive analysis, and
                  4) the results, techniques and methods should be
                  tested thoroughly from different sources of data and
                  geographic conditions.  The field is new, active,
                  important and challenging area of research for
                  equality and social welfare.},
  doi =		 {10.21523/gcj2.18020205},
  publisher =	 {Gatha Cognition}
}

@Article{birman09:reviewload,
  title =	 {Program committee overload in systems},
  author =	 {Birman, Ken and Schneider, Fred B},
  journal =	 {Communications of the ACM},
  volume =	 52,
  number =	 5,
  pages =	 {34--37},
  month =	 may,
  year =	 2009,
  publisher =	 {{ACM}},
  doi =		 {10.1145/1506409.1506421},
  url =		 {https://cacm.acm.org/magazines/2009/5/24644}
}

@InCollection{bizot12:specialty,
  title =	 {Taulbee In-Depth: {PhD} Speciality Area},
  author =	 {Betsy Bizot},
  booktitle =	 {Computing Research News},
  publisher =	 {Computing Research Association},
  year =	 2012,
  volume =	 24,
  number =	 4,
  pages =	 {14--16},
  month =	 sep
}

@InCollection{bizot19:expanding,
  title =	 {Expanding the Pipeline: Gender and Ethnic
                  Differences in {PhD} Specialty Areas},
  author =	 {Betsy Bizot},
  booktitle =	 {Computing Research News},
  year =	 2019,
  volume =	 31,
  number =	 7,
  month =	 aug,
  url =
                  {https://cra.org/crn/2019/08/expanding-the-pipeline-gender-and-ethnic-differences-in-phd-specialty-areas/}
}

@Article{bjarnason02:nordic,
  title =	 {Nordic impact: Article productivity and citation
                  patterns in sixteen Nordic Sociology departments},
  author =	 {Bjarnason, Thoroddur and Sigfusdottir, Inga Dora},
  journal =	 {Acta Sociologica},
  volume =	 45,
  number =	 4,
  pages =	 {253--267},
  month =	 dec,
  year =	 2002,
  doi =		 {10.1177/000169930204500401},
  publisher =	 {{SAGE} Publications}
}

@Article{blank91:effects,
  title =	 {The effects of double-blind versus single-blind
                  reviewing: Experimental evidence from the American
                  Economic Review},
  author =	 {Blank, Rebecca M},
  journal =	 {The American Economic Review},
  pages =	 {1041--1067},
  month =	 dec,
  year =	 1991,
  publisher =	 {{JSTOR}},
  url =		 {https://www.jstor.org/stable/pdf/2006906.pdf},
  abstract =	 {The results from a randomized experiment conducted
                  at The American Economic Review on the effects of
                  double-blind versus single-blind peer reviewing on
                  acceptance rates and referee ratings indicate that
                  acceptance rates are lower and referees are more
                  critical when the reviewer is unaware of the
                  author's identity. These patterns are not
                  significantly different between female and male
                  authors. Authors at top-ranked universities and at
                  colleges and low-ranked universities are largely
                  unaffected by the different reviewing practices, but
                  authors at near-top-ranked universities and at
                  nonacademic institutions have lower acceptance rates
                  under double-blind reviewing}
}

@Article{bornmann07:hindex,
  title =	 {What do we know about the h index?},
  author =	 {Bornmann, Lutz and Daniel, Hans-Dieter},
  journal =	 {Journal of the American Society for Information
                  Science and technology},
  volume =	 58,
  number =	 9,
  pages =	 {1381--1385},
  month =	 jun,
  year =	 2007,
  doi =		 {10.1002/asi.20609},
  publisher =	 {Wiley Online Library}
}

@Article{bornmann09:reviewer,
  title =	 {Reviewer and editor biases in journal peer review:
                  an investigation of manuscript refereeing at
                  Angewandte Chemie International Edition},
  author =	 {Bornmann, Lutz and Daniel, Hans-Dieter},
  journal =	 {Research Evaluation},
  volume =	 18,
  number =	 4,
  pages =	 {262--272},
  month =	 oct,
  year =	 2009,
  doi =		 {10.3152/095820209X477520},
  publisher =	 {Beech Tree Publishing},
  abstract =	 {This study examined the peer review process at the
                  journal Angewandte Chemie International Edition— the
                  referees’ recommendations and the editors’ decisions
                  to accept or reject submitted manuscripts for
                  publication — for evidence of potential sources of
                  bias. To analyze referees’ recommendations, an
                  ordinal regression model (ORM) with a total of 3,705
                  reviews by 1,542 referees on 1,744 manuscripts was
                  used.  To analyze the editors’ decisions, a logistic
                  regression model (LRM) with a total of 1,745
                  manuscripts was used.  In addition to bias
                  variables, an indicator (measured ex-post) for the
                  scientific impact of a manuscript was taken into
                  account.  The results of the ORMs show that the
                  number of institutions mentioned in the
                  Acknowledgements of a manuscript, the share of
                  authors having institutional affiliations in
                  Germany, the institutional address of the referee
                  (in Germany or not in Germany), and ‘author
                  suggested a referee for the manuscript’ have
                  statistically significant effects on the referees’
                  recommendations. The LRM shows that the number of
                  institutions that are mentioned in the
                  Acknowledgements and the share of authors having
                  institutional affiliations in Germany are potential
                  sources of bias in the editors’ decisions.}
}

@Article{bornmann11:further,
  title =	 {Further steps towards an ideal method of measuring
                  citation performance: The avoidance of citation
                  (ratio) averages in field-normalization},
  author =	 {Bornmann, Lutz and Mutz, R{\"u}diger},
  journal =	 {Journal of informetrics},
  volume =	 1,
  number =	 5,
  pages =	 {228--230},
  month =	 jan,
  year =	 2011,
  doi =		 {10.1016/j.joi.2010.10.009}
}

@Article{bozeman11:men,
  title =	 {How do men and women differ in research
                  collaborations? An analysis of the collaborative
                  motives and strategies of academic researchers},
  author =	 {Bozeman, Barry and Gaughan, Monica},
  journal =	 {Research policy},
  volume =	 40,
  number =	 10,
  pages =	 {1393--1402},
  month =	 dec,
  year =	 2011,
  doi =		 {10.1016/j.respol.2011.07.002},
  publisher =	 {Elsevier},
  abstract =	 {Do men and women academic faculty vary in their
                  research collaboration patterns and strategies? This
                  straightforward question does not lend itself to a
                  straightforward answer. A great many sex-correlated
                  variables could possibly mitigate the relationship
                  of sex and collaboration. If one finds
                  sex-correlated differences in the number of
                  collaborators, can one infer that there is something
                  intrinsic to men's and women's work strategies and
                  preferences? Or would such differences owe instead
                  to women's and men's different positions in work
                  structures and hierarchies? The focus here is on two
                  sets of research collaboration variables, numbers of
                  collaborators and the collaboration strategies
                  employed. The study uses questionnaire data from the
                  U.S. National Survey of Academic Scientists (n =
                  1714) and tests several hypotheses about
                  collaboration numbers and strategies. Regression
                  results indicate, counter to the core hypotheses and
                  almost all published literature, that in a properly
                  specified model, one taking into account such
                  factors as tenure, discipline, family status and
                  doctoral cohort, women actually have somewhat more
                  collaborators on average than do men. For both men
                  and women, those with more industrial interactions
                  and those affiliated with university research
                  centers have more collaborators. Men and women
                  differ in their collaborator choice strategies. Men
                  are more likely to be oriented to “instrumental,”
                  and “experience” strategies, while both men and
                  women are motivated by “mentoring”
                  strategies. Regression analyses show that for both
                  men and women, having a coherent collaborator choice
                  strategy predicts the number of collaborators.}
}

@Article{breugelmans18:scientific,
  title =	 {Scientific impact increases when researchers publish
                  in open access and international collaboration: A
                  bibliometric analysis on poverty-related disease
                  papers},
  author =	 {Breugelmans, J Gabrielle and Roberge, Guillaume and
                  Tippett, Chantale and Durning, Matt and Struck,
                  David Brooke and Makanga, Michael M},
  journal =	 {PlOS ONE},
  volume =	 13,
  number =	 9,
  pages =	 {e0203156},
  year =	 2018,
  doi =		 {10.1371/journal.pone.0203156},
  publisher =	 {Public Library of Science}
}

@Article{budden08:double,
  title =	 {Double-blind review favours increased representation
                  of female authors},
  author =	 {Budden, Amber E and Tregenza, Tom and Aarssen,
                  Lonnie W and Koricheva, Julia and Leimu, Roosa and
                  Lortie, Christopher J},
  journal =	 {Trends in ecology \& evolution},
  volume =	 23,
  number =	 1,
  pages =	 {4--6},
  month =	 jan,
  year =	 2008,
  doi =		 {10.1016/j.tree.2007.07.008},
  publisher =	 {Elsevier}
}

@Article{calver10:patterns,
  title =	 {Patterns of citations of open access and non-open
                  access conservation biology journal papers and book
                  chapters},
  author =	 {Calver, Michael C and Bradley, J Stuart},
  journal =	 {Conservation Biology},
  volume =	 24,
  number =	 3,
  pages =	 {872--880},
  month =	 jun,
  year =	 2010,
  doi =		 {10.1111/j.1523-1739.2010.01509.x},
  publisher =	 {Wiley Online Library}
}

@Misc{campbell18:defence,
  title =	 {In Defence of Diversity Measures},
  author =	 {Rosie Campbell},
  month =	 sep,
  year =	 2018,
  url =
                  {https://medium.com/@RosieCampbell/in-defence-of-diversity-measures-48e4702b1dbd}
}

@InProceedings{carlini17:towards,
  title =	 {Towards evaluating the robustness of neural
                  networks},
  author =	 {Carlini, Nicholas and Wagner, David},
  booktitle =	 {Proceedings of the {IEEE} symposium on security and
                  privacy {(SP'17)}},
  pages =	 {39--57},
  year =	 2017,
  doi =		 {10.1109/SP.2017.49},
  organization = {{IEEE}}
}

@Article{carpenter14:metrics,
  title =	 {Using publication metrics to highlight academic
                  productivity and research impact},
  author =	 {Carpenter, Christopher R and Cone, David C and
                  Sarli, Cathy C},
  journal =	 {Academic emergency medicine},
  volume =	 21,
  number =	 10,
  pages =	 {1160--1172},
  month =	 oct,
  year =	 2014,
  doi =		 {10.1111/acem.12482},
  publisher =	 {Wiley Online Library}
}

@Article{ceci11:understanding,
  title =	 {Understanding current causes of women's
                  underrepresentation in science},
  author =	 {Ceci, Stephen J and Williams, Wendy M},
  journal =	 {Proceedings of the National Academy of Sciences},
  volume =	 108,
  number =	 8,
  pages =	 {3157--3162},
  month =	 feb,
  year =	 2011,
  doi =		 {10.1073/pnas.1014871108},
  url =
                  {https://www.pnas.org/content/pnas/108/8/3157.full.pdf
                  },
  abstract =	 {Explanations for women’s underrepresentation in
                  math-intensive fields of science often focus on sex
                  discrimination in grant and manuscript reviewing,
                  interviewing, and hiring. Claims that women
                  scientists suffer discrimination in these arenas
                  rest on a set of studies undergirding policies and
                  programs aimed at remediation. More recent and
                  robust empiricism, however, fails to support
                  assertions of discrimination in these domains. To
                  better understand women’s underrepresentation in
                  math-intensive fields and its causes, we reprise
                  claims of discrimination and their evidentiary
                  bases. Based on a review of the past 20 years of
                  data, we suggest that some of these claims are no
                  longer valid and, if uncritically accepted as
                  current causes of women’s lack of progress, can
                  delay or prevent understanding of contemporary
                  determinants of women’s underrepresentation. We
                  conclude that differential gendered outcomes in the
                  real world result from differences in resources
                  attributable to choices, whether free or
                  constrained, and that such choices could be
                  influenced and better informed through education if
                  resources were so directed. Thus, the ongoing focus
                  on sex discrimination inreviewing, and hiring
                  represents costly, misplaced effort: Society is
                  engaged in the present in solving problems of the
                  past, rather than in addressing meaningful
                  limitations deterring women’s participation in
                  science, technology, engineering, andmathematics
                  careers today. Addressing today’s causes of
                  underrep-resentation requires focusing on education
                  and policy changesthat will make institutions
                  responsive to differing biological reali-ties of the
                  sexes. Finally, we suggest potential avenues of
                  intervention to increase gender fairness that accord
                  with current, asopposed to historical,findings.},
  publisher =	 {National Academy of Sciences}
}

@InBook{charles06:degrees,
  title =	 {A Matter of Degrees: Female Underrepresentation in
                  Computer Science Programs Cross-Nationally},
  author =	 {Maria Charles and Karen Bradley},
  year =	 2006,
  chapter =	 6,
  pages =	 {183--203},
  booktitle =	 {Women and Information Technology: Research on
                  Underrepresentation},
  editors =	 {Cohoon, J. McGrath and Aspray, William},
  doi =		 {10.7551/mitpress/9780262033459.001.0001},
  publisher =	 {{MIT} Press}
}

@Article{charman17:championing,
  title =	 {Championing the success of women in science,
                  technology, engineering, maths, and medicine: A
                  collection of thought pieces from members of the
                  academic community},
  author =	 {Charman-Anderson, Suw and Kane, Lauren and Meadows,
                  Al},
  journal =	 {VOCED, Digital Science},
  volume =	 10,
  year =	 2017,
  doi =		 {10.6084/m9.figshare.5463502.v1}
}

@Article{chatterjee21:gender,
  title =	 {Gender Disparity in Citations in High-Impact Journal
                  Articles},
  author =	 {Chatterjee, Paula and Werner, Rachel M},
  journal =	 {{JAMA} Network Open},
  volume =	 4,
  number =	 7,
  pages =	 {e2114509--e2114509},
  year =	 2021,
  doi =		 {10.1001/jamanetworkopen.2021.14509},
  publisher =	 {American Medical Association}
}

@Article{chen21:underemployment,
  title =	 {Underemployment of Female Surgeons?},
  author =	 {Chen, Ya-Wen and Westfal, Maggie L and Chang, David
                  C and Kelleher, Cassandra M},
  journal =	 {Annals of surgery},
  volume =	 273,
  number =	 2,
  pages =	 {197--201},
  month =	 feb,
  year =	 2021,
  doi =		 {10.1097/SLA.0000000000004497},
  publisher =	 {Lippincott}
}

@InProceedings{cheong21:communities,
  title =	 {Computer Science Communities: Who is Speaking, and
                  Who is Listening to the Women? Using an Ethics of
                  Care to Promote Diverse Voices},
  author =	 {Marc Cheong and Kobi Leins and Simon Coghlan},
  booktitle =	 {Proceedings of the Conference on Fairness,
                  Accountability, and Transparency {(FAccT ’21)}},
  year =	 2021,
  month =	 mar,
  address =	 {Canada},
  organization = {{ACM}},
  doi =		 {10.1145/3442188.3445874},
  url =		 {https://arxiv.org/pdf/2101.07463.pdf}
}

@InProceedings{childers17:artifact,
  title =	 {Artifact evaluation: Is it a real incentive?},
  author =	 {Childers, Bruce R and Chrysanthis, Panos K},
  booktitle =	 {2017 {IEEE} 13th International Conference on
                  e-Science (e-Science)},
  pages =	 {488--489},
  year =	 2017,
  doi =		 {10.1109/eScience.2017.79},
  organization = {{IEEE}},
  abstract =	 {It is well accepted that we learn hard lessons when
                  implementing and re-evaluating systems, yet it is
                  also acknowledged that science faces a crisis in
                  reproducibility. Experimental computer science is
                  far from immune, although it should be easier for CS
                  than other sciences, given the emphasis on
                  experimental artifacts, such as source code, data
                  sets, workflows, parameters, etc. The data
                  management community pioneered methods at ACM SIGMOD
                  2007 and 2008 to encourage and incentivize authors
                  to improve their software development and
                  experimental practices. Now, after 10 years, the
                  broader CS community has started to adopt Artifact
                  Evaluation (AE) to review artifacts along with
                  papers. In this paper, we examine how AE has
                  incentivized authors, and whether the process is
                  having a measurable impact. Our answer can help
                  guide CS, and more broadly, other
                  computationally-oriented sciences, in encouraging
                  peer-review of software artifacts and developing
                  additional community practices for incentives.}
}

@article{chue21:fair,
  title =	 {{FAIR} Principles for Research Software ({FAIR4RS}
                  Principles)},
  author =	 {Chue Hong, Neil P and Katz, Daniel S and Barker,
                  Michelle and Lamprecht, Anna-Lena and Martinez,
                  Carlos and Psomopoulos, Fotis E and Harrow, Jen and
                  Castro, Leyla Jael and Gruenpeter, Morane and
                  Martinez, Paula Andrea and others},
  year =	 2021,
  publisher =	 {Research Data Alliance},
  doi =		 {10.15497/RDA00065}
}

@InBook{cohoon06:critical,
  title =	 {A Critical Review of the Research on Women's
                  Participation in Postsecondary Computing Education},
  author =	 {Cohoon, J. McGrath and Aspray, William},
  year =	 2006,
  chapter =	 5,
  booktitle =	 {Women and Information Technology: Research on
                  Underrepresentation},
  pages =	 {137--180},
  editor =	 {Cohoon, J. McGrath and Aspray, William},
  doi =		 {10.7551/mitpress/9780262033459.003.0005},
  publisher =	 {{MIT} Press}
}

@InBook{cohoon06:retaining,
  title =	 {Just Get Over It or Just Get On With It: Retaining
                  Women in Undergraduate Computing},
  author =	 {Cohoon, J. McGrath},
  year =	 2006,
  chapter =	 8,
  booktitle =	 {Women and Information Technology: Research on
                  Underrepresentation},
  pages =	 {206--237},
  editor =	 {Cohoon, J. McGrath and Aspray, William},
  doi =		 {10.7551/mitpress/9780262033459.001.0001},
  publisher =	 {{MIT} Press}
}

@Article{cohoon11:cspapers,
  title =	 {Gender and Computing Conference Papers},
  author =	 {Cohoon, J. McGrath and Nigai, Sergey and Kaye,
                  Joseph},
  journal =	 {Communications of the {ACM}},
  volume =	 54,
  number =	 8,
  month =	 aug,
  year =	 2011,
  issn =	 {0001-0782},
  pages =	 {72--80},
  doi =		 {10.1145/1978542.1978561},
  acmid =	 1978561,
  publisher =	 {{ACM}},
  url =		 {https://dl.acm.org/doi/pdf/10.1145/1978542.1978561},
  address =	 {New York, NY, USA},
}

@Article{collberg16:repeatability,
  title =	 {Repeatability in computer systems research},
  author =	 {Collberg, Christian and Proebsting, Todd A},
  journal =	 {Communications of the ACM},
  volume =	 59,
  number =	 3,
  pages =	 {62--69},
  month =	 mar,
  year =	 2016,
  doi =		 {10.1145/2812803},
  publisher =	 {{ACM}},
}

@Misc{collins16:diversity,
  title =	 {Improving Diversity at {HPC} Conferences and Events},
  author =	 {Toni Collins},
  url =
                  {http://www.hpc-diversity.ac.uk/sites/default/files/images/Improving_Diversity_conferences.pdf
                  },
  year =	 2016
}

@Article{cox19:cases,
  title =	 {The cases for and against double-blind reviews},
  author =	 {Cox, Amelia R and Montgomerie, Robert},
  journal =	 {PeerJ},
  volume =	 7,
  pages =	 {e6702},
  year =	 2019,
  url =		 {https://peerj.com/articles/6702/},
  doi =		 {10.7717/peerj.6702},
  publisher =	 {{PeerJ}, Inc.}
}

@Article{cronin06:hindex,
  title =	 {Using the h-index to rank influential information
                  scientistss},
  author =	 {Cronin, Blaise and Meho, Lokman},
  journal =	 {Journal of the American Society for Information
                  Science and technology},
  volume =	 57,
  number =	 9,
  pages =	 {1275--1278},
  month =	 may,
  year =	 2006,
  publisher =	 {Wiley Online Library},
  doi =		 {10.1002/asi.20354}
}

@Article{croson09:gender,
  title =	 {Gender differences in preferences},
  author =	 {Croson, Rachel and Gneezy, Uri},
  journal =	 {Journal of Economic literature},
  volume =	 47,
  number =	 2,
  pages =	 {448--74},
  month =	 jun,
  year =	 2009,
  doi =		 {10.1257/jel.47.2.448}
}

@Misc{crovella08:openness,
  title =	 {Openness of the {SIGCOMM} Conference},
  author =	 {Mark Crovella},
  url =
                  {http://blog.sigcomm.org/2008/09/openness_of_the_sigcomm_confer.html},
  month =	 sep,
  year =	 2008
}

@Misc{dahlgren19:getting,
  title =	 {Getting Research Software to Work: A Case Study on
                  Artifact Evaluation for {OOPSLA} 2019},
  Author =	 {Dahlgren, Erin},
  organization = {Accelerate Publishing},
  url =
                  {https://2019.splashcon.org/getImage/orig/accpub-OOPSLA2019-licensed.pdf},
  year =	 2019
}

@Misc{daume15:naacl,
  title =	 {Some {NAACL} 2013 statistics on author response,
                  review quality, etc.},
  author =	 {Hal Daume},
  url =
                  {https://nlpers.blogspot.com/2015/06/some-naacl-2013-statistics-on-author.html},
  month =	 jun,
  year =	 2015
}

@Article{davenport14:studying,
  title =	 {Studying Gender in Conference Talks--data from the
                  223rd meeting of the {A}merican {A}stronomical
                  {S}ociety},
  author =	 {Davenport, James RA and Fouesneau, Morgan and Grand,
                  Erin and Hagen, Alex and Poppenhaeger, Katja and
                  Watkins, Laura L},
  journal =	 {arXiv:1403.3091 [preprint]},
  url =		 {https://arxiv.org/pdf/1403.3091},
  year =	 2014
}

@Article{davis11:impact,
  title =	 {The impact of free access to the scientific
                  literature: a review of recent research},
  author =	 {Davis, Philip M and Walters, William H},
  journal =	 {Journal of the Medical Library Association: JMLA},
  volume =	 99,
  number =	 3,
  pages =	 208,
  month =	 jul,
  year =	 2011,
  doi =		 {10.3163/1536-5050.99.3.008},
  publisher =	 {Medical Library Association}
}

@Article{degroote12:coverage,
  title =	 {Coverage of Google Scholar, Scopus, and Web of
                  Science: A case study of the h-index in nursing},
  author =	 {De Groote, Sandra L and Raszewski, Rebecca},
  journal =	 {Nursing outlook},
  volume =	 60,
  number =	 6,
  pages =	 {391--400},
  year =	 2012,
  doi =		 {10.1016/j.outlook.2012.04.007},
  publisher =	 {Elsevier}
}

@Misc{destefano18:micro,
  title =	 {Analysis of {MICRO} Conference Diversity Survey
                  Results},
  author =	 {Lizanne DeStefano},
  url =
                  {https://www.microarch.org/docs/diversity-survey-2018.pdf},
  month =	 oct,
  year =	 2018
}

@Article{dettori19:measuring,
  title =	 {Measuring academic success: the art and science of
                  publication metrics},
  author =	 {Dettori, Joseph R and Norvell, Daniel C and Chapman,
                  Jens R},
  journal =	 {Global spine journal},
  volume =	 9,
  number =	 2,
  pages =	 {243--246},
  month =	 apr,
  year =	 2019,
  doi =		 {10.1177/2192568219831003},
  publisher =	 {{SAGE} Publications}
}

@Article{diekman13:navigating,
  title =	 {Navigating social roles in pursuit of important
                  goals: A communal goal congruity account of {STEM}
                  pursuits},
  author =	 {Diekman, Amanda B. and Steinberg, Mia},
  journal =	 {Social and Personality Psychology Compass},
  volume =	 7,
  number =	 7,
  pages =	 {487--501},
  month =	 jul,
  year =	 2013,
  doi =		 {10.1111/spc3.12042},
  publisher =	 {Wiley Online Library}
}

@Article{ding20:exploring,
  title =	 {Exploring the limitations of the h-index and h-type
                  indexes in measuring the research performance of
                  authors},
  author =	 {Ding, Jingda and Liu, Chao and Kandonga, Goodluck
                  Asobenie},
  journal =	 {Scientometrics},
  volume =	 122,
  number =	 3,
  pages =	 {1303--1322},
  month =	 mar,
  year =	 2020,
  doi =		 {10.1007/s11192-020-03364-1},
  publisher =	 {Springer}
}

@Article{drury11:female,
  title =	 {When do female role modfracels benefit women? The
                  importance of differentiating recruitment from
                  retention in {STEM}},
  author =	 {Drury, Benjamin J and Siy, John Oliver and Cheryan,
                  Sapna},
  journal =	 {Psychological Inquiry},
  volume =	 22,
  number =	 4,
  pages =	 {265--269},
  year =	 2011,
  doi =		 {10.1080/1047840X.2011.620935},
  publisher =	 {Taylor \& Francis}
}

@Article{duch12:possible,
  title =	 {The possible role of resource requirements and
                  academic career-choice risk on gender differences in
                  publication rate and impact},
  author =	 {Duch, Jordi and Zeng, Xiao Han T and Sales-Pardo,
                  Marta and Radicchi, Filippo and Otis, Shayna and
                  Woodruff, Teresa K and Nunes Amaral, Lu{\'\i}s A},
  journal =	 {PLOS ONE},
  volume =	 7,
  number =	 12,
  pages =	 {e51332},
  month =	 dec,
  year =	 2012,
  doi =		 {10.1371/journal.pone.0051332},
  publisher =	 {Public Library of Science}
}

@Article{eaton19:gender,
  title =	 {How Gender and Race Stereotypes Impact the
                  Advancement of Scholars in {STEM}: Professors’
                  Biased Evaluations of Physics and Biology
                  Post-Doctoral Candidates},
  author =	 {Eaton, Asia A and Saunders, Jessica F and Jacobson,
                  Ryan K and West, Keon},
  journal =	 {Sex Roles},
  pages =	 {1--15},
  month =	 jun,
  year =	 2019,
  doi =		 {10.1007/s11199-019-01052-w},
  publisher =	 {Springer}
}

@Misc{editage18:perspectives,
  title =	 {Author Perspectives on Academic Publishing: Global
                  Survey Report 2018},
  author =	 {{Editage Insights}},
  institution =	 {Editage},
  year =	 2018,
  url =
                  {https://www.editage.com/files/Editage-Global-Author-Survey.pdf}
}

@Article{editorials18:science,
  title =	 {Science benefits from diversity},
  author =	 {{Nature Editorials}},
  journal =	 {Nature},
  volume =	 558,
  doi =		 {10.1038/d41586-018-05326-3},
  month =	 jun,
  url =		 {https://www.nature.com/articles/d41586-018-05326-3},
  year =	 2018
}

@Article{egghe06:theory,
  title =	 {Theory and practise of the g-index},
  author =	 {Egghe, Leo},
  journal =	 {Scientometrics},
  volume =	 69,
  number =	 1,
  pages =	 {131--152},
  month =	 oct,
  year =	 2006,
  doi =		 {10.1007/s11192-006-0144-7},
  publisher =	 {Springer}
}

@Misc{elsevier17:gender,
  title =	 {Gender in the Global Research Landscape},
  author =	 {Elsevier},
  year =	 2017,
  url =
                  {https://www.elsevier.com/research-intelligence/campaigns/gender-17}
}

@Misc{elsevier20:journey,
  title =	 {The Researcher Journey Through a Gender Lens},
  author =	 {Elsevier},
  year =	 2020,
  url =
                  {https://www.elsevier.com/research-intelligence/resource-library/gender-report-2020}
}

@Article{england10:gender,
  title =	 {The gender revolution: Uneven and stalled},
  author =	 {England, Paula},
  journal =	 {Gender \& society},
  volume =	 24,
  number =	 2,
  pages =	 {149--166},
  month =	 mar,
  year =	 2010,
  doi =		 {10.1177/0891243210361475},
  publisher =	 {{SAGE} Publications}
}

@Book{ensmenger12:computer,
  title =	 {The computer boys take over: Computers, programmers,
                  and the politics of technical expertise},
  author =	 {Ensmenger, Nathan L},
  month =	 aug,
  year =	 2012,
  isbn =	 9780262517966,
  publisher =	 {{MIT} Press}
}

@Article{ernst94:reviewer,
  title =	 {Reviewer bias: a blinded experimental study},
  author =	 {Ernst, Edzard and Resch, Karl-Ludwig},
  journal =	 {The Journal of laboratory and clinical medicine},
  volume =	 124,
  number =	 2,
  pages =	 {178--182},
  month =	 aug,
  year =	 1994,
  abstract =	 {Peer review is the ordinary method for judging the
                  acceptability of scientific papers for
                  publication. Yet there are few prospective data
                  defining the accuracy or reproducibility of this
                  method. This study was aimed at evaluating
                  interrater consistency in reviewing a single
                  manuscript and at determining whether a referee's
                  likely predisposition (inferred from his or her own
                  published papers in the field) influences his or her
                  attitude toward this manuscript. A computerized
                  search identified 33 first authors of research
                  papers about transcutaneous electrical nerve
                  stimulation. They were asked to review part of a
                  fictitious scientific paper on the topic; they were
                  not made aware of being tested. Reviewers' ratings
                  were recorded by multiple-choice answers in a
                  structured questionnaire. The analyses of the
                  answers revealed poor interrater
                  reliability. Furthermore, referees were clearly
                  influenced by their own preconceptions and judged
                  according to their own published experience in that
                  particular medical subject. That is, referees who
                  would be expected to agree with the paper's findings
                  tended to judge it less harshly than did referees
                  who would be expected to disagree. These results
                  suggest significant impact of reviewer bias on
                  referees' judgment and imply that the peer review
                  system in its present form has room for improvements
                  in fairness and consistency.},
  publisher =	 {Elsevier}
}

@Article{fehr16:best,
  title =	 {Best practices for replicability, reproducibility
                  and reusability of computer-based experiments
                  exemplified by model reduction software},
  author =	 {Fehr, J{\"o}rg and Heiland, Jan and Himpe, Christian
                  and Saak, Jens},
  journal =	 {{AIMS} Mathematics},
  volumn =	 1,
  number =	 3,
  pages =	 {261--281},
  year =	 2016,
  publisher =	 {{AIMS} Press},
  doi =		 {10.3934/Math.2016.3.261}
}

@article{feitelson15:repeatability,
  title =	 {From repeatability to reproducibility and
                  corroboration},
  author =	 {Feitelson, Dror G},
  journal =	 {ACM SIGOPS Operating Systems Review},
  volume =	 49,
  number =	 1,
  pages =	 {3--11},
  month =	 jan,
  year =	 2015,
  doi =		 {10.1145/2723872.2723875},
  publisher =	 {{ACM}}
}

@Article{ferguson11:english,
  title =	 {English as an international language of scientific
                  publication: A study of attitudes},
  author =	 {Ferguson, Gibson and P{\'e}rez-Llantada, Carmen and
                  Plo, Ram{\'o}n},
  journal =	 {World Englishes},
  volume =	 30,
  number =	 1,
  pages =	 {41--59},
  month =	 feb,
  year =	 2011,
  doi =		 {10.1111/j.1467-971X.2010.01656.x},
  publisher =	 {Wiley Online Library}
}

@Article{fisher02:unlocking,
  title =	 {Unlocking the Clubhouse: The Carnegie Mellon
                  Experience},
  author =	 {Fisher, Allan and Margolis, Jane},
  journal =	 {SIGCSE Bulletin},
  issue_date =	 {June 2002},
  volume =	 34,
  number =	 2,
  month =	 jun,
  year =	 2002,
  issn =	 {0097-8418},
  pages =	 {79--83},
  numpages =	 5,
  url =		 {http://doi.acm.org/10.1145/543812.543836},
  doi =		 {10.1145/543812.543836},
  acmid =	 543836,
  publisher =	 {{ACM}},
  address =	 {New York, NY, USA},
}

@Article{fisher94:effects,
  title =	 {The effects of blinding on acceptance of research
                  papers by peer review},
  author =	 {Fisher, Martin and Friedman, Stanford B and Strauss,
                  Barbara},
  journal =	 {{JAMA}},
  volume =	 272,
  number =	 2,
  pages =	 {143--146},
  month =	 jul,
  year =	 1994,
  doi =		 {10.1001/jama.1994.03520020069019},
  publisher =	 {American Medical Association},
  abstract =	 {Objective: To study whether reviewers aware of
                  author identity are biased in favor of authors with
                  more previous publications.  Design: Randomized
                  controlled trial.  Setting: Editorial office of the
                  Journal of Developmental and Behavioral Pediatrics.
                  Participants: Two "blinded" and two "nonblinded"
                  reviewers assigned to 57 consecutive manuscripts
                  submitted between September 1991 and March 1992.
                  Outcome measures: Spearman rank correlation
                  coefficients were used to compare the sum of rating
                  scores of 1 to 5 (1, accept; 5, reject) given by the
                  two blinded reviewers, the two nonblinded reviewers,
                  and the editors to the number of articles published
                  previously by the first and senior authors (as
                  determined from requested curricula vitae). Blinded
                  reviewers were sent a questionnaire asking whether
                  they could determine the identity of the authors,
                  how they knew, and whether they thought binding
                  changed the quality or difficulty of their review.
                  Results: The Wilcoxon Sign Rank Test disclosed no
                  differences between blinded and nonblinded
                  scores. The number of previous articles by the
                  senior author was significantly correlated (P < .01)
                  with blinded scores (r = -.45) and editors'
                  decisions (r = -.45), but not with nonblinded
                  scores; the number of articles by the first author
                  was correlated (P < .05) with editors' decisions (r
                  = -.35) but not with blinded or nonblinded
                  scores. Fifty (46\%) of 108 blinded reviewers
                  correctly guessed the identity of the authors,
                  mostly from self-references and knowledge of the
                  work; 86\% believed blinding did not change the
                  quality of their review, and 73\% believed it did
                  not change the difficulty of performing a review.
                  Conclusions: Blinded reviewers and editors in this
                  study, but not nonblinded reviewers, gave better
                  scores to authors with more previous articles. These
                  results suggest that blinded reviewers may provide
                  more unbiased reviews and that nonblinded reviewers
                  may be affected by various types of bias.}
}

@Article{flowerdew01:attitudes,
  author =	 {Flowerdew, John},
  title =	 {Attitudes of journal editors to nonnative speaker
                  contributions},
  journal =	 {{TESOL} quarterly},
  volume =	 35,
  number =	 1,
  pages =	 {121--150},
  year =	 2001,
  publisher =	 {Wiley Online Library}
}

@Article{flowerdew99:writing,
  title =	 {Writing for scholarly publication in English: The
                  case of Hong Kong},
  author =	 {Flowerdew, John},
  journal =	 {Journal of Second Language Writing},
  volume =	 8,
  number =	 2,
  pages =	 {123--145},
  month =	 jan,
  year =	 1999,
  doi =		 {10.2307/3587862},
  publisher =	 {Elsevier}
}

@Article{ford18:gender,
  title =	 {Gender inequity in speaking opportunities at the
                  {A}merican {G}eophysical {U}nion Fall Meeting},
  author =	 {Ford, Heather L and Brick, Cameron and Blaufuss,
                  Karine and Dekens, Petra S},
  journal =	 {Nature communications},
  volume =	 9,
  number =	 1,
  pages =	 {1--6},
  month =	 apr,
  year =	 2018,
  doi =		 {10.1038/s41467-018-03809-5},
  publisher =	 {Nature Publishing Group}
}

@Article{fortnow09:growup,
  title =	 {Time for Computer Science to Grow Up},
  author =	 {Lance Fortnow},
  journal =	 {Communications of the {ACM}},
  month =	 aug,
  year =	 2009,
  doi =		 {10.1145/1536616.1536631},
  volume =	 52,
  number =	 9,
  pages =	 {33--35}
}

@InBook{fox06:engineering,
  title =	 {Women, men, and engineering},
  author =	 {Fox, Mary Frank},
  booktitle =	 {Women, Gender, and Technology},
  editor =	 {Mary Ann Fox and Deborah G. Johnson and Sue
                  V. Rosser},
  journal =	 {Women, gender, and technology},
  pages =	 {47--59},
  chapter =	 2,
  year =	 2006,
  isbn =	 {978-0-252-03095-6},
  publisher =	 {University of Chicago Press}
}

@Article{fox16:gender,
  title =	 {Gender differences in patterns of authorship do not
                  affect peer review outcomes at an ecology journal},
  author =	 {Fox, Charles W and Burns, C Sean and Muncy, Anna D
                  and Meyer, Jennifer A},
  journal =	 {Functional Ecology},
  volume =	 30,
  number =	 1,
  pages =	 {126--139},
  year =	 2016,
  doi =		 {0.1111/1365-2435.12587},
  url =
                  {https://besjournals.onlinelibrary.wiley.com/doi/pdf/10.1111/1365-2435.12587},
  abstract =	 {1.There is a widespread perception in the academic
                  community that peer review is subject to many biases
                  and can be influenced by the identity and biographic
                  features (such as gender) ofmanuscript authors.2.We
                  examined how patterns of authorship differ between
                  men and women, and whetherauthor gender influences
                  editorial and peer review outcomes and/or the peer
                  review process forpapers submitted to the
                  journalFunctional Ecologybetween 2010 and
                  2014.3.Women represented approximately a third of
                  all authors on papers submitted
                  toFunctionalEcology. Relative to overall frequency
                  of authorship, women were underrepresented as
                  soloauthors (26\% were women). On multi-authored
                  papers, women were also underrepresented
                  aslast/senior authors (25\% were women) but
                  overrepresented as first authors (43\% were
                  women).Women first authors were less likely than men
                  first authors to serve as corresponding and
                  sub-mitting author of their papers; this difference
                  was not influenced by the gender of the
                  lastauthor. Women were more likely to be authors on
                  papers if the last author was female.4.Papers with
                  female authors (i) were equally likely to be sent
                  for peer review, (ii) obtainedequivalent peer review
                  scores and (iii) were equally likely to be accepted
                  for publication, com-pared to papers with male
                  authors. There was no evidence that male editors or
                  male reviewerstreated papers authored by women
                  differently than did female editors and reviewers,
                  and noevidence that more senior editors reached
                  different decisions than younger editors after
                  review,or cumulative through the entire process, for
                  papers authored by men vs. women.5.Papers authored
                  by women were more likely to be reviewed by
                  women. This is primarilybecause women were more
                  likely to be invited to review if the authors on a
                  paper were femalethan if the authors were
                  male.6.Patterns of authorship, and the role
                  undertaken as author (e.g., submitting and serving
                  ascorresponding author), differ notably between men
                  and women for papers submitted toFunc-tional
                  Ecology. However, consistent with a growing body of
                  literature indicating that peerreview underlying the
                  scholarly publishing process is largely
                  gender-neutral, outcomes of edito-rial and peer
                  review atFunctional Ecologywere not influenced by
                  author gender.},
  publisher =	 {Wiley Online Library}
}

@Article{frachtenberg20:survey,
  title =	 {A Survey of Accepted Authors in Computer Systems
                  Conferences},
  author =	 {Eitan Frachtenberg and Noah Koster},
  journal =	 {{PeerJ Computer Science}},
  year =	 2020,
  mon =		 sep,
  volume =	 6,
  pages =	 {e299},
  doi =		 {10.7717/peerj-cs.299},
  publisher =	 {{PeerJ}, Inc.}
}

@InProceedings{frachtenberg21:whpc,
  title =	 {Representation of Women in {HPC} Conferences},
  author =	 {Eitan Frachtenberg and Rhody Kaner},
  booktitle =	 {Proceedings of the International Conference for High
                  Performance Computing, Networking, Storage, and
                  Analysis ({SC'21})},
  address =	 {St. Louis, {MO}},
  month =	 nov,
  year =	 2021,
  doi =		 {10.1145/1122445.1122456},
  url =
                  {https://mail.easychair.org/publications/preprint_download/2nVv}
}

@Misc{frachtenberg:github-repo,
  author =	 {Eitan Frachtenberg},
  title =	 {Systems conferences analysis dataset},
  year =	 2021,
  url =		 {http://github.com/eitanf/sysconf/},
  doi =		 {10.5281/zenodo.5590575},
  note =	 {doi: 10.5281/zenodo.5590575}
}

@article{franceschet10:role,
  title =	 {The role of conference publications in {CS}},
  author =	 {Franceschet, Massimo},
  journal =	 {Communications of the {ACM}},
  volume =	 53,
  number =	 12,
  pages =	 {129--132},
  month =	 dec,
  year =	 2010,
  doi =		 {10.1145/1859204.1859234},
  publisher =	 {{ACM}}
}

@Article{francois15:arbit,
  title =	 {Arbitrariness of peer review: A Bayesian analysis of
                  the {NIPS} experiment},
  author =	 {Fran{\c{c}}ois, Olivier},
  journal =	 {arXiv:1507.06411 [preprint]},
  url =		 {https://arxiv.org/abs/1507.06411},
  year =	 2015
}

@PhdThesis{frantzana19:women,
  title =	 {Women's representation and experiences in the high
                  performance computing community},
  author =	 {Frantzana, Athina},
  school =	 {The University of Edinburgh},
  year =	 2019,
}

@InProceedings{freire12:computational,
  title =	 {Computational reproducibility: state-of-the-art,
                  challenges, and database research opportunities},
  author =	 {Freire, Juliana and Bonnet, Philippe and Shasha,
                  Dennis},
  booktitle =	 {Proceedings of the 2012 ACM SIGMOD international
                  conference on management of data},
  pages =	 {593--596},
  month =	 may,
  year =	 2012,
  doi =		 {10.1145/2213836.2213908}
}

@Article{freyne10:relative,
  title =	 {Relative status of journal and conference
                  publications in computer science},
  author =	 {Freyne, Jill and Coyle, Lorcan and Smyth, Barry and
                  Cunningham, Padraig},
  journal =	 {Communications of the {ACM}},
  volume =	 53,
  number =	 11,
  pages =	 {124--132},
  mon =		 nov,
  year =	 2010,
  doi =		 {10.1145/1839676.1839701},
  publisher =	 {{ACM}}
}

@Article{fricke18:semantic,
  title =	 {Semantic scholar},
  author =	 {Fricke, Suzanne},
  journal =	 {Journal of the Medical Library Association},
  volume =	 106,
  number =	 1,
  pages =	 145,
  year =	 2018,
  doi =		 {10.5195/jmla.2018.280},
  publisher =	 {Medical Library Association}
}

@Article{fu19:preprint,
  title =	 {Meta-Research: Releasing a preprint is associated
                  with more attention and citations for the
                  peer-reviewed article},
  author =	 {Fu, Darwin Y and Hughey, Jacob J},
  journal =	 {Elife},
  volume =	 8,
  pages =	 {e52646},
  year =	 2019,
  doi =		 {10.7554/eLife.52646},
  publisher =	 {eLife Sciences Publications Limited}
}

@Misc{fursin19:artifact,
  title =	 {Artifact Evaluation for Reproducible Quantitative
                  Research},
  author =	 {Gregori Fursin and Anton Lokhmotov},
  url =
                  {https://www.sigarch.org/artifact-evaluation-for-reproducible-quantitative-research/},
  month =	 feb,
  year =	 2011
}

@Article{fursin21:collective,
  title =	 {Collective knowledge: organizing research projects
                  as a database of reusable components and portable
                  workflows with common interfaces},
  author =	 {Fursin, Grigori},
  journal =	 {Philosophical Transactions of the Royal Society A},
  volume =	 379,
  number =	 2197,
  pages =	 20200211,
  month =	 mar,
  year =	 2021,
  doi =		 {10.1098/rsta.2020.0211},
  publisher =	 {The Royal Society Publishing}
}

@Book{gandrud13:reproducible,
  title =	 {Reproducible Research with {R} and {RStudio}},
  author =	 {Christopher, Gandrud},
  year =	 2013,
  note =	 {ISBN 978-1466572843},
  publisher =	 {{CRC} Press}
}

@Article{gans94:mighty,
  title =	 {How are the mighty fallen: Rejected classic articles
                  by leading economists},
  author =	 {Gans, Joshua S and Shepherd, George B},
  journal =	 {Journal of Economic Perspectives},
  volume =	 8,
  number =	 1,
  pages =	 {165--179},
  year =	 1994,
  doi =		 {10.1257/jep.8.1.165},
  abstract =	 {The authors asked the world's leading economists to
                  describe instances in which journals rejected their
                  articles. More than sixty essays, by a broadly
                  diverse group that includes fifteen Nobel Prize
                  winners, indicate that most have suffered
                  publication rejection, often frequently. Indeed,
                  journals have rejected many papers that later became
                  classics. The authors discuss the prize-winners'
                  experiences, other notable cases, and rejections by
                  John Maynard Keynes when he edited the Economic
                  Journal. Finally, they search in economists' almost
                  universal experience of rejection for patterns and
                  lessons about the publication process.}
}

@Book{garcia-portugues21:modeling,
  title =	 {Notes for Predictive Modeling},
  author =	 {Garc\'ia-Portugu\'es, E.},
  year =	 2021,
  note =	 {Version 5.8.6. ISBN 978-84-09-29679-8},
  url =		 {https://bookdown.org/egarpor/PM-UC3M/}
}

@Article{gargouri10:self,
  title =	 {Self-selected or mandated, open access increases
                  citation impact for higher quality research},
  author =	 {Gargouri, Yassine and Hajjem, Chawki and
                  Larivi{\`e}re, Vincent and Gingras, Yves and Carr,
                  Les and Brody, Tim and Harnad, Stevan},
  journal =	 {PLOS ONE},
  volume =	 5,
  number =	 10,
  pages =	 {e13636},
  month =	 oct,
  year =	 2010,
  doi =		 {10.1371/journal.pone.0013636},
  publisher =	 {Public library of science}
}

@Article{gerhard07:undergraduate,
  title =	 {Undergraduate Women in Science and Engineering:
                  Effects of Faculty, Fields, and Institutions Over
                  Time},
  author =	 {Sonnert, Gerhard and Fox, Mary Frank and Adkins,
                  Kristen},
  journal =	 {Social Science Quarterly},
  volume =	 88,
  number =	 5,
  year =	 2007,
  pages =	 {1333-1356},
  doi =		 {10.1111/j.1540-6237.2007.00505.x},
  url =
                  {https://onlinelibrary.wiley.com/doi/abs/10.1111/j.1540-6237.2007.00505.x},
  eprint =
                  {https://onlinelibrary.wiley.com/doi/pdf/10.1111/j.1540-6237.2007.00505.x},
  abstract =	 {Objective. Taking an institutional approach to the
                  determinants of outcomes for women in science and
                  engineering, we examine the effects on women's
                  percentages among undergraduate majors and among
                  degree recipients of four basic factors: (1) the
                  percentage of faculty who are women in the students'
                  major science/engineering area; (2) the students'
                  disciplines (biology, physical sciences, and
                  engineering); (3) the type of institution in which
                  students are enrolled (“Research I” vs. others); and
                  (4) a time trend (1984–2000). Method. We use
                  longitudinal, multivariate, and multi‐institutional
                  data from the Integrated Postsecondary Data System
                  (IPEDS) and from a mail survey of
                  registrars. Results. Over the observation period,
                  the women's percentages have risen steadily. The
                  effects of disciplines and departments are stronger
                  than those of institutions. Especially notable is
                  that the percentages of women among undergraduate
                  science/engineering majors and degree recipients are
                  associated with the percentages of women among the
                  faculty in these fields. Conclusion. The findings
                  contribute empirically to the discussion about the
                  effects of “role models” for the participation and
                  performance of women in science and engineering—and
                  point to the strong effects of departments, compared
                  to institutions, in accounting for degrees awarded
                  to undergraduate women.}
}

@Article{ghiasi15:compliance,
  title =	 {On the compliance of women engineers with a gendered
                  scientific system},
  author =	 {Ghiasi, Gita and Larivi{\`e}re, Vincent and
                  Sugimoto, Cassidy R},
  journal =	 {PLOS ONE},
  volume =	 10,
  number =	 12,
  pages =	 {e0145931},
  month =	 dec,
  year =	 2015,
  doi =		 {10.1371/journal.pone.0145931},
  url =
                  {https://journals.plos.org/plosone/article?id=10.1371/journal.pone.0145931},
  abstract =	 {There has been considerable effort in the last
                  decade to increase the participation of women in
                  engineering through various policies. However, there
                  has been little empirical research on gender
                  disparities in engineering which help underpin the
                  effective preparation, co-ordination, and
                  implementation of the science and technology (S&T)
                  policies. This article aims to present a
                  comprehensive gendered analysis of engineering
                  publications across different specialties and
                  provide a cross-gender analysis of research output
                  and scientific impact of engineering researchers in
                  academic, governmental, and industrial sectors. For
                  this purpose, 679,338 engineering articles published
                  from 2008 to 2013 are extracted from the Web of
                  Science database and 974,837 authorships are
                  analyzed. The structures of co-authorship
                  collaboration networks in different engineering
                  disciplines are examined, highlighting the role of
                  female scientists in the diffusion of knowledge. The
                  findings reveal that men dominate 80\% of all the
                  scientific production in engineering. Women
                  engineers publish their papers in journals with
                  higher Impact Factors than their male peers, but
                  their work receives lower recognition (fewer
                  citations) from the scientific
                  community. Engineers—regardless of their
                  gender—contribute to the reproduction of the
                  male-dominated scientific structures through forming
                  and repeating their collaborations predominantly
                  with men. The results of this study call for
                  integration of data driven gender-related policies
                  in existing S&T discourse.},
  publisher =	 {Public Library of Science}
}

@Book{ginsberg09:diversity,
  title =	 {Diversity and motivation: Culturally responsive
                  teaching in college},
  author =	 {Ginsberg, Margery B and Wlodkowski, Raymond J},
  year =	 2009,
  publisher =	 {John Wiley \& Sons}
}

@Article{godlee98:peer,
  title =	 {Effect on the quality of peer review of blinding
                  reviewers and asking them to sign their reports: a
                  randomized controlled trial},
  author =	 {Godlee, Fiona and Gale, Catharine R and Martyn,
                  Christopher N},
  journal =	 {{JAMA}},
  volume =	 280,
  number =	 3,
  pages =	 {237--240},
  month =	 jul,
  year =	 1998,
  doi =		 {10.1001/jama.280.3.237},
  publisher =	 {American Medical Association}
}

@Article{gould18:conferences,
  title =	 {How conferences are getting better at accommodating
                  child-caring scientists},
  author =	 {Gould, Julie},
  journal =	 {Nature},
  volume =	 564,
  number =	 7736,
  pages =	 88,
  month =	 dec,
  year =	 2018,
  doi =		 {10.1038/d41586-018-07782-3},
  publisher =	 {Nature Publishing Group}
}

@Article{goyette99:intersection,
  title =	 {The intersection of immigration and gender: Labor
                  force outcomes of immigrant women scientists},
  author =	 {Goyette, Kimberly and Xie, Yu},
  journal =	 {Social Science Quarterly},
  pages =	 {395--408},
  year =	 1999,
  url =		 {https://www.jstor.org/stable/pdf/42863908.pdf},
  abstract =	 {Objective. This paper is the first systematic study
                  of the intersection of immigration and gender among
                  scientists and engineers. Methods. We use data from
                  the 5\% Public Use Microsample (PUMS) of the 1990
                  census and the longitudinal 1982-1989 Survey of
                  Natural and Social Scientists and Engineers (SSE) to
                  compare the labor force outcomes of women immigrant
                  scientists to immigrant men and native-born women
                  scientists. Results. We find that immigrant women
                  are less likely to be employed and promoted than
                  immigrant men and native-born women. Although women
                  immigrants appear to earn slightly less than
                  native-born women, this gap is explained by such
                  factors as field, employment sector, and family
                  characteristics. We suggest that immigration paths
                  may underlie some of the labor force disadvantages
                  experienced by immigrant women
                  scientists. Conclusions. The results of this paper
                  highlight the importance of considering gender
                  differences, particularly differences in migration
                  path, when studying immigrant
                  scientists. Consideration of gender leads to a
                  fuller understanding of immigrant scientists' labor
                  force outcomes.},
  publisher =	 {{JSTOR}}
}

@Article{guarino17:faculty,
  title =	 {Faculty service loads and gender: Are women taking
                  care of the academic family?},
  author =	 {Guarino, Cassandra M and Borden, Victor MH},
  journal =	 {Research in Higher Education},
  volume =	 58,
  number =	 6,
  pages =	 {672--694},
  month =	 apr,
  year =	 2017,
  doi =		 {10.1007/s11162-017-9454-2},
  url =
                  {https://link.springer.com/article/10.1007/s11162-017-9454-2},
  publisher =	 {Springer},
  abstract =	 {This paper investigates the amount of academic
                  service performed by female versus male faculty. We
                  use 2014 data from a large national survey of
                  faculty at more than 140 institutions as well as
                  2012 data from an online annual performance
                  reporting system for tenured and tenure–track
                  faculty at two campuses of a large public,
                  Midwestern University. We find evidence in both data
                  sources that, on average, women faculty perform
                  significantly more service than men, controlling for
                  rank, race/ethnicity, and field or department. Our
                  analyses suggest that the male–female differential
                  is driven more by internal service—i.e., service to
                  the university, campus, or department—than external
                  service—i.e., service to the local, national, and
                  international communities—although significant
                  heterogeneity exists across field and discipline in
                  the way gender differentials play out.}
}

@Article{haak12:orcid,
  title =	 {{ORCID}: a system to uniquely identify researchers},
  author =	 {Haak, Laurel L and Fenner, Martin and Paglione,
                  Laura and Pentz, Ed and Ratner, Howard},
  journal =	 {Learned Publishing},
  volume =	 25,
  number =	 4,
  pages =	 {259--264},
  month =	 oct,
  year =	 2012,
  doi =		 {10.1087/20120404},
  publisher =	 {Association of Learned and Professional Society
                  Publishers}
}

@Book{hames08:peer,
  title =	 {Peer review and manuscript management in scientific
                  journals: guidelines for good practice},
  author =	 {Hames, Irene},
  year =	 2008,
  publisher =	 {Blackwell Publishing},
  address =	 {Malden, {MA}}
}

@InProceedings{han04:disambiguation,
  title =	 {Two supervised learning approaches for name
                  disambiguation in author citations},
  author =	 {Han, Hui and Giles, Lee and Zha, Hongyuan and Li,
                  Cheng and Tsioutsiouliklis, Kostas},
  booktitle =	 {Proceedings of the 2004 joint {ACM/IEEE} conference
                  on Digital Libraries},
  pages =	 {296--305},
  year =	 2004,
  doi =		 {10.1109/JCDL.2004.240051},
  organization = {{IEEE}}
}

@Article{handley15:quality,
  title =	 {Quality of evidence revealing subtle gender biases
                  in science is in the eye of the beholder},
  author =	 {Handley, Ian M and Brown, Elizabeth R and
                  Moss-Racusin, Corinne A and Smith, Jessi L},
  journal =	 {Proceedings of the National Academy of Sciences},
  volume =	 112,
  number =	 43,
  pages =	 {13201--13206},
  month =	 oct,
  year =	 2015,
  doi =		 {0.1073/pnas.1510649112},
  publisher =	 {National Academy of Sciences},
  url =		 {https://www.pnas.org/content/112/43/13201}
}

@Misc{hango13:gender,
  title =	 {Gender differences in science, technology,
                  engineering, mathematics and computer science
                  {(STEM)} programs at university},
  author =	 {Hango, Darcy William},
  year =	 2013,
  url =
                  {https://www.ryerson.ca/content/dam/edistem/data/statcan.pdf},
  publisher =	 {Statistics Canada}
}

@Article{hasselbring19:FAIR,
  title =	 {{FAIR} and Open Computer Science Research Software},
  author =	 {Hasselbring, Wilhelm and Carr, Leslie and Hettrick,
                  Simon and Packer, Heather and Tiropanis, Thanassis},
  journal =	 {arXiv preprint arXiv:1908.05986},
  year =	 2019
}

@Article{hata21:science,
  title =	 {Science-Software Linkage: The Challenges of
                  Traceability between Scientific Knowledge and
                  Software Artifacts},
  author =	 {Hata, Hideaki and Guo, Jin LC and Kula, Raula
                  Gaikovina and Treude, Christoph},
  journal =	 {arXiv preprint arXiv:2104.05891},
  year =	 2021
}

@Article{head13:funding,
  title =	 {Differences in research funding for women
                  scientists: a systematic comparison of UK
                  investments in global infectious disease research
                  during 1997--2010},
  author =	 {Head, Michael G and Fitchett, Joseph R and Cooke,
                  Mary K and Wurie, Fatima B and Atun, Rifat},
  volume =	 3,
  number =	 12,
  elocation-id = {e003362},
  month =	 dec,
  year =	 2013,
  doi =		 {10.1136/bmjopen-2013-003362},
  url =		 {https://bmjopen.bmj.com/content/3/12/e003362},
  publisher =	 {British Medical Journal Publishing Group}
}

@Article{helmer17:gender,
  title =	 {Gender bias in scholarly peer review},
  author =	 {Helmer, Markus and Schottdorf, Manuel and Neef,
                  Andreas and Battaglia, Demian},
  journal =	 {Elife},
  volume =	 6,
  pages =	 {e21718},
  month =	 mar,
  year =	 2017,
  doi =		 {10.7554/eLife.21718},
  url =		 {https://elifesciences.org/articles/21718},
  abstract =	 {Peer review is the cornerstone of scholarly
                  publishing and it is essential that peer reviewers
                  are appointed on the basis of their expertise
                  alone. However, it is difficult to check for any
                  bias in the peer-review process because the identity
                  of peer reviewers generally remains
                  confidential. Here, using public information about
                  the identities of 9000 editors and 43000 reviewers
                  from the Frontiers series of journals, we show that
                  women are underrepresented in the peer-review
                  process, that editors of both genders operate with
                  substantial same-gender preference (homophily), and
                  that the mechanisms of this homophily are
                  gender-dependent. We also show that homophily will
                  persist even if numerical parity between genders is
                  reached, highlighting the need for increased efforts
                  to combat subtler forms of gender bias in scholarly
                  publishing.},
  publisher =	 {eLife Sciences Publications Limited}
}

@Article{hengel17:publishing,
  title =	 {Publishing while Female. Are women held to higher
                  standards? Evidence from peer review},
  journal =	 {Cambridge Working Papers in Economics},
  author =	 {Erin Hengel},
  doi =		 {10.17863/CAM.17548},
  url =
                  {http://www.erinhengel.com/research/publishing_female.pdf},
  month =	 dec,
  year =	 2017
}

@InProceedings{hermann20:community,
  title =	 {Community expectations for research artifacts and
                  evaluation processes},
  author =	 {Hermann, Ben and Winter, Stefan and Siegmund, Janet},
  booktitle =	 {Proceedings of the 28th {ACM} Joint Meeting on
                  European Software Engineering Conference and
                  Symposium on the Foundations of Software
                  Engineering},
  pages =	 {469--480},
  month =	 nov,
  year =	 2020,
  doi =		 {10.1145/3368089.3409767},
  abstract =	 {Artifact evaluation has been introduced into the
                  software engi-neering and programming languages
                  research community witha pilot at ESEC/FSE 2011 and
                  has since then enjoyed a healthyadoption throughout
                  the conference landscape. In this qualitativestudy,
                  we examine the expectations of the community toward
                  re-search artifacts and their evaluation
                  processes. We conducted asurvey including all
                  members of artifact evaluation committeesof major
                  conferences in the software engineering and
                  program-ming language field since the first pilot
                  and compared the answersto expectations set by calls
                  for artifacts and reviewing guidelines.While we find
                  that some expectations exceed the ones expressedin
                  calls and reviewing guidelines, there is no
                  consensus on qual-ity thresholds for artifacts in
                  general. We observe very specificquality
                  expectations for specific artifact types for review
                  and laterusage, but also a lack of their
                  communication in calls. We also findproblematic
                  inconsistencies in the terminology used to
                  expressartifact evaluation’s most important purpose
                  śreplicability. Wederive several actionable
                  suggestions which can help to matureartifact
                  evaluation in the inspected community and also to
                  aid itsintroduction into other communities in
                  computer science.}
}

@Article{herrmann16:effects,
  title =	 {The effects of a female role model on academic
                  performance and persistence of women in STEM
                  courses},
  author =	 {Herrmann, Sarah D and Adelman, Robert Mark and
                  Bodford, Jessica E and Graudejus, Oliver and Okun,
                  Morris A and Kwan, Virginia SY},
  journal =	 {Basic and Applied Social Psychology},
  volume =	 38,
  number =	 5,
  pages =	 {258--268},
  month =	 aug,
  year =	 2016,
  doi =		 {10.1080/01973533.2016.1209757},
  publisher =	 {Taylor \& Francis}
}

@Article{heumuller20:publish,
  title =	 {Publish or perish, but do not forget your software
                  artifacts},
  author =	 {Heum{\"u}ller, Robert and Nielebock, Sebastian and
                  Kr{\"u}ger, Jacob and Ortmeier, Frank},
  journal =	 {Empirical Software Engineering},
  volume =	 25,
  number =	 6,
  pages =	 {4585--4616},
  month =	 nov,
  year =	 2020,
  doi =		 {10.1007/s10664-020-09851-6},
  publisher =	 {Springer}
}

@Article{hirsch05:index,
  title =	 {An index to quantify an individual's scientific
                  research output},
  author =	 {Hirsch, Jorge E},
  journal =	 {Proceedings of the National academy of Sciences},
  volume =	 102,
  number =	 46,
  pages =	 {16569--16572},
  month =	 nov,
  year =	 2005,
  doi =		 {10.1073/pnas.0507655102},
  publisher =	 {National Academy of Sciences}
}

@article{ho13:views,
  title =	 {Views on the peer review system of biomedical
                  journals: an online survey of academics from
                  high-ranking universities},
  author =	 {Ho, Roger Chun-Man and Mak, Kwok-Kei and Tao, Ren
                  and Lu, Yanxia and Day, Jeffrey R and Pan, Fang},
  journal =	 {BMC Medical Research Methodology},
  volume =	 13,
  number =	 1,
  pages =	 74,
  month =	 jun,
  year =	 2013,
  doi =		 {10.1186/1471-2288-13-74},
  publisher =	 {Springer}
}

@Article{hofstra20:diversity,
  title =	 {The Diversity--Innovation Paradox in Science},
  author =	 {Hofstra, Bas and Kulkarni, Vivek V and Galvez,
                  Sebastian Munoz-Najar and He, Bryan and Jurafsky,
                  Dan and McFarland, Daniel A},
  journal =	 {Proceedings of the National Academy of Sciences},
  volume =	 117,
  number =	 17,
  pages =	 {9284--9291},
  month =	 apr,
  year =	 2020,
  doi =		 {10.1073/pnas.1915378117},
  publisher =	 {National Academy of Sciences}
}

@Article{holman18:gender,
  title =	 {The gender gap in science: How long until women are
                  equally represented?},
  author =	 {Holman, Luke and Stuart-Fox, Devi and Hauser, Cindy
                  E.},
  journal =	 {PLOS biology},
  volume =	 16,
  number =	 4,
  pages =	 {e2004956},
  year =	 2018,
  publisher =	 {Public Library of Science},
  doi =		 {10.1371/journal.pbio.2004956},
  url =
                  {https://journals.plos.org/plosbiology/article?id=10.1371/journal.pbio.2004956}
}

@Article{huang20:historical,
  title =	 {Historical comparison of gender inequality in
                  scientific careers across countries and disciplines},
  author =	 {Huang, Junming and Gates, Alexander J and Sinatra,
                  Roberta and Barabasi, Albert-Laszlo},
  journal =	 {Proceedings of the National Academy of Sciences},
  publisher =	 {National Academy of Sciences},
  month =	 mar,
  year =	 2020,
  volume =	 117,
  number =	 9,
  pages =	 {4609--4616},
  doi =		 {10.1073/pnas.1914221117}
}

@Article{hurley14:deconstructing,
  title =	 {Deconstructing the collaborative impact: Article and
                  author characteristics that influence citation
                  count},
  author =	 {Hurley, Lori A and Ogier, Andrea L and Torvik, Vetle
                  I},
  journal =	 {Proceedings of the American Society for Information
                  Science and Technology},
  volume =	 50,
  number =	 1,
  pages =	 {1--10},
  month =	 may,
  year =	 2014,
  doi =		 {10.1002/meet.14505001070},
  publisher =	 {Wiley Online Library}
}

@Article{hurtado10:improving,
  title =	 {Improving the rate of success for underrepresented
                  racial minorities in {STEM} fields: Insights from a
                  national project},
  author =	 {Hurtado, Sylvia and Newman, Christopher B and Tran,
                  Minh C and Chang, Mitchell J},
  journal =	 {New Directions for Institutional Research},
  volume =	 2010,
  number =	 148,
  pages =	 {5--15},
  month =	 dec,
  year =	 2010,
  doi =		 {10.1002/ir.357},
  publisher =	 {Wiley Subscription Services, Inc., A Wiley Company
                  San Francisco}
}

@Article{ince12:case,
  title =	 {The case for open computer programs},
  author =	 {Ince, Darrel C and Hatton, Leslie and
                  Graham-Cumming, John},
  journal =	 {Nature},
  volume =	 482,
  number =	 7386,
  pages =	 {485--488},
  month =	 feb,
  year =	 2012,
  doi =		 {10.1038/nature10836},
  publisher =	 {Nature Publishing Group}
}

@Article{jadidi18:gender,
  title =	 {Gender disparities in science? Dropout,
                  productivity, collaborations and success of male and
                  female computer scientists},
  author =	 {Jadidi, Mohsen and Karimi, Fariba and Lietz, Haiko
                  and Wagner, Claudia},
  journal =	 {Advances in Complex Systems},
  volume =	 21,
  number =	 {03n04},
  pages =	 1750011,
  year =	 2018,
  doi =		 {10.1142/S0219525917500114},
  publisher =	 {World Scientific}
}

@Article{jamieson19:signaling,
  title =	 {Signaling the trustworthiness of science},
  author =	 {Jamieson, Kathleen Hall and McNutt, Marcia and
                  Kiermer, Veronique and Sever, Richard},
  journal =	 {Proceedings of the National Academy of Sciences},
  volume =	 116,
  number =	 39,
  pages =	 {19231--19236},
  month =	 sep,
  year =	 2019,
  doi =		 {10.1073/pnas.1913039116},
  publisher =	 {National Academy of Sciences}
}

@Misc{jerger17:gender,
  title =	 {Gender Diversity in Computer Architecture},
  author =	 {Jerger, Natalie Enright and Hazelwood, Kim},
  howpublished = {{ACM SIGARCH} blog},
  month =	 sep,
  year =	 2017,
  url =
                  {https://www.sigarch.org/gender-diversity-in-computer-architecture/}
}

@Misc{jerger17:isca,
  title =	 {Report from the Committee to Study the ISCA Review
                  Process (R2)},
  author =	 {Natalie Enright Jerger and David Kaeli and Christos
                  Kozyrakis and Gabe Loh and Tom Wenisch and David
                  Wood},
  year =	 2017,
  month =	 jun,
  url =
                  {https://docs.google.com/presentation/d/1jzgB4QBpiHoyQS0qm5bh4T8ROub412RsGI871_JKCKU/}
}

@Article{jin07:rindex,
  title =	 {The R-and AR-indices: Complementing the h-index},
  author =	 {Jin, Bihui and Liang, Liming and Rousseau, Ronald
                  and Egghe, Leo},
  journal =	 {Chinese science bulletin},
  volume =	 52,
  number =	 6,
  pages =	 {855--863},
  month =	 mar,
  year =	 2007,
  doi =		 {10.1007/s11434-007-0145-9},
  publisher =	 {Springer}
}

@Article{johnson09:better,
  title =	 {Better science with sex and gender: facilitating the
                  use of a sex and gender-based analysis in health
                  research},
  author =	 {Johnson, Joy L. and Greaves, Lorraine and Repta,
                  Robin},
  journal =	 {International journal for equity in health},
  volume =	 8,
  number =	 1,
  pages =	 {1--11},
  month =	 may,
  year =	 2009,
  doi =		 {10.1186/1475-9276-8-14},
  publisher =	 {BioMed Central}
}

@InBook{johnson12:sex,
  title =	 {Sex and gender: Beyond the Binaries},
  author =	 {Johnson, Joy L. and Repta, Robin},
  booktitle =	 {Designing and conducting gender, sex, and health
                  research},
  editors =	 {John L. Oliffe and Lorraine Greaves},
  year =	 2012,
  publisher =	 {{SAGE Publications}}
}

@InProceedings{jouppi17:datacenter,
  title =	 {In-datacenter performance analysis of a tensor
                  processing unit},
  author =	 {Jouppi, Norman P and Young, Cliff and Patil, Nishant
                  and Patterson, David and Agrawal, Gaurav and Bajwa,
                  Raminder and Bates, Sarah and Bhatia, Suresh and
                  Boden, Nan and Borchers, Al and others},
  booktitle =	 {Proceedings of the 44th annual international
                  symposium on computer architecture ({ISCA'17})},
  pages =	 {1--12},
  month =	 jun,
  year =	 2017,
  doi =		 {10.1145/3079856.3080246}
}

@InProceedings{kalavar21:single,
  title =	 {Single-Blind and Double-Blind Peer Review: Effects
                  on National Representation},
  author =	 {Kalavar, Meghana and Watane, Arjun and Wu, David and
                  Sridhar, Jayanth and Mruthyunjaya, Prithvi and
                  Parikh, Ravi},
  booktitle =	 {Seminars in Ophthalmology},
  pages =	 {1--6},
  month =	 mar,
  year =	 2021,
  doi =		 {10.1080/08820538.2021.1896757},
  organization = {Taylor \& Francis}
}

@Misc{kaner19:poster,
  title =	 "{Gender Representation in Computer Systems
                  Publications (poster)}",
  author =	 {Rhody Kaner and Eitan Frachtenberg},
  booktitle =	 {{ACM} Richard Tapia Celebration of Diversity in
                  Computing},
  address =	 {San Diego, CA},
  month =	 sep,
  year =	 2019,
}

@InProceedings{karimi16:gender,
  title =	 {Inferring Gender from Names on the Web: A
                  Comparative Evaluation of Gender Detection Methods},
  author =	 {Karimi, Fariba and Wagner, Claudia and Lemmerich,
                  Florian and Jadidi, Mohsen and Strohmaier, Markus},
  booktitle =	 {Proceedings of the 25th International Conference
                  Companion on World Wide Web},
  series =	 {WWW'16 Companion},
  year =	 2016,
  isbn =	 {978-1-4503-4144-8},
  location =	 {Montr\&\#233;al, Qu\&\#233;bec, Canada},
  pages =	 {53--54},
  numpages =	 2,
  url =		 {https://doi.org/10.1145/2872518.2889385},
  doi =		 {10.1145/2872518.2889385},
  acmid =	 2889385,
  publisher =	 {International World Wide Web Conferences Steering
                  Committee},
  address =	 {Republic and Canton of Geneva, Switzerland},
  keywords =	 {computational social science, discrimination on web,
                  gender detection},
}

@InBook{kark07:women,
  title =	 {Women in the land of milk, honey, and high
                  technology: The Israeli case},
  author =	 {Ronit Kark},
  booktitle =	 {Women and minorities in science, technology,
                  engineering and mathematics: Upping the numbers},
  editor =	 {Ronald J Burke and Mary C. Mattis},
  chapter =	 6,
  publisher =	 {Edward Elgar Publishing},
  year =	 2007,
  pages =	 {101--127},
}

@Article{katz21:fresh,
  title =	 {Taking a fresh look at {FAIR} for Research Software},
  author =	 {Katz, Daniel S and Gruenpeter, Morane and Honeyman,
                  Tom},
  journal =	 {Patterns},
  volume =	 2,
  number =	 3,
  month =	 mar,
  year =	 2021,
  doi =		 {10.1016/j.patter.2021.100222}
}

@Article{king17:men,
  title =	 {Men set their own cites high: Gender and
                  self-citation across fields and over time},
  author =	 {King, Molly M and Bergstrom, Carl T and Correll,
                  Shelley J and Jacquet, Jennifer and West, Jevin D},
  journal =	 {Socius},
  volume =	 3,
  pages =	 {1--22},
  month =	 dec,
  year =	 2017,
  doi =		 {10.1177/2378023117738903},
  publisher =	 {{SAGE} Publications}
}

@Article{klawe95:women,
  title =	 {Women in Computing: Where Are We Now?},
  author =	 {Klawe, Maria and Leveson, Nancy},
  journal =	 {Communications of the {ACM}},
  volume =	 38,
  number =	 1,
  month =	 jan,
  year =	 1995,
  issn =	 {0001-0782},
  pages =	 {29--35},
  numpages =	 7,
  url =		 {http://doi.acm.org/10.1145/204865.204874},
  doi =		 {10.1145/204865.204874},
  acmid =	 204874,
  publisher =	 {{ACM}},
  address =	 {New York, NY, USA},
}

@Article{koltun21:hindex,
  title =	 {The h-index is no longer an effective correlate of
                  scientific reputation},
  author =	 {Koltun, Vladlen and Hafner, David},
  journal =	 {{PLOS ONE}},
  month =	 jun,
  year =	 2021,
  doi =		 { https://doi.org/10.1371/journal.pone.0253397}
}

@Article{krishnamurthi15:real,
  title =	 {The real software crisis: Repeatability as a core
                  value},
  author =	 {Krishnamurthi, Shriram and Vitek, Jan},
  journal =	 {Communications of the ACM},
  volume =	 58,
  number =	 3,
  pages =	 {34--36},
  month =	 mar,
  year =	 2015,
  doi =		 {10.1145/2658987},
  publisher =	 {{ACM}}
}

@Article{kuznetsova17:lmertest,
  title =	 {{lmerTest} Package: Tests in Linear Mixed Effects
                  Models},
  author =	 {Alexandra Kuznetsova and Per B. Brockhoff and Rune
                  H. B.  Christensen},
  journal =	 {Journal of Statistical Software},
  year =	 2017,
  volume =	 82,
  number =	 13,
  pages =	 {1--26},
  doi =		 {10.18637/jss.v082.i13},
}

@Article{kyvik96:child,
  title =	 {Child care, research collaboration, and gender
                  differences in scientific productivity},
  author =	 {Kyvik, Svein and Teigen, Mari},
  journal =	 {Science, Technology, \& Human Values},
  volume =	 21,
  number =	 1,
  pages =	 {54--71},
  year =	 1996,
  url =		 {https://www.jstor.org/stable/689793},
  publisher =	 {{SAGE} Publications}
}

@Article{laband94:citation,
  title =	 {A citation analysis of the impact of blinded peer
                  review},
  author =	 {Laband, David N and Piette, Michael J},
  journal =	 {{JAMA}},
  volume =	 272,
  number =	 2,
  pages =	 {147--149},
  month =	 jul,
  year =	 1994,
  publisher =	 {American Medical Association},
  doi =		 {10.1001/jama.1994.03520020073020},
  url =		 {https://pubmed.ncbi.nlm.nih.gov/8015128/},
  abstract =	 {Objective: To determine whether articles published
                  in journals using blinded peer review receive
                  significantly more or fewer citations than those
                  published in journals using nonblinded peer review.
                  Design: Drawing from a sample of 1051 full articles
                  published in 28 economics journals during 1984, we
                  used nonlinear regression and ordered probit
                  techniques to estimate the impact of blinded peer
                  review on citations of these articles in 1985
                  through 1989.  Outcomes: Citations of articles.
                  Results: Articles published in journals using
                  blinded peer review were cited significantly more
                  than articles published in journals using nonblinded
                  peer review, controlling for a variety of author,
                  article, and journal attributes.  Conclusions:
                  Nonblinded peer review apparently suffers from type
                  I error to a greater extent than blinded peer
                  review. That is, journals using nonblinded peer
                  review published a larger fraction of papers that
                  should not have been published than do journals
                  using blinded peer review. When reviewers know the
                  identity of the author(s) of an article, they are
                  able to (and evidently do) substitute
                  particularistic criteria for universalistic criteria
                  in their evaluative process.}
}

@Misc{langford12:ICML,
  title =	 {{ICML} acceptance statistics},
  author =	 {Langford, John},
  url =		 {http://hunch.net/?p=2517},
  year =	 2012
}

@Misc{langford13:reviewing,
  title =	 {Representative Reviewing},
  author =	 {John Langford},
  url =
                  {https://cacm.acm.org/blogs/blog-cacm/165288-representative-reviewing/fulltext},
  month =	 jun,
  year =	 2013
}

@Article{lariviere13:bibliometrics,
  title =	 {Bibliometrics: Global gender disparities in science},
  author =	 {Larivi{\`e}re, Vincent and Ni, Chaoqun and Gingras,
                  Yves and Cronin, Blaise and Sugimoto, Cassidy R},
  journal =	 {Nature News},
  volume =	 504,
  number =	 7479,
  pages =	 211,
  year =	 2013,
  doi =		 {f the Conference on Fairness, Accountability, and
                  Transparency {(FAccT ’21)}},
  year =	 2021,
  month =	 mar,
  address =	 {Canada},
  organization = {{ACM}},
  doi =		 {10.1145/3442188.3445874},
  url =		 {https://arxiv.org/pdf/2101.07463.pdf}
}

@Misc{lawrence14:NIPS,
  title =	 {The {NIPS} Experiment},
  author =	 {Neil Lawrence and Corinna Cortes},
  year =	 2014,
  url =
                  {http://inverseprobability.com/2014/12/16/the-nips-experiment}
}

@Article{le20:ISCB,
  title =	 {Analysis of {ISCB} honorees and keynotes reveals
                  disparities},
  author =	 {Le, Trang T. and Himmelstein, Daniel S. and Hippen
                  Anderson, Ariel A. and Gazzara, Matthew R. and
                  Greene, Casey S.},
  elocation-id = {2020.04.14.927251},
  year =	 2020,
  doi =		 {10.1101/2020.04.14.927251},
  publisher =	 {Cold Spring Harbor Laboratory},
  abstract =	 {Professional societies and their conferences provide
                  an important venue for disseminating scientific
                  knowledge. Delivering a keynote for or being named a
                  fellow by an international society is a major
                  recognition. Do such recognitions reflect the
                  composition of the field of bioinformatics? We
                  compiled a list of 412 International Society for
                  Computational Biology honorees (75 fellows and 337
                  keynote speakers). To assess the composition of
                  senior researchers in the field, we analyze the
                  names and affliations of corresponding authors in
                  leading bioinformatics journals. Comparing to the
                  distribution based on names and affliations of
                  honorees, we looked for disparities in gender,
                  country of affliation, race, and
                  name-origin. Name-origin predictions were created
                  using a neural network trained on 700,000
                  name-nationality pairs mined from Wikipedia. The
                  proportion of female honorees has kept pace with
                  increasing levels of female authorship, but neither
                  has yet to reach gender parity. However, we noticed
                  a striking geographic disparity where the proportion
                  of honorees with an affliation in the United States
                  was 1.6-fold greater compared to field-specific
                  senior authors. In total, we estimate the
                  U.S. received 85 more honorees than would be
                  expected from randomly selecting honorees from
                  senior authors. Almost half of the excess in
                  U.S. honorees was accounted for by a deficit of 41
                  honoree slots from China, France, and
                  Italy. Furthermore, within the U.S., we identify
                  racial disparities with an excess of white honorees
                  and a depletion of Asian honorees. This pattern
                  replicated globally, where we find names of East
                  Asian origin have been persistently underrepresented
                  among ISCB honorees. Early indications suggest the
                  ICSB has taken note of our findings by selecting
                  more diverse honorees.Competing Interest
                  StatementThe authors have declared no competing
                  interest.},
  URL =
                  {https://www.biorxiv.org/content/early/2020/04/14/2020.04.14.927251},
  eprint =
                  {https://www.biorxiv.org/content/early/2020/04/14/2020.04.14.927251.full.pdf},
  journal =	 {bioRxiv [preprint]}
}

@Article{lee13:bias,
  title =	 {Bias in peer review},
  author =	 {Lee, Carole J and Sugimoto, Cassidy R and Zhang, Guo
                  and Cronin, Blaise},
  journal =	 {Journal of the American Society for Information
                  Science and Technology},
  volume =	 64,
  number =	 1,
  pages =	 {2--17},
  month =	 dec,
  year =	 2013,
  url =		 {http://faculty.washington.edu/c3/Lee_et_al_2013.pdf},
  doi =		 {10.1002/asi.22784},
  abstract =	 {Research on bias in peer review examines
                  scholarlycommunication and funding processes to
                  assess theepistemic and social legitimacy of the
                  mechanisms bywhich knowledge communities vet and
                  self-regulatetheir work. Despite vocal concerns, a
                  closer look at theempirical and methodological
                  limitations of research onbias raises questions
                  about the existence and extent ofmany hypothesized
                  forms of bias. In addition, the notionof bias is
                  predicated on an implicit ideal that,
                  oncearticulated, raises questions about the
                  normative impli-cations of research on bias in peer
                  review. This reviewprovides a brief description of
                  the function, history, andscope of peer review;
                  articulates and critiques the con-ception of bias
                  unifying research on bias in peer
                  review;characterizes and examines the empirical,
                  methodologi-cal, and normative claims of bias in
                  peer reviewresearch; and assesses possible
                  alternatives to thestatus quo.  We close by
                  identifying ways to expandconceptions and studies of
                  bias to contend with thecomplexity of social
                  interactions among actors involveddirectly and
                  indirectly in peer review.},
  publisher =	 {Wiley Online Library}
}

@Article{leisch11:executable,
  title =	 {Executable papers for the r community: The {R-2}
                  platform for reproducible research},
  author =	 {Leisch, Friedrich and Eugster, Manuel and Hothorn,
                  Torsten},
  journal =	 {Procedia Computer Science},
  volume =	 4,
  pages =	 {618--626},
  month =	 dec,
  year =	 2011,
  doi =		 {10.1016/j.procs.2011.04.065},
  publisher =	 {Elsevier}
}

@Article{lerback17:journals,
  title =	 {Journals invite too few women to referee},
  author =	 {Lerback, Jory and Hanson, Brooks},
  journal =	 {Nature News},
  volume =	 541,
  number =	 7638,
  pages =	 455,
  year =	 2017,
  url =
                  {https://www.nature.com/news/journals-invite-too-few-women-to-referee-1.21337},
  doi =		 {10.1038/541455a}
}

@Article{levanon09:occupational,
  title =	 {Occupational feminization and pay: Assessing causal
                  dynamics using 1950--2000 US census data},
  author =	 {Levanon, Asaf and England, Paula and Allison, Paul},
  journal =	 {Social Forces},
  volume =	 88,
  number =	 2,
  pages =	 {865--891},
  year =	 2009,
  publisher =	 {The University of North Carolina Press}
}

@Article{lewis18:open,
  title =	 {The open access citation advantage: Does it exist
                  and what does it mean for libraries?},
  author =	 {Lewis, Colby Lil},
  journal =	 {Information technology and libraries},
  volume =	 37,
  number =	 3,
  pages =	 {50--65},
  year =	 2018,
  doi =		 {10.6017/ital.v37i3.10604}
}

@InProceedings{liang17:provchain,
  title =	 {Provchain: A blockchain-based data provenance
                  architecture in cloud environment with enhanced
                  privacy and availability},
  author =	 {Liang, Xueping and Shetty, Sachin and Tosh, Deepak
                  and Kamhoua, Charles and Kwiat, Kevin and Njilla,
                  Laurent},
  booktitle =	 {Proceedings of the 17th IEEE/ACM international
                  symposium on cluster, cloud and grid computing},
  pages =	 {468--477},
  month =	 may,
  year =	 2017,
  doi =		 {10.1109/CCGRID.2017.8},
  organization = {{IEEE}}
}

@Article{link98:US,
  title =	 {{US} and non-{US} submissions: an analysis of
                  reviewer bias},
  author =	 {Link, Ann M},
  journal =	 {{JAMA}},
  volume =	 280,
  number =	 3,
  pages =	 {246--247},
  month =	 jul,
  year =	 1998,
  publisher =	 {American Medical Association},
  doi =		 {10.1001/jama.280.3.246},
  url =
                  {https://jamanetwork.com/journals/jama/fullarticle/187751},
  abstract =	 {Context.— Reviewers increasingly are asked to review
                  manuscripts from outside their own country, but
                  whether they are more likely to recommend acceptance
                  of such manuscripts is not known.  Objective.— To
                  assess whether US reviewers or non-US reviewers
                  evaluate manuscripts differently, depending on
                  whether the manuscripts are submitted from outside
                  the United States or from the United States.  Design
                  and Setting.— A retrospective analysis of all
                  original submissions received by Gastroenterology in
                  1995 and 1996. Reviewers ranked manuscripts in 4
                  decision categories: accept, provisionally accept,
                  reject with resubmission, or reject.  Main Outcome
                  Measure.— Ranking of papers based on nationality of
                  authors and reviewers.  Results.— The percentage of
                  non-US manuscripts placed in each decision category
                  by US (n=2355) and non-US reviewers (n=1297) was
                  nearly identical (P=.31). However, US reviewers
                  recommended acceptance of papers submitted by US
                  authors more often than did non-US reviewers
                  (P=.001). Non-US reviewers ranked US papers slightly
                  more favorably than non-US papers (P=.09), while US
                  reviewers ranked US papers much more favorably
                  (P=.001).  Conclusions.— Reviewers from the United
                  States and outside the United States evaluate non-US
                  papers similarly and evaluate papers submitted by US
                  authors more favorably, with US reviewers having a
                  significant preference for US papers.}
}

@Article{lloyd90:gender,
  title =	 {Gender factors in reviewer recommendations for
                  manuscript publication},
  author =	 {Lloyd, Margaret E.},
  journal =	 {Journal of applied behavior analysis},
  volume =	 23,
  number =	 4,
  pages =	 {539--543},
  year =	 1990,
  doi =		 {10.1901/jaba.1990.23-539},
  publisher =	 {Wiley Online Library}
}

@Article{madden06:impact,
  title =	 {Impact of double-blind reviewing on {SIGMOD}
                  publication rates},
  author =	 {Madden, Samuel and DeWitt, David},
  journal =	 {ACM SIGMOD Record},
  volume =	 35,
  number =	 2,
  pages =	 {29--32},
  month =	 jun,
  year =	 2006,
  doi =		 {10.1145/1147376.1147381},
  publisher =	 {{ACM}}
}

@Article{mahoney77:publication,
  title =	 {Publication prejudices: An experimental study of
                  confirmatory bias in the peer review system},
  author =	 {Mahoney, Michael J},
  journal =	 {Cognitive therapy and research},
  volume =	 1,
  number =	 2,
  pages =	 {161--175},
  year =	 1977,
  publisher =	 {Springer}
}

@Article{mainguy05:peer,
  title =	 {Peer review--the newcomers' perspective},
  author =	 {Mainguy, Gaell and Motamedi, Mohammad R and
                  Mietchen, Daniel},
  journal =	 {PLOS biology},
  volume =	 3,
  number =	 9,
  pages =	 {e326},
  month =	 sep,
  year =	 2005,
  doi =		 {10.1371/journal.pbio.0030326},
  url =
                  {https://journals.plos.org/plosbiology/article?id=10.1371/journal.pbio.0030326},
  publisher =	 {Public Library of Science}
}

@Article{margolis00:anatomy,
  title =	 {The anatomy of interest: Women in undergraduate
                  computer science},
  author =	 {Margolis, Jane and Fisher, Allan and Miller, Faye},
  journal =	 {Women's Studies Quarterly},
  volume =	 28,
  number =	 {1/2},
  pages =	 {104--127},
  year =	 2000,
  url =		 {https://www.jstor.org/stable/40004448},
  publisher =	 {{JSTOR}}
}

@Article{martin14:ten,
  title =	 {Ten simple rules to achieve conference speaker
                  gender balance},
  author =	 {Martin, Jennifer L},
  journal =	 {PLOS computational biology},
  volume =	 10,
  number =	 11,
  month =	 nov,
  year =	 2014,
  doi =		 {10.1371/journal.pcbi.1003903},
  url =
                  {https://journals.plos.org/ploscompbiol/article?id=10.1371/journal.pcbi.1003903},
  publisher =	 {Public Library of Science}
}

@Misc{martonosi17:statement,
  title =	 {Statement on Diversity at {MICRO-50}},
  author =	 {Margaret Martonosi},
  howpublished = {{ACM SIGARCH} blog},
  month =	 oct,
  year =	 2017,
  url =
                  {https://www.sigarch.org/statement-on-diversity-at-micro-50/}
}

@Article{masic16:scientometric,
  title =	 {Scientometric dilemma: is H-index adequate for
                  scientific validity of Academic’s work?},
  author =	 {Masic, Izet and Begic, Edin},
  journal =	 {Acta Informatica Medica},
  volume =	 24,
  number =	 4,
  pages =	 228,
  month =	 jul,
  year =	 2016,
  doi =		 {10.5455/aim.2016.24.228-232},
  publisher =	 {The Academy of Medical Sciences of Bosnia and
                  Herzegovina}
}

@Article{mattauch20:bibliometric,
  title =	 {A Bibliometric Approach for Detecting the Gender Gap
                  in Computer Science},
  author =	 {Mattauch, Sandra and Lohmann, Katja and Hannig,
                  Frank and Lohmann, Daniel and Teich, Jürgen},
  doi =		 {10.1145/3376901},
  journal =	 {Communications of the ACM},
  mon =		 may,
  pages =	 {74--80},
  volume =	 63,
  year =	 2020
}

@InBook{mattis07:upstream,
  title =	 {Upstream and downstream in the engineering pipeline:
                  What's blocking US women from pursuing engineering
                  careers},
  author =	 {Mattis, Mary C},
  editor =	 {Ronald J Burke and Mary C. Mattis},
  booktitle =	 {Women and minorities in science, technology,
                  engineering and mathematics: Upping the numbers},
  pages =	 {334--362},
  chapter =	 14,
  month =	 jul,
  year =	 2007,
  doi =		 {10.4337/9781847206879.00025},
  address =	 {Cheltenham, {UK}},
  publisher =	 {Edward Elgar Publishing}
}

@Article{mauleon13:assessing,
  title =	 {Assessing gender balance among journal authors and
                  editorial board members},
  author =	 {Maule{\'o}n, Elba and Hill{\'a}n, Laura and Moreno,
                  Luz and G{\'o}mez, Isabel and Bordons, Mar{\'\i}a},
  journal =	 {Scientometrics},
  volume =	 95,
  number =	 1,
  pages =	 {87--114},
  month =	 aug,
  year =	 2013,
  publisher =	 {Springer},
  doi =		 {10.1007/s11192-012-0824-4}
}

@Article{mccabe15:availability,
  title =	 {Does online availability increase citations? Theory
                  and evidence from a panel of economics and business
                  journals},
  author =	 {McCabe, Mark J and Snyder, Christopher M},
  journal =	 {Review of Economics and Statistics},
  volume =	 97,
  number =	 1,
  pages =	 {144--165},
  month =	 mar,
  year =	 2015,
  doi =		 {10.1162/REST_a_00437},
  publisher =	 {{MIT} Press}
}

@Article{mcgillivray18:uptake,
  title =	 {Uptake and outcome of manuscripts in Nature journals
                  by review model and author characteristics},
  author =	 {McGillivray, Barbara and De Ranieri, Elisa},
  journal =	 {Research integrity and peer review},
  volume =	 3,
  number =	 1,
  pages =	 5,
  month =	 aug,
  year =	 2018,
  doi =		 {10.1186/s41073-018-0049-z},
  publisher =	 {Springer},
  url =
                  {https://link.springer.com/article/10.1186/s41073-018-0049-z}
}

@Article{mckiernan16:point,
  title =	 {How open science helps researchers succeed},
  author =	 {McKiernan, Erin C and Bourne, Philip E and Brown, C
                  Titus and Buck, Stuart and Kenall, Amye and Lin,
                  Jennifer and McDougall, Damon and Nosek, Brian A and
                  Ram, Karthik and Soderberg, Courtney K and others},
  journal =	 {elife},
  volume =	 5,
  pages =	 {e16800},
  year =	 2016,
  doi =		 {10.7554/eLife.16800},
  publisher =	 {eLife Sciences Publications Limited}
}

@Misc{mckinley18:inclusion,
  title =	 {Inclusion and Conference Governance},
  author =	 {Kathryn McKinley},
  howpublished = {{ACM SIGARCH} blog},
  month =	 feb,
  year =	 2018,
  url =
                  {https://www.sigarch.org/inclusion-and-conference-governance/}
}

@Article{mcnutt90:blinding,
  title =	 {The effects of blinding on the quality of peer
                  review: a randomized trial},
  author =	 {McNutt, Robert A and Evans, Arthur T and Fletcher,
                  Robert H and Fletcher, Suzanne W},
  journal =	 {{JAMA}},
  volume =	 263,
  number =	 10,
  pages =	 {1371--1376},
  month =	 mar,
  year =	 1990,
  doi =		 {10.1001/jama.1990.03440100079012},
  publisher =	 {American Medical Association}
}

@Article{meyer15:brilliance,
  author =	 {Meyer, Meredith and Cimpian, Andrei and Leslie,
                  Sarah-Jane},
  title =	 {Women are underrepresented in fields where success
                  is believed to require brilliance},
  journal =	 {Frontiers in Psychology},
  volume =	 6,
  pages =	 235,
  year =	 2015,
  url =
                  {https://www.frontiersin.org/article/10.3389/fpsyg.2015.00235},
  doi =		 {10.3389/fpsyg.2015.00235},
  issn =	 {1664-1078},
  abstract =	 {Women’s underrepresentation in science, technology,
                  engineering, and mathematics (STEM) fields is a
                  prominent concern in our society and many
                  others. Closer inspection of this phenomenon reveals
                  a more nuanced picture, however, with women
                  achieving parity with men at the Ph.D. level in
                  certain STEM fields, while also being
                  underrepresented in some non-STEM fields. It is
                  important to consider and provide an account of this
                  field-by-field variability. The field-specific
                  ability beliefs (FAB) hypothesis aims to provide
                  such an account, proposing that women are likely to
                  be underrepresented in fields thought to require raw
                  intellectual talent—a sort of talent that women are
                  stereotyped to possess less of than men. In two
                  studies, we provide evidence for the FAB hypothesis,
                  demonstrating that the academic fields believed by
                  laypeople to require brilliance are also the fields
                  with lower female representation. We also found that
                  the FABs of participants with college-level exposure
                  to a field were more predictive of its female
                  representation than those of participants without
                  college exposure, presumably because the former
                  beliefs mirror more closely those of the field’s
                  practitioners (the direct “gatekeepers”). Moreover,
                  the FABs of participants with college exposure to a
                  field predicted the magnitude of the field’s gender
                  gap above and beyond their beliefs about the level
                  of mathematical and verbal skills required. Finally,
                  we found that beliefs about the importance of
                  brilliance to success in a field may predict its
                  female representation in part by fostering the
                  impression that the field demands solitary work and
                  competition with others. These results suggest new
                  solutions for enhancing diversity within STEM and
                  across the academic spectrum.}
}

@Article{mihaljevic16:effect,
  title =	 {The effect of gender in the publication patterns in
                  mathematics},
  author =	 {Mihaljevic-Brandt, Helena and Santamaria, Lucia and
                  Tullney, Marco},
  journal =	 {{PLOS ONE}},
  volume =	 11,
  number =	 10,
  pages =	 {e0165367},
  month =	 october,
  year =	 2016,
  doi =		 {10.1371/journal.pone.0165367},
  publisher =	 {Public Library of Science},
  abstract =	 {Despite the increasing number of women graduating in
                  mathematics, a systemic gender imbalance persists
                  and is signified by a pronounced gender gap in the
                  distribution of active researchers and
                  professors. Especially at the level of university
                  faculty, women mathematicians continue being
                  drastically underrepresented, decades after the
                  first affirmative action measures have been put into
                  place. A solid publication record is of paramount
                  importance for securing permanent positions. Thus,
                  the question arises whether the publication patterns
                  of men and women mathematicians differ in a
                  significant way. Making use of the zbMATH database,
                  one of the most comprehensive metadata sources on
                  mathematical publications, we analyze the scholarly
                  output of ∼150,000 mathematicians from the past four
                  decades whose gender we algorithmically inferred. We
                  focus on development over time, collaboration
                  through coautorships, presumed journal quality and
                  distribution of research topics—factors known to
                  have a strong impact on job perspectives. We report
                  significant differences between genders which may
                  put women at a disadvantage when pursuing an
                  academic career in mathematics}
}

@article{mihaljevic20:authorship,
  author =	 {Mihaljevic, Helena and Santamaria, Lucia},
  title =	 {Authorship in top-ranked mathematical and physical
                  journals: Role of gender on self-perceptions and
                  bibliographic evidence},
  journal =	 {Quantitative Science Studies},
  volume =	 1,
  number =	 4,
  pages =	 {1468-1492},
  year =	 2020,
  month =	 12,
  abstract =	 {Despite increasing rates of women researching in
                  math-intensive fields, publications by female
                  authors remain underrepresented. By analyzing
                  millions of records from the dedicated bibliographic
                  databases zbMATH, arXiv, and ADS, we unveil the
                  chronological evolution of authorships by women in
                  mathematics, physics, and astronomy. We observe a
                  pronounced shortage of female authors in top-ranked
                  journals, with quasistagnant figures in various
                  distinguished periodicals in the first two
                  disciplines and a significantly more equitable
                  situation in the latter. Additionally, we provide an
                  interactive open-access web interface to further
                  examine the data. To address whether female scholars
                  submit fewer articles for publication to relevant
                  journals or whether they are consciously or
                  unconsciously disadvantaged by the peer review
                  system, we also study authors’ perceptions of their
                  submission practices and analyze around 10,000
                  responses, collected as part of a recent global
                  survey of scientists. Our analysis indicates that
                  men and women perceive their submission practices to
                  be similar, with no evidence that a significantly
                  lower number of submissions by women is responsible
                  for their underrepresentation in top-ranked
                  journals. According to the self-reported responses,
                  a larger number of articles submitted to prestigious
                  venues correlates rather with aspects associated
                  with pronounced research activity, a
                  well-established network, and academic seniority.},
  issn =	 {2641-3337},
  doi =		 {10.1162/qss_a_00090},
  url =
                  {https://direct.mit.edu/qss/article-pdf/1/4/1468/1871047/qss\_a\_00090.pdf},
}

@Article{misra12:gender,
  title =	 {Gender, Work Time, and Care Responsibilities Among
                  Faculty},
  author =	 {Misra, Joya and Lundquist, Jennifer Hickes and
                  Templer, Abby},
  journal =	 {Sociological Forum},
  volume =	 27,
  number =	 2,
  pages =	 {300--323},
  month =	 may,
  year =	 2012,
  address =	 {Oxford},
  organization = {Wiley Online Library},
  doi =		 {10.1111/j.1573-7861.2012.01319.x},
  abstract =	 {This study explores how faculty at one
                  research‐intensive university spend their time on
                  research, teaching, mentoring, and service, as well
                  as housework, childcare, care for elders, and other
                  long‐term care. Drawing on surveys and focus group
                  interviews with faculty, the article examines how
                  gender is related to time spent on the different
                  components of faculty work, as well as on housework
                  and care. Findings show that many faculty report
                  working more than 60 hours a week, with substantial
                  time on weekends devoted to work. Finding balance
                  between different kinds of work (research, teaching,
                  mentoring, and service) is as difficult as finding
                  balance between work and personal life. The study
                  further explores how gendered care giving, in
                  particular being a mother to young children, is
                  related to time spent on faculty work, controlling
                  for partner employment and other factors. Men and
                  women devote significantly different amounts of time
                  to housework and care giving. While men and women
                  faculty devote the same overall time to their
                  employment each week, mothers of young children
                  spend less time on research, the activity that
                  counts most toward career advancement.}
}

@Article{morgan21:unequal,
  title =	 {The unequal impact of parenthood in academia},
  author =	 {Morgan, Allison C. and Way, Samuel F. and Hoefer,
                  Michael J. D. and Larremore, Daniel B. and Galesic,
                  Mirta and Clauset, Aaron},
  volume =	 7,
  number =	 9,
  elocation-id = {eabd1996},
  year =	 2021,
  doi =		 {10.1126/sciadv.abd1996},
  publisher =	 {American Association for the Advancement of Science},
  abstract =	 {Across academia, men and women tend to publish at
                  unequal rates. Existing explanations include the
                  potentially unequal impact of parenthood on
                  scholarship, but a lack of appropriate data has
                  prevented its clear assessment. Here, we quantify
                  the impact of parenthood on scholarship using an
                  extensive survey of the timing of parenthood events,
                  longitudinal publication data, and perceptions of
                  research expectations among 3064 tenure-track
                  faculty at 450 Ph.D.-granting computer science,
                  history, and business departments across the United
                  States and Canada, along with data on
                  institution-specific parental leave
                  policies. Parenthood explains most of the gender
                  productivity gap by lowering the average short-term
                  productivity of mothers, even as parents tend to be
                  slightly more productive on average than
                  nonparents. However, the size of productivity
                  penalty for mothers appears to have shrunk over
                  time. Women report that paid parental leave and
                  adequate childcare are important factors in their
                  recruitment and retention. These results have broad
                  implications for efforts to improve the
                  inclusiveness of scholarship.},
  URL =
                  {https://advances.sciencemag.org/content/7/9/eabd1996},
  eprint =
                  {https://advances.sciencemag.org/content/7/9/eabd1996.full.pdf},
  journal =	 {Science Advances}
}

@Article{moss12:science,
  title =	 {Science faculty’s subtle gender biases favor male
                  students},
  author =	 {Moss-Racusin, Corinne A and Dovidio, John F and
                  Brescoll, Victoria L and Graham, Mark J and
                  Handelsman, Jo},
  journal =	 {Proceedings of the National Academy of Sciences},
  volume =	 109,
  number =	 41,
  pages =	 {16474--16479},
  month =	 oct,
  year =	 2012,
  doi =		 {10.1073/pnas.1211286109},
  publisher =	 {National Academy of Sciences}
}

@Article{mulligan13:peer,
  title =	 {Peer review in a changing world: An international
                  study measuring the attitudes of researchers},
  author =	 {Mulligan, Adrian and Hall, Louise and Raphael,
                  Ellen},
  journal =	 {Journal of the American Society for Information
                  Science and Technology},
  volume =	 64,
  number =	 1,
  pages =	 {132--161},
  year =	 2013,
  doi =		 {10.1002/asi.22798},
  publisher =	 {Wiley Online Library}
}

@Article{murray19:author,
  title =	 {Author-reviewer homophily in peer review},
  author =	 {Murray, Dakota and Siler, Kyle and Larivi{\`e}re,
                  Vincent and Chan, Wei Mun and Collings, Andrew M and
                  Raymond, Jennifer and Sugimoto, Cassidy R},
  journal =	 {BioRxiv [preprint]},
  pages =	 400515,
  year =	 2019,
  doi =		 {10.1101/400515},
  url =
                  {https://www.biorxiv.org/content/biorxiv/early/2019/04/11/400515.full.pdf},
  publisher =	 {Cold Spring Harbor Laboratory}
}

@Article{murray19:gender,
  title =	 {Gender and international diversity improves equity
                  in peer review},
  author =	 {Murray, Dakota and Siler, Kyle and Larivi{\'e}re,
                  Vincent and Chan, Wei Mun and Collings, Andrew M and
                  Raymond, Jennifer and Sugimoto, Cassidy R},
  journal =	 {BioRxiv [preprint]},
  pages =	 400515,
  year =	 2019,
  doi =		 {10.1101/400515},
  url =
                  {https://www.biorxiv.org/content/10.1101/400515v2.abstract},
  publisher =	 {Cold Spring Harbor Laboratory},
  abstract =	 {The robustness of scholarly peer review has been
                  challenged by evidence of disparities in publication
                  outcomes based on author gender and nationality. To
                  address this, we examined the peer review outcomes
                  of 23,876 initial submissions and 7,192 full
                  submissions that were submitted to the biosciences
                  journal eLife between 2012 and 2017. Women and
                  authors from nations outside of North America and
                  Europe were underrepresented both as gatekeepers
                  (editors and peer reviewers) and authors. We found
                  evidence of a homophilic relationship between the
                  demographics of the gatekeepers and authors in
                  determining the outcome of peer review; that is,
                  gatekeepers favored manuscripts from authors of the
                  same gender and from the same country. The
                  acceptance rate for manuscripts with male last
                  authors was higher than for female last authors, and
                  this gender inequity was greatest when the team of
                  reviewers was all male; mixed-gender gatekeeper
                  teams lead to more equitable peer review
                  outcomes. Homogeny between the country affiliation
                  of the gatekeeper and the corresponding author also
                  lend to improved acceptance rates for many
                  countries. We conclude with a discussion of
                  mechanisms that could contribute to this effect,
                  directions for future research, and policy
                  implications. Code and anonymized data have been
                  made available at
                  https://github.com/murrayds/elife-analysis}
}

@Misc{national20:science,
  author =	 {{National Science Board (US)}},
  title =	 {The State of {U.S}. Science and Engineering 2020},
  year =	 2020,
  url =
                  {https://ncses.nsf.gov/pubs/nsb20201/u-s-s-e-workforce},
  publisher =	 {National Science Board}
}

@Article{nature18:women,
  title =	 {Nature's under-representation of women},
  author =	 {},
  journal =	 {Nature},
  year =	 2018,
  volume =	 558,
  number =	 334,
  url =		 {https://www.nature.com/articles/d41586-018-05465-7},
  doi =		 {10.1038/d41586-018-05465-7}
}

@Misc{nelson03:national,
  title =	 {A national analysis of diversity in science and
                  engineering faculties at research universities},
  author =	 {Nelson, Donna J. and Diana C. Rogers},
  year =	 2003,
  address =	 {Washington, {DC}}
}

@Article{nicholas17:early,
  title =	 {Early career researchers and their publishing and
                  authorship practices},
  author =	 {Nicholas, David and Rodriguez-Bravo, Blanca and
                  Watkinson, Anthony and Boukacem-Zeghmouri, Cherifa
                  and Herman, Eti and Xu, Jie and Abrizah, Abdullah
                  and {\'S}wigo{\'n}, Marzena},
  journal =	 {Learned Publishing},
  volume =	 30,
  number =	 3,
  pages =	 {205--217},
  month =	 mar,
  year =	 2017,
  doi =		 {10.1002/leap.1102},
  publisher =	 {Wiley Online Library}
}

@Article{nielsen17:opinion,
  author =	 {Nielsen, Mathias Wullum and Alegria, Sharla and
                  B{\"o}rjeson, Love and Etzkowitz, Henry and
                  Falk-Krzesinski, Holly J. and Joshi, Aparna and
                  Leahey, Erin and Smith-Doerr, Laurel and Woolley,
                  Anita Williams and Schiebinger, Londa},
  title =	 {Opinion: Gender diversity leads to better science},
  volume =	 114,
  number =	 8,
  pages =	 {1740--1742},
  year =	 2017,
  doi =		 {10.1073/pnas.1700616114},
  publisher =	 {National Academy of Sciences},
  issn =	 {0027-8424},
  URL =		 {https://www.pnas.org/content/114/8/1740},
  eprint =	 {https://www.pnas.org/content/114/8/1740.full.pdf},
  journal =	 {Proceedings of the National Academy of Sciences}
}

@Article{niyazov16:open,
  title =	 {Open access meets discoverability: Citations to
                  articles posted to Academia.edu},
  author =	 {Niyazov, Yuri and Vogel, Carl and Price, Richard and
                  Lund, Ben and Judd, David and Akil, Adnan and
                  Mortonson, Michael and Schwartzman, Josh and Shron,
                  Max},
  journal =	 {{PLOS ONE}},
  volume =	 11,
  number =	 2,
  pages =	 {e0148257},
  month =	 feb,
  year =	 2016,
  doi =		 {10.1371/journal.pone.0148257},
  publisher =	 {Public Library of Science}
}

@Article{okike16:single,
  title =	 {Single-blind vs double-blind peer review in the
                  setting of author prestige},
  author =	 {Okike, Kanu and Hug, Kevin T and Kocher, Mininder S
                  and Leopold, Seth S},
  journal =	 {{JAMA}},
  volume =	 316,
  number =	 12,
  pages =	 {1315--1316},
  month =	 sep,
  year =	 2016,
  doi =		 {10.1001/jama.2016.11014},
  publisher =	 {American Medical Association},
  url =
                  {https://jamanetwork.com/journals/jama/fullarticle/2556112},
  abstract =	 {Most medical journals practice single-blind review
                  (authors’ identities known to reviewers), but
                  double-blind review (authors’ identities masked to
                  reviewers) may improve the quality of reviews. Bias
                  with single-blind review might be greatest in the
                  setting of author or institutional prestige.}
}

@Article{omeara17:asked,
  title =	 {Asked more often: Gender differences in faculty
                  workload in research universities and the work
                  interactions that shape them},
  author =	 {O'Meara, KerryAnn and Kuvaeva, Alexandra and Nyunt,
                  Gudrun and Waugaman, Chelsea and Jackson, Rose},
  journal =	 {American Educational Research Journal},
  volume =	 54,
  number =	 6,
  pages =	 {1154--1186},
  month =	 jul,
  year =	 2017,
  publisher =	 {{SAGE} Publications},
  doi =		 {10.3102/0002831217716767},
  abstract =	 {Guided by research on gendered organizations and
                  faculty careers, weexamined gender differences in
                  how research university faculty spend theirwork
                  time. We used time-diary methods to understand
                  faculty work activitiesat a microlevel of detail, as
                  recorded by faculty themselves over 4 weeks. Wealso
                  explored workplace interactions that shape faculty
                  workload. Similar topast studies, we found women
                  faculty spending more time on campus ser-vice,
                  student advising, and teaching-related activities
                  and men spendingmore time on research. We also found
                  that women received more newwork requests than men
                  and that men and women received different kindsof
                  work requests. We consider implications for future
                  research and the careeradvancement of women faculty
                  in research universities.}
}

@Article{papagiannaki07:author,
  title =	 {Author feedback experiment at {PAM} 2007},
  author =	 {Papagiannaki, Konstantina},
  journal =	 {ACM SIGCOMM Computer Communication Review},
  volume =	 37,
  number =	 3,
  pages =	 {73--78},
  month =	 jul,
  year =	 2007,
  doi =		 {10.1145/1273445.1273456},
  publisher =	 {{ACM}}
}

@Misc{parno17:SPsurvey,
  title =	 {Report on the {IEEE S\&P} 2017 submission and review
                  process and its experiments},
  author =	 {Bryan Parno and Ulfar Erlingsson and Will Enck},
  year =	 2017,
  url =
                  {http://www.ieee-security.org/TC/Reports/2017/SP2017-PCChairReport.pdf}
}
}

@Article{partridge98:increase,
  title =	 {How to Increase the Chances your Paper is Accepted
                  at {ACM SIGCOMM}},
  author =	 {Partridge, Craig},
  journal =	 {Computer Communication Review},
  volume =	 28,
  pages =	 {70--74},
  year =	 1998,
  url =
                  {https://www.sigcomm.org/for-authors/hints-tips-and-guides/author-guide},
  publisher =	 {{ACM}}
}

@Article{patterson04:health,
  title =	 {The health of research conferences and the dearth of
                  big idea papers},
  author =	 {Patterson, David A},
  journal =	 {Communications of the ACM},
  volume =	 47,
  number =	 12,
  pages =	 {23--24},
  month =	 dec,
  year =	 2004,
  doi =		 {10.1145/1035134.1035153},
  publisher =	 {{ACM}}
}

@Article{patterson99:evaluating,
  title =	 {Evaluating Computer Scientists and Engineers For
                  Promotion and Tenure},
  author =	 {Patterson, David A and Snyder, Lawrence and Ullman,
                  Jeffrey},
  abstract =	 {The evaluation of computer science and engineering
                  faculty for promotion and tenure has generally
                  followed the dictate "publish or perish," where
                  "publish" has had its standard academic meaning of
                  "publish in archival journals" [Academic Careers,
                  94]. Relying on journal publications as the sole
                  demonstration of scholarly achievement, especially
                  counting such publications to determine whether they
                  exceed a prescribed threshold, ignores significant
                  evidence of accomplishment in computer science and
                  engineering. For example, conference publication is
                  preferred in the field, and computational artifacts
                  --software, chips, etc. --are a tangible means of
                  conveying ideas and insight. Obligating faculty to
                  be evaluated by this traditional standard handicaps
                  their careers, and indirectly harms the field. This
                  document describes appropriate evidence of academic
                  achievement in computer science and engineering.},
  journal =	 {Computing Research News},
  month =	 sep,
  url =
                  {http://www.cra.org/resources/bp-view/evaluating_computer_scientists_and_engineers_for_promotion_and_tenure/},
  year =	 1999
}

@Article{peng12:where,
  title =	 {Where you publish matters most: A multilevel
                  analysis of factors affecting citations of internet
                  studies},
  author =	 {Peng, Tai-Quan and Zhu, Jonathan JH},
  journal =	 {Journal of the American Society for Information
                  Science and Technology},
  volume =	 63,
  number =	 9,
  pages =	 {1789--1803},
  month =	 sep,
  year =	 2012,
  doi =		 {10.1002/asi.22649},
  publisher =	 {Wiley Online Library}
}

@Article{peters82:peer,
  title =	 {Peer-review practices of psychological journals: the
                  fate of published articles, submitted again},
  author =	 {Peters, Douglas P and Ceci, Stephen J},
  journal =	 {Behavioral and Brain Sciences},
  pages =	 {187--195},
  volume =	 5,
  number =	 2,
  month =	 feb,
  year =	 1982,
  doi =		 {10.1017/S0140525X00011183},
  abstract =	 {A growing interest in and concern about the adequacy
                  and fairness of modern peer-review practices in
                  publication and funding are apparent across a wide
                  range of scientific disciplines. Although questions
                  about reliability, accountability, reviewer bias,
                  and competence have been raised, there has been very
                  little direct research on these variables.  The
                  present investigation was an attempt to study the
                  peer-review process directly, in the natural setting
                  of actual journal referee evaluations of submitted
                  manuscripts. As test materials we selected 12
                  already published research articles by investigators
                  from prestigious and highly productive American
                  psychology departments, one article from each of 12
                  highly regarded and widely read American psychology
                  journals with high rejection rates (80\%) and
                  nonblind refereeing practices.  With fictitious
                  names and institutions substituted for the original
                  ones (e.g., Tri-Valley Center for Human Potential),
                  the altered manuscripts were formally resubmitted to
                  the journals that had originally refereed and
                  published them 18 to 32 months earlier. Of the
                  sample of 38 editors and reviewers, only three (8\%)
                  detected the resubmissions. This result allowed nine
                  of the 12 articles to continue through the review
                  process to receive an actual evaluation: eight of
                  the nine were rejected. Sixteen of the 18 referees
                  (89\%) recommended against publication and the
                  editors concurred. The grounds for rejection were in
                  many cases described as "serious methodological
                  flaws." A number of possible interpretations of
                  these data are reviewed and evaluated.}
}

@Article{piwowar18:OA,
  title =	 {The state of {OA}: a large-scale analysis of the
                  prevalence and impact of Open Access articles},
  author =	 {Piwowar, Heather and Priem, Jason and Larivi{\`e}re,
                  Vincent and Alperin, Juan Pablo and Matthias, Lisa
                  and Norlander, Bree and Farley, Ashley and West,
                  Jevin and Haustein, Stefanie},
  journal =	 {PeerJ},
  volume =	 6,
  pages =	 {e4375},
  year =	 2018,
  doi =		 {10.7717/peerj.4375},
  publisher =	 {{PeerJ} Inc.},
  abstract =	 {Despite growing interest in Open Access (OA) to
                  scholarly literature, there is an unmet need for
                  large-scale, up-to-date, and reproducible studies
                  assessing the prevalence and characteristics of
                  OA. We address this need using oaDOI, an open online
                  service that determines OA status for 67 million
                  articles. We use three samples, each of 100,000
                  articles, to investigate OA in three populations:
                  (1) all journal articles assigned a Crossref DOI,
                  (2) recent journal articles indexed in Web of
                  Science, and (3) articles viewed by users of
                  Unpaywall, an open-source browser extension that
                  lets users find OA articles using oaDOI. We estimate
                  that at least 28\% of the scholarly literature is OA
                  (19M in total) and that this proportion is growing,
                  driven particularly by growth in Gold and
                  Hybrid. The most recent year analyzed (2015) also
                  has the highest percentage of OA (45\%). Because of
                  this growth, and the fact that readers
                  disproportionately access newer articles, we find
                  that Unpaywall users encounter OA quite frequently:
                  47\% of articles they view are OA. Notably, the most
                  common mechanism for OA is not Gold, Green, or
                  Hybrid OA, but rather an under-discussed category we
                  dub Bronze: articles made free-to-read on the
                  publisher website, without an explicit Open
                  license. We also examine the citation impact of OA
                  articles, corroborating the so-called open-access
                  citation advantage: accounting for age and
                  discipline, OA articles receive 18\% more citations
                  than average, an effect driven primarily by Green
                  and Hybrid OA. We encourage further research using
                  the free oaDOI service, as a way to inform OA policy
                  and practice.}
}

@Article{powell09:women,
  title =	 {How women engineers do and undo gender: Consequences
                  for gender equality},
  author =	 {Powell, Abigail and Bagilhole, Barbara and Dainty,
                  Andrew},
  journal =	 {Gender, work \& organization},
  volume =	 16,
  number =	 4,
  pages =	 {411--428},
  month =	 jun,
  year =	 2009,
  doi =		 {10.1111/j.1468-0432.2008.00406.x},
  publisher =	 {Wiley Online Library}
}

@Misc{publons18:peer,
  title =	 {Global State of Peer Review},
  author =	 {{Clarivate Analytics}},
  institution =	 {Publons},
  year =	 2018,
  url =
                  {https://publons.com/static/Publons-Global-State-Of-Peer-Review-2018.pdf}
}

@Article{puuska14:international,
  title =	 {International and domestic co-publishing and their
                  citation impact in different disciplines},
  author =	 {Puuska, Hanna-Mari and Muhonen, Reetta and Leino,
                  Yrj{\"o}},
  journal =	 {Scientometrics},
  volume =	 98,
  number =	 2,
  pages =	 {823--839},
  month =	 feb,
  year =	 2014,
  doi =		 {10.1007/s11192-013-1181-7},
  publisher =	 {Springer}
}

@Book{ramos18:biases,
  title =	 {Analyzing the Role of Cognitive Biases in the
                  Decision Making Process},
  author =	 {Ramos, Veronica Juarez},
  month =	 nov,
  year =	 2018,
  doi =		 {10.4018/978-1-5225-2978-1},
  isbn =	 9781522529781,
  publisher =	 {Information Science Reference}
}

@Book{roback21:beyond,
  title =	 {Beyond multiple linear regression: Applied
                  generalized linear models and multilevel models in
                  R},
  author =	 {Roback, Paul and Legler, Julie},
  month =	 jan,
  year =	 2021,
  doi =		 {10.1201/9780429066665},
  isbn =	 9781439885383,
  url =		 {https://bookdown.org/roback/bookdown-BeyondMLR/},
  address =	 {New York, NY},
  publisher =	 {{CRC} Press}
}

@Article{rozycki13:noncanonical,
  title =	 {Non-canonical grammar in Best Paper award winners in
                  engineering},
  author =	 {Rozycki, William and Johnson, Neil H},
  journal =	 {English for Specific Purposes},
  volume =	 32,
  number =	 3,
  pages =	 {157--169},
  month =	 jul,
  year =	 2013,
  doi =		 {10.1016/j.esp.2013.04.002},
  publisher =	 {Elsevier}
}

@Manual{rteam13:r,
  title =	 {R: A Language and Environment for Statistical
                  Computing},
  author =	 {{R Core Team}},
  organization = {R Foundation for Statistical Computing},
  address =	 {Vienna, Austria},
  year =	 2013,
  url =		 {https://www.R-project.org/},
}

@Article{saberi12:accessibility,
  title =	 {Accessibility and decay of web citations in five
                  open access ISI journals},
  author =	 {Saberi, Mohammad Karim and Abedi, Hoda},
  journal =	 {Internet Research},
  month =	 mar,
  year =	 2012,
  doi =		 {10.1108/10662241211214584},
  volume =	 22,
  number =	 2,
  publisher =	 {Emerald Group Publishing Limited}
}

@Article{santamaria18:comparison,
  title =	 {Comparison and benchmark of name-to-gender inference
                  services},
  author =	 {Santamaria, Lucia and Mihaljevic, Helena},
  journal =	 {PeerJ Computer Science},
  volume =	 4,
  pages =	 {e156},
  year =	 2018,
  publisher =	 {{PeerJ}},
  doi =		 {10.7717/peerj-cs.156}
}

@Article{sarsons17:recognition,
  title =	 {Recognition for group work: Gender differences in
                  academia},
  author =	 {Sarsons, Heather},
  journal =	 {American Economic Review},
  volume =	 107,
  number =	 5,
  pages =	 {141--45},
  month =	 may,
  year =	 2017,
  doi =		 {10.1257/aer.p20171126},
  abstract =	 {How is credit for group work allocated when
                  individual contributions are not observed? I use
                  data on academics' publication records to test
                  whether demographic traits like gender influence how
                  credit is allocated under such uncertainty. While
                  solo-authored papers send a clear signal about
                  ability, coauthored papers are noisy, providing no
                  specific information about each contributor's
                  skills. I find that men are tenured at roughly the
                  same rate regardless of coauthoring choices. Women,
                  however, are less likely to receive tenure the more
                  they coauthor. The result is much less pronounced
                  among women who coauthor with other women.}
}

@Article{saucez19:evaluating,
  title =	 {Evaluating the artifacts of {SIGCOMM} papers},
  author =	 {Saucez, Damien and Iannone, Luigi and Bonaventure,
                  Olivier},
  journal =	 {Computer Communication Review},
  volume =	 49,
  number =	 2,
  pages =	 {44--47},
  month =	 apr,
  year =	 2019,
  doi =		 {10.1145/3336937.3336944},
  publisher =	 {{ACM}}
}

@Article{sax19:disciplinary,
  title =	 {Disciplinary Field Specificity and Variation in the
                  {STEM} Gender Gap},
  author =	 {Sax, Linda J. and Newhouse, Kaitlin N. S.},
  journal =	 {New Directions for Institutional Research},
  pages =	 {45--71},
  doi =		 {10.1002/ir.20275},
  url =
                  {https://onlinelibrary.wiley.com/doi/abs/10.1002/ir.20275},
  eprint =
                  {https://onlinelibrary.wiley.com/doi/pdf/10.1002/ir.20275},
  year =	 2018
}

@Article{seeber17:newcomers,
  title =	 {Does single blind peer review hinder newcomers?},
  author =	 {Seeber, Marco and Bacchelli, Alberto},
  journal =	 {Scientometrics},
  volume =	 113,
  number =	 1,
  pages =	 {567--585},
  year =	 2017,
  doi =		 {10.1007/s11192-017-2264-7},
  publisher =	 {Springer}
}

@Article{senanayake14:pindex,
  title =	 {The p-index: Ranking scientists using network
                  dynamics},
  author =	 {Senanayake, Upul and Piraveenan, Mahendra and
                  Zomaya, Albert Y},
  journal =	 {Procedia Computer Science},
  volume =	 29,
  pages =	 {465--477},
  year =	 2014,
  doi =		 {10.1016/j.procs.2014.05.042},
  publisher =	 {Elsevier}
}

@Misc{sense09:peer,
  title =	 {Peer Review Survey 2009},
  organization = {Sense about science},
  year =	 2009,
  url =
                  {https://senseaboutscience.org/wp-content/uploads/2016/12/Peer_Review_Survey.pdf}
}

@Misc{sense19:peer,
  title =	 {Quality, trust \& peer review: researchers'
                  perspectives 10 years on},
  author =	 {Sense about Science},
  year =	 2019,
  url =
                  {https://senseaboutscience.org/wp-content/uploads/2019/09/Quality-trust-peer-review.pdf}
}

@Article{shah18:design,
  title =	 {Design and analysis of the {NIPS} 2016 review
                  process},
  author =	 {Shah, Nihar B and Tabibian, Behzad and Muandet,
                  Krikamol and Guyon, Isabelle and Von Luxburg,
                  Ulrike},
  journal =	 {The Journal of Machine Learning Research},
  volume =	 19,
  number =	 1,
  pages =	 {1913--1946},
  month =	 jan,
  year =	 2018,
  abstract =	 {Neural Information Processing Systems (NIPS) is a
                  top-tier annual conference in machine learning. The
                  2016 edition of the conference comprised more than
                  2,400 paper submissions, 3,000 reviewers, and 8,000
                  attendees. This represents a growth of nearly 40\%
                  in terms of submissions, 96\% in terms of reviewers,
                  and over 100\% in terms of attendees as compared to
                  the previous year. The massive scale as well as
                  rapid growth of the conference calls for a thorough
                  quality assessment of the peer-review process and
                  novel means of improvement. In this paper, we
                  analyze several aspects of the data collected during
                  the review process, including an experiment
                  investigating the efficacy of collecting ordinal
                  rankings from reviewers. We make a number of key
                  observations, provide suggestions that may be useful
                  for subsequent conferences, and discuss open
                  problems towards the goal of improving peer review.}
}

@Article{shermer14:survivor,
  title =	 {How the survivor bias distorts reality},
  author =	 {Shermer, Michael},
  journal =	 {Scientific American},
  volume =	 1,
  pages =	 106,
  month =	 sep,
  year =	 2014
}

@Article{smith06:peer,
  title =	 {Peer review: a flawed process at the heart of
                  science and journals},
  author =	 {Smith, Richard},
  journal =	 {Journal of the royal society of medicine},
  volume =	 99,
  number =	 4,
  pages =	 {178--182},
  month =	 apr,
  year =	 2006,
  doi =		 {10.1258/jrsm.99.4.178},
  publisher =	 {{SAGE} Publications}
}

@Article{snijder16:revisiting,
  title =	 {Revisiting an open access monograph experiment:
                  measuring citations and tweets 5 years later},
  author =	 {Snijder, Ronald},
  journal =	 {Scientometrics},
  volume =	 109,
  number =	 3,
  pages =	 {1855--1875},
  month =	 dec,
  year =	 2016,
  doi =		 {10.1007/s11192-016-2160-6},
  publisher =	 {Springer}
}

@Article{snodgrass06:single,
  title =	 {Single-versus double-blind reviewing: An analysis of
                  the literature},
  author =	 {Snodgrass, Richard},
  journal =	 {{SIGMOD} Record},
  volume =	 35,
  number =	 3,
  pages =	 {8--21},
  month =	 sep,
  year =	 2006,
  doi =		 {10.1145/1168092.1168094},
  publisher =	 {{ACM}},
  url =		 {https://dl.acm.org/doi/pdf/10.1145/1168092.1168094}
}

@Article{solomon14:survey,
  title =	 {A survey of authors publishing in four megajournals},
  author =	 {Solomon, David J},
  journal =	 {PeerJ},
  volume =	 2,
  pages =	 {e365},
  month =	 apr,
  year =	 2014,
  doi =		 {doi.org/10.7717/peerj.365},
  publisher =	 {{PeerJ}}
}

@InBook{sommers09:scienceeconomy,
  title =	 {Sex, Science, and the Economy},
  author =	 {Christina Hoff Sommers},
  editor =	 {Christina Hoff Sommers},
  booktitle =	 {The Science on Women and Science},
  chapter =	 4,
  isbn =	 {978-0-8447-4281-6},
  publisher =	 {The American Enterprise Institute for Public Policy},
  year =	 2009,
  pages =	 {79--103},
  annote =	 {Describes studies trying to understand gender bias
                  in academia and policy effort to alleviate
                  those. The article is mostly critical of both.}
}

@Article{sotudeh15:citation,
  title =	 {The citation advantage of author-pays model: the
                  case of Springer and Elsevier OA journals},
  author =	 {Sotudeh, Hajar and Ghasempour, Zahra and Yaghtin,
                  Maryam},
  journal =	 {Scientometrics},
  volume =	 104,
  number =	 2,
  pages =	 {581--608},
  year =	 2015,
  doi =		 {10.1007/s11192-015-1607-5},
  publisher =	 {Springer},
  abstract =	 {Aiming to investigate the citation advantage of
                  author-pays model, the present communication
                  compares open access (OA) and Toll Access (TA)
                  papers recognition in author-pays OA journals in
                  2007–2011. This is the first large scale study
                  concentrating on all APC-funded OA journals
                  published by Springer and Elsevier as the two
                  greatest publishers authorizing and embracing the
                  model. According to the research findings, the OA
                  papers have been exponentially increased in recent
                  years. They are, also, found to outperform the TA
                  ones in their impacts whether in the annual
                  comparisons or across disciplines. The annual OA
                  citation advantages range from 21.36\% for 2009 to
                  49.71\% for 2008. Social Sciences and Humanities
                  (with 3.14\%) and Natural Sciences (with 35.95\%)
                  gain the lowest and the highest advantages,
                  respectively. The citation advantage can be
                  attributed to the higher visibility of the OA
                  articles, implying the popularity and usefulness of
                  the OA author-pays model to their readership. It
                  may, also, have roots in the selectivity of the
                  authors in choosing the author-pays outlet to
                  publish their high-quality papers, signifying the
                  overall prestige of the OA papers published in the
                  model. Whatever may be the ultimate interpretation,
                  i.e. correlation or causation, the OA citation
                  advantage may encourage the authors who are willing
                  to support OA movement, while seeking to get
                  published in the well-established traditional
                  journals. This may help approach the
                  not-yet-achieved critical mass necessary to evaluate
                  the success of the model.}
}

@Article{squazzoni20:noevidence,
  title =	 {No evidence of any systematic bias against
                  manuscripts by women in the peer review process of
                  145 scholarly journals},
  author =	 {Squazzoni, Flaminio and Bravo, Giangiacomo and
                  Dondio, Pierpaolo and Farjam, Mike and Marusic, Ana
                  and Mehmani, Bahar and Willis, Michael and Birukou,
                  Aliaksandr and Grimaldo, Francisco},
  year =	 2020,
  url =		 {https://osf.io/preprints/socarxiv/gh4rv/download},
  abstract =	 {This article examines gender bias in peer review
                  with complete data on 145 journals in various fields
                  of research, including about 1.7 million authors and
                  740,000 referees.  We reconstructed three possible
                  sources of bias, i.e., the editorial selection of
                  referees, referee recommendations, andeditorial
                  decisions, and examined all their possible
                  relationships.  In line with previous research, we
                  found that editors were sensitive to gender
                  homophily in that they tended to match authors and
                  referee by gender systematically.  Results showed
                  that in general manuscripts written by women as solo
                  authors or co-authored by women are treated even
                  more favorably by referees and editors.  This is
                  especially so in biomedicine and health journals,
                  whereas women were treated relatively less favorably
                  in social science & humanities journals, i.e., the
                  field in which the ratio offemale authors was the
                  highest in our sample.  Although with some caveat,
                  our findings suggestthat peer review and editorial
                  processes in scholarly journals do not penalize
                  manuscripts bywomen.  However, considering the
                  complex social nature of gender prejudices, journals
                  shouldincrease gender diversity among reviewers and
                  editors as a means of correcting signals
                  potentiallybiasing the perceptions of authors and
                  referees.},
  journal =	 {SocArXiv:gh4rv [preprint]},
  doi =		 {10.31235/osf.io/gh4rv}
}

@Article{squazzoni21:peer,
  title =	 {Peer review and gender bias: A study on 145
                  scholarly journals},
  author =	 {Squazzoni, Flaminio and Bravo, Giangiacomo and
                  Farjam, Mike and Marusic, Ana and Mehmani, Bahar and
                  Willis, Michael and Birukou, Aliaksandr and Dondio,
                  Pierpaolo and Grimaldo, Francisco},
  journal =	 {Science advances},
  volume =	 7,
  number =	 2,
  month =	 jan,
  year =	 2021,
  doi =		 {10.1126/sciadv.abd0299},
  publisher =	 {American Association for the Advancement of Science}
}

@Book{sterling18:HPC,
  title =	 {High performance computing: Modern systems and
                  practices},
  author =	 {Thomas Sterling and Maciej Brodowicz and Matthew
                  Anderson},
  abstract =	 {High Performance Computing: Modern Systems and
                  Practices is a fully comprehensive and easily
                  accessible treatment of high performance computing,
                  covering fundamental concepts and essential
                  knowledge while also providing key skills
                  training. With this book, domain scientists will
                  learn how to use supercomputers as a key tool in
                  their quest for new knowledge. In addition,
                  practicing engineers will discover how
                  supercomputers can employ HPC systems and methods to
                  the design and simulation of innovative products,
                  and students will begin their careers with an
                  understanding of possible directions for future
                  research and development in HPC. Those who maintain
                  and administer commodity clusters will find this
                  textbook provides essential coverage of not only
                  what HPC systems do, but how they are used.},
  publisher =	 {Elsevier: Morgan Kaufmann Publishers},
  isbn =	 {0-12-420215-2},
  year =	 2018,
  address =	 {Cambridge, Massachusetts},
}

@Misc{steuwer18:badges,
  author =	 {Michel Steuwer},
  title =	 {Artefact Review and Badging: Improving Confidence in
                  our Experimental Results},
  howpublished = {https://acm-fca.org/2018/11/14/artefactreview/},
  month =	 nov,
  year =	 2018
}

@Article{stodden08:legal,
  title =	 {The legal framework for reproducible scientific
                  research: Licensing and copyright},
  author =	 {Stodden, Victoria},
  journal =	 {Computing in science \& engineering},
  volume =	 11,
  number =	 1,
  pages =	 {35--40},
  month =	 dec,
  year =	 2008,
  doi =		 {10.1109/MCSE.2009.19},
  url =
                  {academiccommons.columbia.edu/doi/10.7916/D8GH9TD8/download},
  publisher =	 {{IEEE}}
}

@Article{stoet18:gender,
  title =	 {The gender-equality paradox in science, technology,
                  engineering, and mathematics education},
  author =	 {Stoet, Gijsbert and Geary, David C},
  journal =	 {Psychological science},
  volume =	 29,
  number =	 4,
  pages =	 {581--593},
  month =	 feb,
  year =	 2018,
  doi =		 {10.1177/0956797617741719},
  url =
                  {https://journals.sagepub.com/doi/abs/10.1177/0956797617741719},
  publisher =	 {{SAGE} Publications}
}

@Article{symonds06:gender,
  title =	 {Gender differences in publication output: Towards an
                  unbiased metric of research performance},
  author =	 {Symonds, Matthew RE and Gemmell, Neil J and
                  Braisher, Tamsin L and Gorringe, Kylie L and Elgar,
                  Mark A},
  journal =	 {PLOS ONE},
  volume =	 1,
  number =	 1,
  pages =	 {e127},
  month =	 dec,
  year =	 2006,
  publisher =	 {Public Library of Science},
  doi =		 {10.1371/journal.pone.0000127},
  url =
                  {https://journals.plos.org/plosone/article?id=10.1371/journal.pone.0000127}
}

@Article{tahamtan16:factors,
  title =	 {Factors affecting number of citations: a
                  comprehensive review of the literature},
  author =	 {Tahamtan, Iman and Afshar, Askar Safipour and
                  Ahamdzadeh, Khadijeh},
  journal =	 {Scientometrics},
  volume =	 107,
  number =	 3,
  pages =	 {1195--1225},
  month =	 jun,
  year =	 2016,
  doi =		 {10.1007/s11192-016-1889-2},
  publisher =	 {Springer},
  abstract =	 {The majority of academic papers are scarcely cited
                  while a few others are highly cited. A large number
                  of studies indicate that there are many factors
                  influencing the number of citations. An actual
                  review is missing that provides a comprehensive
                  review of the factors predicting the frequency of
                  citations. In this review, we performed a search in
                  WoS, Scopus, PubMed and Medline to retrieve relevant
                  papers. In overall, 2087 papers were retrieved among
                  which 198 relevant papers were included in the
                  study. Three general categories with twenty eight
                  factors were identified to be related to the number
                  of citations: Category one: “paper related factors”:
                  quality of paper; novelty and interest of subject;
                  characteristics of fields and study topics;
                  methodology; document type; study design;
                  characteristics of results and discussion; use of
                  figures and appendix in papers; characteristics of
                  the titles and abstracts; characteristics of
                  references; length of paper; age of paper; early
                  citation and speed of citation; accessibility and
                  visibility of papers. Category two: “journal related
                  factors”: journal impact factor; language of
                  journal; scope of journal; form of
                  publication. Category three: “author(s) related
                  factors”: number of authors; author’s reputation;
                  author’s academic rank; self-citations;
                  international and national collaboration of authors;
                  authors’ country; gender, age and race of authors;
                  author’s productivity; organizational features; and
                  funding. Probably some factors such as the quality
                  of the paper, journal impact factor, number of
                  authors, visibility and international cooperation
                  are stronger predictors for citations, than authors’
                  gender, age and race; characteristics of results and
                  discussion and so on.}
}

@Article{tannenbaum19:sex,
  title =	 {Sex and gender analysis improves science and
                  engineering},
  author =	 {Tannenbaum, Cara and Ellis, Robert P and Eyssel,
                  Friederike and Zou, James and Schiebinger, Londa},
  journal =	 {Nature},
  volume =	 575,
  number =	 7781,
  pages =	 {137--146},
  month =	 nov,
  year =	 2019,
  doi =		 {10.1038/s41586-019-1657-6},
  publisher =	 {Nature Publishing Group}
}

@Article{tao16:employment,
  title =	 {Where Do They Do Engineering? Gender Differences in
                  Employment at the Position Level among Engineering
                  Doctorate Recipients},
  author =	 {Tao, Yu},
  journal =	 {Journal of Women and Minorities in Science and
                  Engineering},
  volume =	 22,
  number =	 1,
  year =	 2016,
  doi =		 {10.1615/JWomenMinorScienEng.2016011999},
  publisher =	 {Begel House Inc.}
}

@Article{timperley21:understanding,
  title =	 {Understanding and improving artifact sharing in
                  software engineering research},
  author =	 {Timperley, Christopher S and Herckis, Lauren and Le
                  Goues, Claire and Hilton, Michael},
  journal =	 {Empirical Software Engineering},
  volume =	 26,
  number =	 4,
  pages =	 {1--41},
  year =	 2021,
  publisher =	 {Springer}
}

@InProceedings{tkaczyk14:cermine,
  title =	 {Cermine--automatic extraction of metadata and
                  references from scientific literature},
  author =	 {Tkaczyk, Dominika and Szostek, Pawel and Dendek,
                  Piotr Jan and Fedoryszak, Mateusz and Bolikowski,
                  Lukasz},
  booktitle =	 {11th {IAPR} International Workshop on Document
                  Analysis Systems ({DAS})},
  pages =	 {217--221},
  year =	 2014,
  doi =		 {10.1109/DAS.2014.63},
  organization = {{IEEE}}
}

@Article{tomkins17:reviewer,
  title =	 {Reviewer bias in single-versus double-blind peer
                  review},
  author =	 {Tomkins, Andrew and Zhang, Min and Heavlin, William
                  D},
  journal =	 {Proceedings of the National Academy of Sciences},
  volume =	 114,
  number =	 48,
  pages =	 {12708--12713},
  month =	 nov,
  year =	 2017,
  url =		 {https://www.pnas.org/content/114/48/12708},
  abstract =	 {Peer review may be “single-blind,” in which
                  reviewers are aware of the names and affiliations of
                  paper authors, or “double-blind,” in which this
                  information is hidden. Noting that computer science
                  research often appears first or exclusively in
                  peer-reviewed conferences rather than journals, we
                  study these two reviewing models in the context of
                  the 10th Association for Computing Machinery
                  International Conference on Web Search and Data
                  Mining, a highly selective venue (15.6\% acceptance
                  rate) in which expert committee members review
                  full-length submissions for acceptance. We present a
                  controlled experiment in which four committee
                  members review each paper. Two of these four
                  reviewers are drawn from a pool of committee members
                  with access to author information; the other two are
                  drawn from a disjoint pool without such access. This
                  information asymmetry persists through the process
                  of bidding for papers, reviewing papers, and
                  entering scores. Reviewers in the single-blind
                  condition typically bid for 22\% fewer papers and
                  preferentially bid for papers from top universities
                  and companies. Once papers are allocated to
                  reviewers, single-blind reviewers are significantly
                  more likely than their double-blind counterparts to
                  recommend for acceptance papers from famous authors,
                  top universities, and top companies. The estimated
                  odds multipliers are tangible, at 1.63, 1.58, and
                  2.10, respectively.},
  doi =		 {10.1073/pnas.1707323114},
  publisher =	 {National Academy of Sciences}
}

@Article{tong10:place,
  title =	 {Place of education, gender disparity, and
                  assimilation of immigrant scientists and engineers
                  earnings},
  author =	 {Tong, Yuying},
  journal =	 {Social Science Research},
  volume =	 39,
  number =	 4,
  pages =	 {610--626},
  year =	 2010,
  doi =		 {10.1016/j.ssresearch.2010.02.004},
  url =
                  {https://www.sciencedirect.com/science/article/abs/pii/S0049089X10000098},
  abstract =	 {Many existing studies have demonstrated the earnings
                  disadvantage of immigrants in U.S. labor
                  market. When examining the mechanism of such
                  disadvantage, previous research has pointed to the
                  factor of lower human capital as a portion of
                  immigrants completed their education before
                  immigration. This study builds on the previous
                  research and further investigates both place of
                  college and where they completed education on the
                  earnings among immigrant scientists and
                  engineers. In addition to the human capital, this
                  study captures factors pertaining to
                  acculturation. Using data from Scientists and
                  Engineers Statistical Data System (SESTAT), I divide
                  the immigrant scientists and engineers into fully
                  foreign-educated, fully U.S.-educated and mixed
                  foreign- and U.S.-educated groups. These categories
                  are regressed against the native-born in a full
                  sample and subsamples of men and women,
                  respectively. The full-sample analysis shows that
                  immigrant scientists and engineers who have received
                  their college education abroad are at an earnings
                  disadvantage, regardless of whether they completed
                  their higher degrees in or outside the United
                  States. However, their earnings can rise faster than
                  their native-born peers if they completed their
                  education in the United States. The results suggest
                  that attending college and/or pre-college in
                  U.S. plays a more substantial role in closing the
                  earnings gap between immigrants and non-immigrants
                  among scientists and engineers. Gender-specific
                  analyses reveal that the earnings gap between
                  immigrants and native-born women is narrower than
                  that between their male counterparts, showing gender
                  may play a more salient role in earnings
                  disadvantage than immigrant status.},
  publisher =	 {Elsevier}
}

@Article{topaz16:gender,
  title =	 {Gender representation on journal editorial boards in
                  the mathematical sciences},
  author =	 {Topaz, Chad M and Sen, Shilad},
  journal =	 {PLOS ONE},
  volume =	 11,
  number =	 8,
  pages =	 {e0161357},
  month =	 aug,
  year =	 2016,
  url =
                  {https://journals.plos.org/plosone/article?id=10.1371/journal.pone.0161357},
  doi =		 {10.1371/journal.pone.0161357},
  publisher =	 {Public Library of Science}
}

@Misc{trader16:whpc,
  title =	 {A Celebration of Women in {HPC}},
  author =	 {Tiffany Trader},
  HowPublished =
                  {\url{https://www.hpcwire.com/2016/07/07/celebration-women-hpc/}},
  month =	 july,
  year =	 2016,
  note =	 {Retrieved Nov. 18, 2019}
}

@Article{tung06:impact,
  title =	 {Impact of double blind reviewing on {SIGMOD}
                  publication: a more detail analysis},
  author =	 {Tung, Anthony KH},
  journal =	 {ACM {SIGMOD} Record},
  volume =	 35,
  number =	 3,
  pages =	 {6--7},
  month =	 sep,
  year =	 2006,
  doi =		 {10.1145/1168092.1168093},
  publisher =	 {{ACM}},
  url =		 {https://dl.acm.org/doi/pdf/10.1145/1168092.1168093}
}

@Article{van15:sluggish,
  title =	 {Sluggish data sharing hampers reproducibility
                  effort},
  author =	 {Van Noorden, Richard},
  journal =	 {Nature News},
  month =	 jun,
  year =	 2015,
  doi =		 {10.1038/nature.2015.17694}
}

@article{van99:effect,
  title =	 {Effect of blinding and unmasking on the quality of
                  peer review},
  author =	 {Van Rooyen, Susan and Godlee, Fiona and Evans,
                  Stephen and Smith, Richard and Black, Nick},
  journal =	 {Journal of general internal medicine},
  volume =	 14,
  number =	 10,
  pages =	 {622--624},
  year =	 1999,
  doi =		 {10.1001/jama.280.3.234},
  publisher =	 {Wiley Online Library},
  url =
                  {https://onlinelibrary.wiley.com/doi/pdf/10.1046/j.1525-1497.1999.09058.x},
  abstract =	 {The objectives of this study were to see whether, in
                  the opinion of authors, blinding or unmasking or a
                  combination of the two affects the quality of
                  reviews and to compare authors' and editors'
                  assessments. In a trial conducted in the British
                  Medical Journal, 527 consecutive manuscripts were
                  randomized into one of three groups, and each was
                  sent to two reviewers, who were randomized to
                  receive a blinded or an unblinded copy of the
                  manuscript. Review quality was assessed by two
                  editors and the corresponding author. There was no
                  significant difference in assessment between groups
                  or between editors and authors. Reviews recommending
                  publication were scored more highly than those
                  recommending rejection.}
}

@Article{vardi09:conferences,
  title =	 {Conferences vs. journals in computing research},
  author =	 {Vardi, Moshe Y},
  journal =	 {Communications of the ACM},
  volume =	 52,
  number =	 5,
  pages =	 {5--5},
  month =	 may,
  year =	 2009,
  doi =		 {10.1145/1506409.1506410},
  url =
                  {https://cacm.acm.org/magazines/2009/5/24632-conferences-vs-journals-in-computing-research/fulltext},
  publisher =	 {{ACM}}
}

@Article{vardi21:reboot,
  title =	 {Reboot the Computing-Research Publication Systems},
  author =	 {Moshe Y. Vardi},
  journal =	 {Communications of the {ACM}},
  month =	 jan,
  year =	 2021,
  doi =		 {10.1145/3437991},
  volume =	 64,
  number =	 1,
  pages =	 7,
  url =		 {https://cacm.acm.org/magazines/2021/1/249441}
}

@Article{vine06:google,
  title =	 {Google scholar},
  author =	 {Vine, Rita},
  journal =	 {Journal of the Medical Library Association},
  volume =	 94,
  number =	 1,
  pages =	 97,
  month =	 jan,
  year =	 2006,
  publisher =	 {Medical Library Association}
}

@Misc{vines11:cointoss,
  title =	 {Is Peer Review a Coin Toss},
  author =	 {Tim Vines},
  url =
                  {https://scholarlykitchen.sspnet.org/2011/12/08/is-peer-review-a-coin-toss/},
  month =	 dec,
  year =	 2011
},
month = apr,
  year =	 2019
}

@Article{vinkler07:eminence,
  title =	 {Eminence of scientists in the light of the h-index
                  and other scientometric indicators},
  author =	 {Vinkler, Peter},
  journal =	 {Journal of information science},
  volume =	 33,
  number =	 4,
  pages =	 {481--491},
  month =	 aug,
  year =	 2007,
  doi =		 {10.1177/0165551506072165},
  publisher =	 {{SAGE} Publications}
}

@Article{vrettas15:conferences,
  title =	 {Conferences versus journals in computer science},
  author =	 {Vrettas, George and Sanderson, Mark},
  journal =	 {Journal of the Association for Information Science
                  and Technology},
  volume =	 66,
  number =	 12,
  pages =	 {2674--2684},
  month =	 apr,
  year =	 2015,
  doi =		 {10.1002/asi.23349},
  publisher =	 {Wiley Online Library}
}

@Article{wagner10:open,
  title =	 {Open access citation advantage: An annotated
                  bibliography},
  author =	 {Wagner, A. Ben},
  journal =	 {Issues in science and technology librarianship},
  volume =	 60,
  number =	 2,
  year =	 2010,
  doi =		 {10.5062/F4Q81B0W},
  publisher =	 {Association of College and Research Libraries}
}

@Article{walker02:variability,
  title =	 {Variability of referees' ratings of conference
                  papers},
  author =	 {Walker, Henry M and Ma, Weichao and Mboya, Dorene},
  journal =	 {ACM SIGCSE Bulletin},
  volume =	 34,
  number =	 3,
  pages =	 {178--182},
  month =	 june,
  year =	 2002,
  doi =		 {10.1145/544414.544467},
  publisher =	 {{ACM}}
}

@Article{wallach11:rebooting,
  title =	 {Rebooting the CS publication process},
  author =	 {Wallach, Dan S},
  journal =	 {Communications of the {ACM}},
  volume =	 54,
  number =	 10,
  pages =	 {32--35},
  url =
                  {http://www.cs.rice.edu/~dwallach/pub/reboot-2010-06-14.pdf},
  month =	 oct,
  year =	 2011,
  doi =		 {10.1145/2001269.2001283}
}

@Article{waltman12:inconsistency,
  title =	 {The inconsistency of the h-index},
  author =	 {Waltman, Ludo and Van Eck, Nees Jan},
  journal =	 {Journal of the American Society for Information
                  Science and Technology},
  volume =	 63,
  number =	 2,
  pages =	 {406--415},
  month =	 oct,
  year =	 2012,
  doi =		 {10.1002/asi.21678},
  publisher =	 {Wiley Online Library}
}

@Misc{wang19:trends,
  title =	 {Gender Trends in Computer Science Authorship},
  author =	 {Lucy Lu Wang and Gabriel Stanovsky and Luca Weihs
                  and Oren Etzioni},
  month =	 jun,
  year =	 2019,
  url =		 {https://arxiv.org/abs/1906.07883}
}

@article{wang21:trends,
  title =	 {Gender Trends in Computer Science Authorship},
  author =	 {Wang, Lucy Lu and Stanovsky, Gabriel and Weihs, Luca
                  and Etzioni, Oren},
  year =	 2021,
  publisher =	 {{ACM}},
  address =	 {New York, NY, USA},
  volume =	 64,
  number =	 3,
  issn =	 {0001-0782},
  url =		 {https://doi.org/10.1145/3430803},
  doi =		 {10.1145/3430803},
  journal =	 {Communications of the ACM},
  month =	 feb,
  pages =	 {78–84},
  numpages =	 7
}

@Article{ware08:peer,
  title =	 {Peer review in scholarly journals: Perspective of
                  the scholarly community--Results from an
                  international study},
  author =	 {Ware, Mark},
  journal =	 {Information Services \& Use},
  volume =	 28,
  number =	 2,
  pages =	 {109--112},
  month =	 apr,
  year =	 2008,
  doi =		 {10.3233/ISU-2008-0568},
  publisher =	 {{IOS} Press}
}

@InBook{wasburn06:still,
  title =	 {Still a chilly climate for women students in
                  technology: A case study},
  author =	 {Wasburn, Mara H. and Miller, Susan G.},
  booktitle =	 {Women, Gender, and Technology},
  publisher =	 {University of Chicago Press},
  year =	 2006,
  editor =	 {Mary Ann Fox and Deborah G. Johnson and Sue
                  V. Rosser},
  chapter =	 3,
  isbn =	 {978-0-252-03095-6},
  pages =	 {60--79}
}

@InProceedings{way16:gender,
  title =	 {Gender, productivity, and prestige in computer
                  science faculty hiring networks},
  author =	 {Way, Samuel F and Larremore, Daniel B and Clauset,
                  Aaron},
  booktitle =	 {Proceedings of the 25th International Conference on
                  World Wide Web},
  pages =	 {1169--1179},
  doi =		 {10.1145/2872427.2883073},
  year =	 2016
}

@InBook{wayne09:tightrope,
  title =	 {Walking a Tightrope: The Feminist Life of a
                  Drosophila Biologist},
  author =	 {Marta Wayne},
  booktitle =	 {Women, Science, and Technology},
  publisher =	 {Routledge},
  year =	 2009,
  url =		 {https://www.jstor.org/stable/4316766},
  editor =	 {Mary Wyer and Mary Barbercheck and Donna Giesman and
                  Hatice Orun Ozturk and Marta Wayne},
  pages =	 {84--92},
  edition =	 {Second}
}

@Article{wenneras97:nepotism,
  title =	 {Nepotism and sexism in peer-review},
  author =	 {Wenneras, Christine and Wold, Agnes},
  journal =	 {Nature},
  volume =	 387,
  pages =	 {341--343},
  month =	 may,
  year =	 1997,
  doi =		 {10.1038/387341a0}
}

@article{west13:role,
  title =	 {The role of gender in scholarly authorship},
  author =	 {West, Jevin D and Jacquet, Jennifer and King, Molly
                  M and Correll, Shelley J and Bergstrom, Carl T},
  journal =	 {PloS one},
  volume =	 8,
  number =	 7,
  pages =	 {e66212},
  month =	 jul,
  year =	 2013,
  doi =		 {10.1371/journal.pone.0066212},
  publisher =	 {Public Library of Science San Francisco, USA}
}

@Article{west19:discriminating,
  title =	 {Discriminating systems: Gender Race and Power in
                  {AI}},
  author =	 {West, Sarah Myers and Whittaker, Meredith and
                  Crawford, Kate},
  publisher =	 {{AI Now} Institute},
  url =
                  {https://ainowinstitute.org/discriminatingsystems.html},
}

@Article{whittington09:networks,
  title =	 {Networks, propinquity, and innovation in
                  knowledge-intensive industries},
  author =	 {Whittington, Kjersten Bunker and Owen-Smith, Jason
                  and Powell, Walter W},
  journal =	 {Administrative science quarterly},
  volume =	 54,
  number =	 1,
  pages =	 {90--122},
  month =	 mar,
  year =	 2009,
  doi =		 {10.2189/asqu.2009.54.1.90},
  publisher =	 {{SAGE} Publications}
}

@Article{whittington18:tie,
  title =	 {A tie is a tie? Gender and network positioning in
                  life science inventor collaboration},
  author =	 {Whittington, Kjersten Bunker},
  journal =	 {Research Policy},
  volume =	 47,
  number =	 2,
  pages =	 {511--526},
  month =	 mar,
  year =	 2018,
  doi =		 {10.1016/j.respol.2017.12.006},
  publisher =	 {Elsevier}
}

@Article{wickham14:tidy,
  title =	 {Tidy data},
  author =	 {Wickham, Hadley},
  journal =	 {Journal of Statistical Software},
  volume =	 59,
  number =	 10,
  pages =	 {1--23},
  month =	 sep,
  year =	 2014,
  doi =		 {10.18637/jss.v059.i10},
  publisher =	 {Foundation for Open Access Statistics},
  url =		 {https://vita.had.co.nz/papers/tidy-data.pdf}
}

@Article{wilkinson16:fair,
  title =	 {The {FAIR} Guiding Principles for scientific data
                  management and stewardship},
  author =	 {Wilkinson, Mark D and Dumontier, Michel and
                  Aalbersberg, IJsbrand Jan and Appleton, Gabrielle
                  and Axton, Myles and Baak, Arie and Blomberg, Niklas
                  and Boiten, Jan-Willem and da Silva Santos, Luiz
                  Bonino and Bourne, Philip E and others},
  journal =	 {Scientific data},
  volume =	 3,
  number =	 1,
  pages =	 {1--9},
  month =	 mar,
  year =	 2016,
  doi =		 {10.1038/sdata.2016.18},
  publisher =	 {Nature Publishing Group}
}

@Misc{wise15:women,
  title =	 {Women in Science, Technology, Engineering and
                  Mathematics: The Talent Pipeline from Classroom to
                  Boardroom},
  author =	 {{WISE}},
  year =	 2015,
  month =	 jul,
  url =
                  {https://www.raeng.org.uk/publications/other/wise-stats-document-final}
}

@Misc{world17:global,
  title =	 {The global gender gap report},
  author =	 {{World Economic Forum}},
  year =	 2017,
  url =		 {http://hdl.voced.edu.au/10707/349201},
  organization = {World Economic Forum}
}

@InBook{wyer09:stereotypes,
  title =	 {Stereotypes, Rationality, and Masculinity in Science
                  and Engineering},
  author =	 {Mary Wyer and Mary Barbercheck and Donna Giesman and
                  Hatice Orun Ozturk and Marta Wayne},
  booktitle =	 {Women, Science, and Technology},
  publisher =	 {Routledge},
  year =	 2009,
  editor =	 {Mary Wyer and Mary Barbercheck and Donna Giesman and
                  Hatice Orun Ozturk and Marta Wayne},
  pages =	 {93--100},
  edition =	 {Second}
}

@InBook{xie14:knitr,
  title =	 {knitr: A Comprehensive Tool for Reproducible
                  Research in {R}},
  author =	 {Yihui Xie},
  booktitle =	 {Implementing Reproducible Computational Research},
  editor =	 {Victoria Stodden and Friedrich Leisch and Roger
                  D. Peng},
  publisher =	 {Chapman and Hall/{CRC}},
  year =	 2014,
  note =	 {ISBN 978-1466561595},
  url =		 {http://www.crcpress.com/product/isbn/9781466561595},
}

@Book{xie16:bookdown,
  title =	 {{Bookdown}: Authoring Books and Technical Documents
                  with {R} Markdown},
  author =	 {Yihui Xie},
  year =	 2016,
  note =	 {ISBN 978-1138700109},
  publisher =	 {{CRC} Press}
}

@Misc{yoder17:numbers,
  title =	 {Engineering by the Numbers},
  author =	 {Yoder, Brian L},
  booktitle =	 {American Society for Engineering Education},
  year =	 2017,
  url =
                  {https://www.asee.org/documents/papers-and-publications/publications/college-profiles/2017-Engineering-by-Numbers-Engineering-Statistics.pdf}
}

@Article{zeng16:differences,
  title =	 {Differences in collaboration patterns across
                  discipline, career stage, and gender},
  author =	 {Zeng, Xiao Han T and Duch, Jordi and Sales-Pardo,
                  Marta and Moreira, Jo{\~a}o AG and Radicchi, Filippo
                  and Ribeiro, Haroldo V and Woodruff, Teresa K and
                  Amaral, Lu{\'\i}s A Nunes},
  journal =	 {{PLOS} biology},
  volume =	 14,
  number =	 11,
  pages =	 {e1002573},
  month =	 nov,
  year =	 2016,
  doi =		 {10.1371/journal.pbio.1002573},
  publisher =	 {Public Library of Science}
}

@Article{zweben18:taulbee,
  title =	 {2017 {CRA} {T}aulbee Survey},
  author =	 {Stuard Zweben and Betsy Bizot},
  journal =	 {Computing Research News},
  year =	 2018,
  volume =	 30,
  number =	 5,
  month =	 {May},
  url =		 {https://cra.org/crn/category/2018/vol-30-no-5/}
}
