# Supplementary material for: Research artifacts and citations in computer systems papers
Source: PeerJ Comput Sci. 2022 Feb 7;8:e887. doi: 10.7717/peerj-cs.887 (PMC9044204; doi:10.7717/peerj-cs.887)
Supplement: Supplemental Information 2 — Please refer to all *.md files for detailed data descriptions. [file peerj-cs-08-887-s002.tbz2 › sysconf/pubs/diversity-survey/conclusion.Rmd]

# Conclusions and Future Work {#sec:conclusion}

This paper presented a new survey of conference authors, exposing the experience of authors across a large section of computer systems. We placed a strong emphasis on examining responses across various author demographics and found no selection bias based on the authors' gender, experience, position, geographical region, or paper. We think these responses are representative of authors of accepted papers throughout the field of systems, and can be used to inform future conference policies, such as double-blind reviews and author rebuttal. The former remains an important research question, and we plan to explore it with our survey data in future work.

Most survey takers found the opportunity to respond to reviewers valuable, even if it did not change their review grades. The implication for PC chairs, and by extension, educators, may be that while a response process to technical feedback is of little value to experienced practitioners, novices do find it overwhelmingly helpful. 
Students are well represented in this survey, possibly because systems research often requires elaborate implementation efforts, including multiple graduate students. Students' responses to the survey could be useful for conferences with an educational mission to better address this target audience. A related finding is that longer feedback is generally perceived as more helpful, understanding, and fair, which in turn may serve as another factor in improving students' experience.

Overall, we found that published authors in systems exhibit a good mix of work sectors, research experience, and English proficiency, but poor diversity across gender and geographical regions.
Women in particular represent an alarmingly small group of authors in systems research, and this paper looked at whether the peer-review process plays a role in this underrepresentation, as has been found in some grant and job evaluations [@lee13:bias]. For female authors of accepted papers, we found that their papers tend to have a slightly longer submission history. However, we found little evidence of negative outcomes in the reviews that they receive or experience they perceive, even when their identity is known to the reviewers.

Nonnative English speakers also appear to experience no specific adverse effects from peer review, and in fact often report more positively on their experiences than native speakers. Both of these findings can help focus the diversity effort on other policies, at least for accepted authors. The larger question of nativism in peer review requires data on rejected papers, and is not answered in this paper.

In terms of conference policies, the two main qualitative conclusions that we draw from the quantitative results are that from the authors' perspective, review response or rebuttal can be very valuable, and that short reviews often are not. Conference chairs may take these findings into consideration in their review policies, especially if they intend to attract junior researchers.

This dataset remains rich for exploration of the many questions that fell outside the scope of this paper, such as the following:

* Why is the representation of women in systems so low?

* Do women actually _need_ to receive higher technical scores in their reviews just to be accepted to single-blind conferences?

* What are the effects of double-blind reviewing on the quality of reviews, conferences, and papers?

* What other publication differences and commonalities exist between systems and the rest of CS?

* How do review grades correlate across categories?

* How might reviewer load affect our results?

* How do any of these factors affect the eventual success of a paper, as measured by awards or citations?

We plan to address these questions and others in subsequent research. Our hope is that by opening up all of the nonprivate data we collected, we also open the door for other researchers to validate our results, extend them, or collaborate on future studies.
