# Supplementary material for: Research artifacts and citations in computer systems papers
Source: PeerJ Comput Sci. 2022 Feb 7;8:e887. doi: 10.7717/peerj-cs.887 (PMC9044204; doi:10.7717/peerj-cs.887)
Supplement: Supplemental Information 2 — Please refer to all *.md files for detailed data descriptions. [file peerj-cs-08-887-s002.tbz2 › sysconf/pubs/load_data.R]

# This script is meant to be included in any script that needs to access the
# sysconf data. It reads and formats all the .csv data and feature files.

library('tidyverse')
library('lubridate')
library('stringi')

# Sys.setenv(SYSCONF_HOME = "~/Dropbox/sysconf")
toplevel = paste0(Sys.getenv("SYSCONF_HOME"), "/")
sep <- ';'


############# Conference data
#### confs.csv:
all_confs <- read.csv(paste0(toplevel, "features/confs.csv"), na.strings = "", stringsAsFactors = F, colClasses = c(
  "is_org_ACM" = "logical", "is_org_IEEE" = "logical", "is_org_USENIX" = "logical",
  "double_blind" = "logical", "rebuttal" = "logical", "open_access" = "logical", "diversity_effort" = "logical",
  "deadline_day_of_week" = "factor"
))
all_confs$key = as.factor(all_confs$conference)
all_confs$conference = as.character(all_confs$conference)
all_confs$field <- as.factor(all_confs$field)
all_confs$subfield <- as.factor(all_confs$subfield)
all_confs$country <- as.factor(all_confs$country)
all_confs$postdate <- ymd(all_confs$postdate)
all_confs$total_reviews <- ifelse(is.na(all_confs$total_reviews), all_confs$min_reviews * all_confs$submissions, all_confs$total_reviews)
all_confs$mean_review_load <- (all_confs$total_reviews * all_confs$mean_pages) / (all_confs$pc_size * all_confs$review_days)

sys_confs <- filter(all_confs, field=="Systems")


################# People data
#### roles.csv
roles <- read.csv(paste0(toplevel, "features/roles.csv"), na.strings = "",
                  colClasses = c("character", "character", "character", "factor")) %>%
  mutate(conf = as.factor(gsub("_\\d\\d\\d$", "", key)))

# Add lead_author and last_author roles:
roles <- filter(roles, role == "author") %>%
  group_by(key) %>%
  summarize_all(first) %>%
  mutate(role = "lead_author") %>%
  bind_rows(., roles)

roles <- filter(roles, role == "author") %>%
  group_by(key) %>%
  summarize_all(last) %>%
  mutate(role = "last_author") %>%
  bind_rows(., roles)

roles$role = factor(roles$role, levels = c("author", "lead_author", "last_author", "keynote", "panel", "chair", "pc", "session"))

sys_roles <- filter(roles, conf %in% sys_confs$conf)

#### persons.csv:
persons <- read.csv(paste0(toplevel, "features/persons.csv"),
                    na.strings = "",
                    colClasses = c(rep("character", 2), rep("factor", 3), rep("logical", 2), rep("numeric", 7))) %>%
  left_join(group_by(roles, name, gs_email) %>%
              summarize(as_author = sum(role == "author"), as_lead = sum(role == "lead_author"), as_keynote = sum(role == "keynote"),
                        as_pc_chair = sum(role == "chair"), as_pc = sum(role == "pc"),
                        as_panelist = sum(role == "panel"), as_session_chair = sum(role == "session")))

sys_persons <- dplyr::select(sys_roles, name, gs_email) %>%
  unique() %>%
  left_join(persons)

authors <- persons %>% filter(as_author > 0)
sys_authors <- sys_persons %>% filter(as_author > 0)
authors_with_profile <- filter(authors, !is.na(npubs))

pcs <- persons %>% filter(as_pc + as_pc_chair > 0)
sys_pcs <- sys_persons %>% filter(as_pc + as_pc_chair > 0)
pcs_with_profile <- filter(pcs, !is.na(npubs))

people_tidy <- left_join(roles, persons)
sys_people_tidy <- filter(people_tidy, conf %in% sys_confs$key)

#### Gender:
inferred_gender <- read.csv(paste0(toplevel, "data/inferred_gender_mapping.csv"), na.strings = "")
verified_gender <- read.csv(paste0(toplevel, "data/verified_gender_mapping.csv"), na.strings = "")

# Non-systems-conferences genders
verified_gender_nonsys <- read.csv(paste0(toplevel, "data/nonsys_verified_gender_mapping.csv"), na.strings = "")
inferred_gender_nonsys <- read.csv(paste0(toplevel, "data/nonsys_inferred_gender_mapping.csv"), na.strings = "") %>%
  select(-probability)

# genders for both sys and nonsys conferences:
all_genders <- rbind(inferred_gender_nonsys, verified_gender_nonsys, inferred_gender, verified_gender) %>%
  distinct(name, .keep_all = T)


#### interests.csv:
interests <- read.csv(paste0(toplevel, "features/interests.csv"), na.strings = "",
                  colClasses = c("character", "character", "character", "factor"))

#### Paper data
papers <- read.csv(paste0(toplevel, "features/papers.csv"), na.strings = "",
                   colClasses = c("factor", "integer", "logical", "logical", "integer", "integer", "logical", "logical", "integer", "integer", "character"))
sys_papers <- papers %>%
  mutate(conf = as.factor(gsub("_\\d\\d\\d$", "", key))) %>%
  filter(conf %in% sys_confs$key)

citations <- read.csv(paste0(toplevel, "features/citations.csv"), na.strings = "",
                      colClasses = c("factor", "integer", "integer"))

#### topics:
topic_tags <- read.csv(paste0(toplevel, "data/topics.csv"), colClasses = c("factor", "character", "character", "character"), na.strings = "")
row.names(topic_tags) <- topic_tags$tag

topics <- read.csv(paste0(toplevel, "features/topics.csv"), colClasses = c("factor", "factor"), na.strings = "")


#### Content tags:
content_tags <- read.csv(paste0(toplevel, "data/content_tags.csv"), colClasses = c("factor", "character"), col.names = c("Tag", "Description"), na.strings = "")

################ Other data
#### Countries:
countries <- read.csv(paste0(toplevel, "features/countries.csv"), na.strings = "") %>%
  mutate(speaks_english = as.logical(speaks_english)) %>%
  mutate(timezone = factor(timezone,
             levels = c("-06:00", "-05:00", "-04:00", "-03:00",
                        "00:00",
                        "+01:00", "+02:00", "+03:00", "+03:30", "+04:00", "+05:00", "+05:30", "+06:00", "+07:00", "+08:00", "+09:00", "+10:00", "+12:00")))

#######################################################################3
# Common utility functions

# Compute percentage given a nominator and denominator.
pct <- function(nominator, denominator, precision = 1) {
  round(100 * nominator / denominator, precision)
}

# Create a dataframe with counts and proprotions of a variable
freq_and_prop <- function(x, usena = "no") {
  tbl <- table(x, useNA = usena)
  df <- left_join(as.data.frame(tbl), data.frame(x = names(tbl), prop = paste0(round(prop.table(tbl) * 100, 1), "%")), by = "x")
  names(df) <- c("Response", "Count", "Ratio")
  df
}


######## Statistical test reporting

### Add separating commas to large numbers:
fmt <- function(x) { format(x, big.mark = ',') }

# Return a string that properly formats a p-value (too small becomes <)
rounded_p <- function(p, rounding) {
  if (p < 10^(-rounding)) {
    if (p > 10^(-(rounding+1))) {
      return (paste0("$p<", 1/(10^rounding), "$"))
    }
    while (p < 10^(-rounding) & rounding < 10) {
      rounding = rounding + 1
    }
    return (paste0("$p<10^{", -rounding+1, "}$"))
  } else {
    return (paste0("$p=", format(round(p, rounding), scientific = F), "$"))
  }
}

# Compute a string based on p value and a p_option as follows:
# NULL shows nothing (empty string)
# "exact" shows the p value as is
# "stars" returns either "", "*", "**", "***" based on the significance levels *<0.05, **<0.01, ***<0.001
# The default option "rounded" rounds p value or shows it as less than the given precision threshold.
format_p_value <- function(p, rounding = 2, p_option = "rounded") {
  case_when(
    p_option == FALSE        ~ "",
    p_option == "exact"      ~ paste0("$p=", p, "$"),
    p_option == "stars"      ~ ifelse(p < 0.001, "***", ifelse(p < 0.01, "**", ifelse(p < 0.05, "*", ""))),
    TRUE                     ~ rounded_p(p, rounding)
  )
}

# Return a string to properly format a statistical test.
# Currently supported tests: t.test, cor.test, chisq.test, wilcox.test.
# p_option can be FALSE (don't print p value), "rounded" based on rounding, "exact" for no rounding, or "stars".
# stat_stat either reports the value of the test statistic or noot (boolean).
# show_df eith reports degrees of freedom.
report_test <- function(test, rounding = 2, p_option = "rounded", show_stat = TRUE, show_df = FALSE) {
  base_str <- ""
  df_str <- ""
  p_str <- format_p_value(test$p.value, rounding, p_option)

  if (show_stat) {
    if (test$method == "Welch Two Sample t-test") {
      base_str <- paste0("$t=", round(test$statistic, min(rounding, 4)), "$")
    }
    else if (grepl("Pearson's Chi-squared test", test$method)) {
      base_str <- paste0("$\\chi{}^2=", round(test$statistic, min(rounding, 4)), "$")
    }
    else if (grepl("Wilcoxon rank sum test", test$method)) {
      base_str <- paste0("$W=", round(test$statistic, min(rounding, 4)), "$")
    }
    else if (test$method == "Pearson's product-moment correlation") {
      base_str <- paste0("$r=", round(test$estimate, min(rounding, 4)), "$")
    }
    else {
      return("Unsupported test!")
    }
  }

  if (show_df) {
      df_str <- paste0(ifelse(show_stat, ", ", ""), "$df=", round(test$parameter, 0), "$")
  }

  ret = paste0(base_str, df_str)
  if (p_option != "stars" & p_option != FALSE & show_stat) {
    ret = paste0(ret, ", ")
  }
  paste0(ret, p_str)
}


#### Name handling:

# Breaks an author's reference into their name and optionally their affiliation
author_name <- function(name) {
  m <- str_match(name, "([^\\(]*) \\((.*)\\)$")
  if (is.na(m[,1])) {
    orig <- name
    affil <- NA
  } else {
    orig <- m[,2]
    affil <- m[,3]
  }
  return(c(orig, affil))
}

# Converts the author's name to title case, removes any titles, and formats their name to be 'lastname, firstname'
normalized_author_name <- function(name) {
  recased <- str_to_title(name)
  recased <- str_replace(recased, "Jr\\.", "") %>%
    str_replace("Sr\\.", "") %>%
    str_replace("Dr\\.", "") %>%
    str_replace("Prof\\.", "")

  names <- author_name(recased)[1]
  names <- stringi::stri_trans_general(names, "Latin-ASCII")
  names <- str_split(names, " ")
  names <- names[[1]]

  if (length(names) == 1) {
    return(names)
  } else {
    last <- tail(names, n = 1)
    rest <- names[1:(length(names) - 1)]

    if (length(rest) == 1) {
      first <- rest
    } else {
      tot <- ""
      for (i in seq_along(rest)) {
        tot <- paste0(tot,' ', rest[i])
      }
      first <- tot
    }

    full <- paste0(last, ", ", first)
    return(full)
  }
}
