# Supplementary material for: Research artifacts and citations in computer systems papers
Source: PeerJ Comput Sci. 2022 Feb 7;8:e887. doi: 10.7717/peerj-cs.887 (PMC9044204; doi:10.7717/peerj-cs.887)
Supplement: Supplemental Information 2 — Please refer to all *.md files for detailed data descriptions. [file peerj-cs-08-887-s002.tbz2 › sysconf/pubs/dependencies.R]

# Some packages require R version 3.6 or higher
dependencies <- c(
                  "bindrcpp",
                  "bookdown",
                  "corrplot",
                  "cowplot",
                  "devtools",
                  "GGally",
                  "ggdist",
                  "ggrepel",
                  "jsonlite",
                  "kableExtra",
                  "lme4",
                  "lmerTest",
                  "lubridate",
                  "MASS",
                  "multidplyr",
                  "MuMIn",
                  "NLP",
                  "plotly",
                  "psych",
                  "purrr",
                  "readtext",
                  "reshape2",
                  "readr",
                  "rgeos",
                  "rjson",
                  "rnaturalearth",
                  "rnaturalearthdata",
                  "rticles",
                  "sf",
                  "slam",
                  "stringi",
                  "textclean",
                  "textstem",
                  "tidytext",
                  "tidyverse",
                  "wordcloud"
                 )
