# Supplementary material for: Research artifacts and citations in computer systems papers
Source: PeerJ Comput Sci. 2022 Feb 7;8:e887. doi: 10.7717/peerj-cs.887 (PMC9044204; doi:10.7717/peerj-cs.887)
Supplement: Supplemental Information 2 — Please refer to all *.md files for detailed data descriptions. [file peerj-cs-08-887-s002.tbz2 › sysconf/pubs/whpc/Dockerfile]

FROM rocker/verse:4.1.0

RUN apt-get update

RUN apt-get install -V -y \
  texlive-binaries \
  texlive-base \
  texlive-font-utils \
  texlive-latex-base \
  texlive-latex-extra \
  texlive-latex-recommended \
  libudunits2-dev \
  libgdal-dev

COPY deps.R .

ENV SYSCONF_HOME /sysconf
ENV R Rscript
RUN Rscript deps.R

RUN git clone http://github.com/eitanf/sysconf
WORKDIR sysconf/
RUN git checkout sc21-final
WORKDIR pubs/whpc

CMD /bin/bash
