# Supplementary material for: Research artifacts and citations in computer systems papers
Source: PeerJ Comput Sci. 2022 Feb 7;8:e887. doi: 10.7717/peerj-cs.887 (PMC9044204; doi:10.7717/peerj-cs.887)
Supplement: Supplemental Information 2 — Please refer to all *.md files for detailed data descriptions. [file peerj-cs-08-887-s002.tbz2 › sysconf/pubs/whpc/sc-main.tex]

\documentclass[sigconf]{acmart}
\usepackage{lmodern}

\usepackage{float}
\let\origfigure\figure
\let\endorigfigure\endfigure
\renewenvironment{figure}[1][2] {
    \expandafter\origfigure\expandafter[H]
} {
    \endorigfigure
}


%%
%% \BibTeX command to typeset BibTeX logo in the docs
\AtBeginDocument{%
  \providecommand\BibTeX{{%
    \normalfont B\kern-0.5em{\scshape i\kern-0.25em b}\kern-0.8em\TeX}}}

%% Rights management information.  This information is sent to you
%% when you complete the rights form.  These commands have SAMPLE
%% values in them; it is your responsibility as an author to replace
%% the commands and values with those provided to you when you
%% complete the rights form.
\setcopyright{acmcopyright}
\copyrightyear{2021}
\acmYear{2021}
%\acmDOI{10.1145/1122445.1122456}

%% These commands are for a PROCEEDINGS abstract or paper.
\acmConference[SC '21]{SC'21: The International Conference for High Performance Computing, Networking, Storage, and Analysis}{November 14--19, 2021}{St. Louis, MO}
%\acmBooktitle{Woodstock '18: ACM Symposium on Neural Gaze Detection,
%  June 03--05, 2018, Woodstock, NY}
%\acmPrice{15.00}
%\acmISBN{978-1-4503-XXXX-X/18/06}


%%
%% Submission ID.
%% Use this when submitting an article to a sponsored event. You'll
%% receive a unique submission ID from the organizers
%% of the event, and this ID should be used as the parameter to this command.
%%\acmSubmissionID{123-A56-BU3}

%%
%% The majority of ACM publications use numbered citations and
%% references.  The command \citestyle{authoryear} switches to the
%% "author year" style.
%%
%% If you are preparing content for an event
%% sponsored by ACM SIGGRAPH, you must use the "author year" style of
%% citations and references.
%% Uncommenting
%% the next command will enable that style.
%\citestyle{acmnumeric}

\begin{document}

\title{$title$}

\author{Eitan Frachtenberg}
\email{eitan@reed.edu}
\orcid{0000-0002-3709-1829}
\affiliation{%
  \institution{Reed College}
  \streetaddress{3202 Woodstock Blvd}
  \city{Portland}
  \state{Oregon}
  \country{USA}
  \postcode{97202}
}

\author{Rhody D. Kaner}
\email{rkaner25@gmail.com}
\orcid{0000-0003-2060-0292}
\affiliation{%
  \institution{Reed College}
  \streetaddress{3202 Woodstock Blvd}
  \city{Portland}
  \state{Oregon}
  \country{USA}
  \postcode{97202}
}

\renewcommand{\shortauthors}{Frachtenberg and Kaner}

\begin{abstract}
  $abstract$
\end{abstract}

%%
%% The code below is generated by the tool at http://dl.acm.org/ccs.cfm.
%% Please copy and paste the code instead of the example below.
%%

\begin{CCSXML}
<ccs2012>
<concept>
<concept_id>10003456.10003457.10003458.10003460</concept_id>
<concept_desc>Social and professional topics~Industry statistics</concept_desc>
<concept_significance>500</concept_significance>
</concept>
<concept>
<concept_id>10003456.10010927.10003613</concept_id>
<concept_desc>Social and professional topics~Gender</concept_desc>
<concept_significance>500</concept_significance>
</concept>
<concept>
<concept_id>10003456.10010927.10003618</concept_id>
<concept_desc>Social and professional topics~Geographic characteristics</concept_desc>
<concept_significance>300</concept_significance>
</concept>
<concept>
<concept_id>10002944.10011123.10011124</concept_id>
<concept_desc>General and reference~Metrics</concept_desc>
<concept_significance>100</concept_significance>
</concept>
<concept>
<concept_id>10003456.10003457.10003580.10003583</concept_id>
<concept_desc>Social and professional topics~Computing occupations</concept_desc>
<concept_significance>100</concept_significance>
</concept>
</ccs2012>
\end{CCSXML}

\ccsdesc[500]{Social and professional topics~Industry statistics}
\ccsdesc[500]{Social and professional topics~Gender}
\ccsdesc[300]{Social and professional topics~Geographic characteristics}
\ccsdesc[100]{General and reference~Metrics}
\ccsdesc[100]{Social and professional topics~Computing occupations}


\keywords{high-performance computing (HPC), women in science, ender representation, bibliometrics}

\maketitle

$body$


\balance
\begin{acks}
We would like to thank Kelly Shaw for spearheading this research and providing detailed feedback along the way. We would also like to thank Josh Reiss for his part in the collection of gender data.
  This work was supported by a grant from the Social Justice Research and Education Fund at Reed College.
\end{acks}

\clearpage{}
\bibliographystyle{ACM-Reference-Format}
\bibliography{$bibliography$}


\end{document}
\endinput
