# Supplementary material for: Research artifacts and citations in computer systems papers
Source: PeerJ Comput Sci. 2022 Feb 7;8:e887. doi: 10.7717/peerj-cs.887 (PMC9044204; doi:10.7717/peerj-cs.887)
Supplement: Supplemental Information 2 — Please refer to all *.md files for detailed data descriptions. [file peerj-cs-08-887-s002.tbz2 › sysconf/pubs/whpc/deps.R]

options(Ncpus = parallel::detectCores())
install.packages('devtools')
library('devtools')

devtools::install_version('kableExtra', version = '1.3.2')
devtools::install_version('rnaturalearth', version = '0.1.0')
devtools::install_version('rnaturalearthdata', version = '0.1.0')
devtools::install_version('rgeos', version = '0.5-5')
