# Supplementary material for: Research artifacts and citations in computer systems papers
Source: PeerJ Comput Sci. 2022 Feb 7;8:e887. doi: 10.7717/peerj-cs.887 (PMC9044204; doi:10.7717/peerj-cs.887)
Supplement: Supplemental Information 2 — Please refer to all *.md files for detailed data descriptions. [file peerj-cs-08-887-s002.tbz2 › sysconf/features/interests.md]

The file `interests.csv` contains Detailed list of all the interests each person listed in their Google Scholar profile. Multiple interests result in multiple rows.
The data was generated by `/home/eitan/Dropbox/sysconf/src/gather_persons.py` from git hash 2698334


### Field description {-}

  * `name` (string): Full person name, normalized and quoted.
  * `gs_email` (string): The email affiliation of the author as reported by GS (latest).
  * `interest` (string): The listed interest (possibly spell-corrected or translated to English.
  * `topic` (categorical string): The topic tag this interest best belongs to.
