# Supplementary material for: Research artifacts and citations in computer systems papers
Source: PeerJ Comput Sci. 2022 Feb 7;8:e887. doi: 10.7717/peerj-cs.887 (PMC9044204; doi:10.7717/peerj-cs.887)
Supplement: Supplemental Information 2 — Please refer to all *.md files for detailed data descriptions. [file peerj-cs-08-887-s002.tbz2 › sysconf/features/citations.md]

The file `citations.csv` contains A mapping from papers to GS citations over time.
The data was generated by `/home/eitan/Dropbox/sysconf/src/gather_papers.py` from git hash b8bda71


### Field description {-}

  * `key` (string): Paper ID.
  * `months` (int): Months since publiucation.
  * `citations` (int): Total citations for this paper on this date.
