# Supplementary material for: Research artifacts and citations in computer systems papers
Source: PeerJ Comput Sci. 2022 Feb 7;8:e887. doi: 10.7717/peerj-cs.887 (PMC9044204; doi:10.7717/peerj-cs.887)
Supplement: Supplemental Information 2 — Please refer to all *.md files for detailed data descriptions. [file peerj-cs-08-887-s002.tbz2 › sysconf/features/content_tags.md]

The file `content_tags.csv` contains A mapping from papers to content tags.
The data was generated by `/home/eitan/Dropbox/sysconf/src/gather_papers.py` from git hash ad674be


### Field description {-}

  * `key` (string): Paper ID.
  * `tag` (categorical string): A content descriptor for the paper's research.
