# Supplementary material for: Research artifacts and citations in computer systems papers
Source: PeerJ Comput Sci. 2022 Feb 7;8:e887. doi: 10.7717/peerj-cs.887 (PMC9044204; doi:10.7717/peerj-cs.887)
Supplement: Supplemental Information 2 — Please refer to all *.md files for detailed data descriptions. [file peerj-cs-08-887-s002.tbz2 › sysconf/features/roles.csv]

name	gs_email	role	key
Kossmann, Donald		chair	CIDR_17
Balazinska, Magdalena	@cs.washington.edu	chair	CIDR_17
Stonebraker, Michael		chair	CIDR_17
Abadi, Daniel J.	@cs.yale.edu	pc	CIDR_17
Agrawal, Rakesh	@microsoft.com	pc	CIDR_17
Babu, Shivnath		pc	CIDR_17
Blakeley, Jose	@microsoft.com	pc	CIDR_17
Bonnet, Philippe	@itu.dk	pc	CIDR_17
Caffarella, Mike		pc	CIDR_17
Cooper, Brian		pc	CIDR_17
Das, Sudipto	@microsoft.com	pc	CIDR_17
Doan, Anhai	@cs.wisc.edu	pc	CIDR_17
Duggan, Jennie		pc	CIDR_17
Elmore, Aaron J.		pc	CIDR_17
Fekete, Alan	@sydney.edu.au	pc	CIDR_17
Finkelstein, Shel		pc	CIDR_17
Idreos, Stratos	@seas.harvard.edu	pc	CIDR_17
Kraska, Tim	@cs.berkeley.edu	pc	CIDR_17
Kuno, Harumi		pc	CIDR_17
Lomet, David		pc	CIDR_17
Melnik, Sergey	@ul.ie	pc	CIDR_17
Mozafari, Barzan	@umich.edu	pc	CIDR_17
Neumann, Thomas	@in.tum.de	pc	CIDR_17
Ozcan, Fatma	@us.ibm.com	pc	CIDR_17
Pandis, Ippokratis	@amazon.com	pc	CIDR_17
Papaemmanouil, Olga	@cs.brandeis.edu	pc	CIDR_17
Patel, Jignesh M.	@cs.wisc.edu	pc	CIDR_17
Pavlo, Andrew	@cs.cmu.edu	pc	CIDR_17
Re, Christopher	@cs.stanford.edu	pc	CIDR_17
Sedlar, Eric	@oracle.com	pc	CIDR_17
Tozun, Pinar	@epfl.ch	pc	CIDR_17
Wang, Daisy Zhe	@cise.ufl.edu	pc	CIDR_17
Weikum, Gerhard	@mpi-inf.mpg.de	pc	CIDR_17
Galt, Emily		keynote	CIDR_17
Madden, Samuel	@csail.mit.edu	keynote	CIDR_17
Papaemmanouil, Olga	@cs.brandeis.edu	session	CIDR_17
Ives, Zachary G.	@cis.upenn.edu	session	CIDR_17
Pandis, Ippokratis	@amazon.com	session	CIDR_17
Duggan, Jennie		session	CIDR_17
Dewitt, David		session	CIDR_17
Pavlo, Andrew	@cs.cmu.edu	session	CIDR_17
Mozafari, Barzan	@umich.edu	session	CIDR_17
Abedjan, Ziawasch	@tu-berlin.de	session	CIDR_17
Fekete, Alan	@sydney.edu.au	session	CIDR_17
Tozun, Pinar	@epfl.ch	session	CIDR_17
Stonebraker, Michael		session	CIDR_17
Pavlo, Andrew	@cs.cmu.edu	session	CIDR_17
Ozcan, Fatma	@us.ibm.com	session	CIDR_17
Meehan, John		author	CIDR_17_001
Aslantas, Cansu		author	CIDR_17_001
Zdonik, Stan	@cs.brown.edu	author	CIDR_17_001
Tatbul, Nesime	@csail.mit.edu	author	CIDR_17_001
Du, Jiang		author	CIDR_17_001
Barber, Ronald		author	CIDR_17_002
Garcia-Arellano, Christian	@ca.ibm.com	author	CIDR_17_002
Grosman, Ronen		author	CIDR_17_002
Mueller, Rene		author	CIDR_17_002
Raman, Vijayshankar		author	CIDR_17_002
Sidle, Richard		author	CIDR_17_002
Spilchen, Matt		author	CIDR_17_002
Storm, Adam		author	CIDR_17_002
Tian, Yuanyuan	@umich.edu	author	CIDR_17_002
Tozun, Pinar	@epfl.ch	author	CIDR_17_002
Zilio, Daniel	@ca.ibm.com	author	CIDR_17_002
Huras, Matt		author	CIDR_17_002
Lohman, Guy	@us.ibm.com	author	CIDR_17_002
Mohan, C.	@us.ibm.com	author	CIDR_17_002
Ozcan, Fatma	@us.ibm.com	author	CIDR_17_002
Pirahesh, Hamid	@us.ibm.com	author	CIDR_17_002
Mozafari, Barzan	@umich.edu	author	CIDR_17_003
Ramnarayan, Jags		author	CIDR_17_003
Menon, Sudhir		author	CIDR_17_003
Mahajan, Yogesh		author	CIDR_17_003
Chakraborty, Soubhik		author	CIDR_17_003
Bhanawat, Hemant		author	CIDR_17_003
Bachhav, Kishor		author	CIDR_17_003
Bailis, Peter	@cs.stanford.edu	author	CIDR_17_004
Gan, Edward		author	CIDR_17_004
Rong, Kexin	@wpi.edu	author	CIDR_17_004
Suri, Sahaana		author	CIDR_17_004
Deng, Dong	@csail.mit.edu	author	CIDR_17_005
Fernandez, Raul Castro		author	CIDR_17_005
Abedjan, Ziawasch	@tu-berlin.de	author	CIDR_17_005
Wang, Sibo	@uq.edu.au	author	CIDR_17_005
Stonebraker, Michael		author	CIDR_17_005
Elmagarmid, Ahmed	@qf.org.qa	author	CIDR_17_005
Ilyas, Ihab	@uwaterloo.ca	author	CIDR_17_005
Madden, Samuel	@csail.mit.edu	author	CIDR_17_005
Ouzzani, Mourad	@qf.org.qa	author	CIDR_17_005
Tang, Nan	@qf.org.qa	author	CIDR_17_005
Hellerstein, Joseph M.	@berkeley.edu	author	CIDR_17_006
Sreekanti, Vikram	@berkeley.edu	author	CIDR_17_006
Gonzales, Joseph E.		author	CIDR_17_006
Arora, Sudhansku		author	CIDR_17_006
Bhattacharyya, Arka	@eecs.berkeley.edu	author	CIDR_17_006
Das, Shirshanka		author	CIDR_17_006
Dey, Akon	@sydney.edu.au	author	CIDR_17_006
Donsky, Mark		author	CIDR_17_006
Fierro, Gabriel		author	CIDR_17_006
Nag, Sreyashi		author	CIDR_17_006
Ramachandran, Krishna		author	CIDR_17_006
She, Chang		author	CIDR_17_006
Sun, Eric		author	CIDR_17_006
Steinbach, Carl		author	CIDR_17_006
Subramanian, Venkat		author	CIDR_17_006
Spoth, William		author	CIDR_17_007
Arab, Bahareh Sadat	@hawk.iit.edu	author	CIDR_17_007
Chan, Eric S.		author	CIDR_17_007
Gawlick, Dieter		author	CIDR_17_007
Ghoneimy, Adel		author	CIDR_17_007
Glavic, Boris	@iit.edu	author	CIDR_17_007
Hammerschmidt, Beda		author	CIDR_17_007
Kennedy, Oliver	@buffalo.edu	author	CIDR_17_007
Lee, Seokki		author	CIDR_17_007
Liu, Zhen Hua		author	CIDR_17_007
Niu, Xing		author	CIDR_17_007
Yang, Ying		author	CIDR_17_007
Appuswamy, Raja	@epfl.ch	author	CIDR_17_008
Karpathiotakis, Manos	@epfl.ch	author	CIDR_17_008
Porobic, Danica	@epfl.ch	author	CIDR_17_008
Ailamaki, Anastasia	@epfl.ch	author	CIDR_17_008
Leis, Viktor	@in.tum.de	author	CIDR_17_009
Radke, Bernharde	@in.tum.de	author	CIDR_17_009
Gubichev, Andrey	@in.tum.de	author	CIDR_17_009
Kemper, Alfons		author	CIDR_17_009
Neumann, Thomas	@in.tum.de	author	CIDR_17_009
Bernstein, Philip A.	@microsoft.com	author	CIDR_17_010
Dashti, Mohammad	@epfl.ch	author	CIDR_17_010
Kiefer, Tim		author	CIDR_17_010
Maier, David	@cs.pdx.edu	author	CIDR_17_010
Chen, Ang	@cis.upenn.edu	author	CIDR_17_011
Wu, Yang	@cis.upenn.edu	author	CIDR_17_011
Haeberlen, Andreas	@cis.upenn.edu	author	CIDR_17_011
Loo, Boon Thau	@cis.upenn.edu	author	CIDR_17_011
Zhou, Wenchao	@cs.georgetown.edu	author	CIDR_17_011
Wang, Jingjing	@cs.washington.edu	author	CIDR_17_012
Baker, Tobin		author	CIDR_17_012
Balazinska, Magdalena	@cs.washington.edu	author	CIDR_17_012
Halperin, Daniel	@cs.washington.edu	author	CIDR_17_012
Haynes, Brandon		author	CIDR_17_012
Howe, Bill	@uw.edu	author	CIDR_17_012
Hutchison, Dylan	@cs.washington.edu	author	CIDR_17_012
Jain, Shrainik	@cs.washington.edu	author	CIDR_17_012
Maas, Ryan		author	CIDR_17_012
Mehta, Parmita		author	CIDR_17_012
Moritz, Dominik	@cs.washington.edu	author	CIDR_17_012
Myers, Brandon	@uiowa.edu	author	CIDR_17_012
Ortiz, Jennifer	@uw.edu	author	CIDR_17_012
Suciu, Dan	@cs.washington.edu	author	CIDR_17_012
Whitaker, Andrew		author	CIDR_17_012
Xu, Shengliang	@cs.washington.edu	author	CIDR_17_012
Mattson, Timothy G.	@intel.com	author	CIDR_17_013
Gadepally, Vijay		author	CIDR_17_013
She, Zuohao		author	CIDR_17_013
Dziedzic, Adam	@uchicago.edu	author	CIDR_17_013
Parkhurst, Jeff		author	CIDR_17_013
Pavlo, Andrew	@cs.cmu.edu	author	CIDR_17_014
Angulo, Gustavo		author	CIDR_17_014
Arulraj, Joy	@cs.cmu.edu	author	CIDR_17_014
Lin, Haibin	@andrew.cmu.edu	author	CIDR_17_014
Lin, Jiexi		author	CIDR_17_014
Ma, Lin	@cs.cmu.edu	author	CIDR_17_014
Menon, Prashanth	@cs.cmu.edu	author	CIDR_17_014
Mowry, Todd C.	@cs.cmu.edu	author	CIDR_17_014
Perron, Matthew	@csail.mit.edu	author	CIDR_17_014
Quah, Ian		author	CIDR_17_014
Santurkar, Siddharth		author	CIDR_17_014
Tomasic, Anthony	@cs.cmu.edu	author	CIDR_17_014
Toor, Skye		author	CIDR_17_014
Aken, Dana Van		author	CIDR_17_014
Wang, Ziqi	@pku.edu.cn	author	CIDR_17_014
Wu, Yingjun		author	CIDR_17_014
Xian, Ran		author	CIDR_17_014
Zhang, Tieying	@cs.cmu.edu	author	CIDR_17_014
Siddiqui, Tarique	@illinois.edu	author	CIDR_17_015
Lee, John		author	CIDR_17_015
Kim, Albert		author	CIDR_17_015
Xue, Edward	@ed.ac.uk	author	CIDR_17_015
Yu, Xiaofo		author	CIDR_17_015
Zou, Sean		author	CIDR_17_015
Guo, Lijin		author	CIDR_17_015
Liu, Changfeng		author	CIDR_17_015
Wang, Chaoran	@illinois.edu	author	CIDR_17_015
Karahalios, Karrie	@cs.uiuc.edu	author	CIDR_17_015
Parameswaran, Aditya	@cs.stanford.edu	author	CIDR_17_015
Wu, Eugene	@cs.columbia.edu	author	CIDR_17_016
Psallidas, Fotis	@columbia.edu	author	CIDR_17_016
Miao, Zhengjie		author	CIDR_17_016
Zhang, Haoci		author	CIDR_17_016
Rettig, Laura	@unifr.ch	author	CIDR_17_016
Wu, Yifan	@berkeley.edu	author	CIDR_17_016
Sellam, Thibault	@cs.columbia.edu	author	CIDR_17_016
John, Rogers Jeffrey Leo	@columbia.edu	author	CIDR_17_017
Potti, Navneet	@cs.wisc.edu	author	CIDR_17_017
Patel, Jignesh M.	@cs.wisc.edu	author	CIDR_17_017
Mavlyutov, Ruslan	@exascale.info	author	CIDR_17_018
Curino, Carlo	@microsoft.com	author	CIDR_17_018
Asipov, Boris		author	CIDR_17_018
Cudre-Mauroux, Philippe	@unifr.ch	author	CIDR_17_018
Wagner, James		author	CIDR_17_019
Rasin, Alexander	@cdm.depaul.edu	author	CIDR_17_019
Malik, Tanu	@cdm.depaul.edu	author	CIDR_17_019
Heart, Karen		author	CIDR_17_019
Jehle, Hugo		author	CIDR_17_019
Grier, Jonathan		author	CIDR_17_019
Davidson, Susan	@cis.upenn.edu	author	CIDR_17_020
Deutch, Daniel	@post.tau.ac.il	author	CIDR_17_020
Milo, Tova	@cs.tau.ac.il	author	CIDR_17_020
Silvello, Gianmaria	@dei.unipd.it	author	CIDR_17_020
Faleiro, Jose M.	@yale.edu	author	CIDR_17_021
Abadi, Daniel J.	@cs.yale.edu	author	CIDR_17_021
Tang, Dixin		author	CIDR_17_022
Jiang, Hao		author	CIDR_17_022
Elmore, Aaron J.		author	CIDR_17_022
Shang, Zechao	@uchicago.edu	author	CIDR_17_023
Yu, Jeffrey Xu		author	CIDR_17_023
Binnig, Carsten	@brown.edu	author	CIDR_17_024
Stefani, Lorenzo De		author	CIDR_17_024
Kraska, Tim	@cs.berkeley.edu	author	CIDR_17_024
Upfal, Eli	@brown.edu	author	CIDR_17_024
Zgraggen, Emanuel	@brown.edu	author	CIDR_17_024
Zhao, Zheguang	@brown.edu	author	CIDR_17_024
Elgamal, Tarek	@illinois.edu	author	CIDR_17_025
Luo, Shangyu	@rice.edu	author	CIDR_17_025
Boehm, Mattias	@ibm.com	author	CIDR_17_025
Evfimievski, Alexandre V.		author	CIDR_17_025
Tatikonda, Shirish	@target.com	author	CIDR_17_025
Reinwald, Berthold		author	CIDR_17_025
Sen, Prithviraj	@us.ibm.com	author	CIDR_17_025
Kimura, Hideaki	@cs.brown.edu	author	CIDR_17_026
Simitsis, Alkis	@hpe.com	author	CIDR_17_026
Wilkinson, Kevin	@hpe.com	author	CIDR_17_026
Palkar, Shoumik	@stanford.edu	author	CIDR_17_027
Thomas, James J.		author	CIDR_17_027
Shanbhag, Anil	@mit.edu	author	CIDR_17_027
Narayanan, Deepak	@cs.stanford.edu	author	CIDR_17_027
Pirk, Holger	@csail.mit.edu	author	CIDR_17_027
Schwarzkopf, Malte	@csail.mit.edu	author	CIDR_17_027
Amarasinghe, Saman	@mit.edu	author	CIDR_17_027
Zaharia, Matei	@cs.stanford.edu	author	CIDR_17_027
Kersten, Martin	@cwi.nl	author	CIDR_17_028
Sidirourgos, Lefteris	@cwi.nl	author	CIDR_17_028
Marcus, Ryan	@rmarcus.info	author	CIDR_17_029
Papaemmanouil, Olga	@cs.brandeis.edu	author	CIDR_17_029
Dong, Siying		author	CIDR_17_030
Callaghan, Mark		author	CIDR_17_030
Galanis, Leonidas		author	CIDR_17_030
Borthakur, Dhruba		author	CIDR_17_030
Savor, Tony		author	CIDR_17_030
Strum, Michael		author	CIDR_17_030
Chu, Shumo	@acm.org	author	CIDR_17_031
Wang, Chenglong		author	CIDR_17_031
Weitz, Konstantin	@uw.edu	author	CIDR_17_031
Cheung, Alvin		author	CIDR_17_031
Chandramouli, Badrish	@microsoft.com	author	CIDR_17_032
Gehrke, Johannes	@microsoft.com	author	CIDR_17_032
Goldstein, Jonathan		author	CIDR_17_032
Kossmann, Donald		author	CIDR_17_032
Levandoski, Justin	@microsoft.com	author	CIDR_17_032
Marroquin, Renato		author	CIDR_17_032
Xie, Wenlei	@linkedin.com	author	CIDR_17_032
Rauchwerger, Lawrence	@tamu.edu	chair	PPoPP_17
Amato, Nancy	@tamu.edu	pc	PPoPP_17
Lee, I-Ting Angelina	@wustl.edu	pc	PPoPP_17
Batty, Mark		pc	PPoPP_17
Bosilca, George	@icl.utk.edu	pc	PPoPP_17
Chabbi, Milind	@rice.edu	pc	PPoPP_17
Clay, Robert	@cray.com	pc	PPoPP_17
Cohen, Albert	@inria.fr	pc	PPoPP_17
Dice, David	@oracle.com	pc	PPoPP_17
Dwarkadas, Sandhya	@cs.rochester.edu	pc	PPoPP_17
Elnozahy, Elmootazbellah	@kaust.edu.sa	pc	PPoPP_17
Garzarán, María Jesús	@uiuc.edu	pc	PPoPP_17
Goldstein, Seth Copen	@cmu.edu	pc	PPoPP_17
Govindarajan, R.	@serc.iisc.ernet.in	pc	PPoPP_17
Hall, Mary	@cs.utah.edu	pc	PPoPP_17
Harris, Tim	@oracle.com	pc	PPoPP_17
Hayashi, Akihiro	@rice.edu	pc	PPoPP_17
He, Yuxiong	@microsoft.com	pc	PPoPP_17
Hendrickson, Bruce	@sandia.gov	pc	PPoPP_17
Huang, Jeff	@cse.tamu.edu	pc	PPoPP_17
Kasahara, Hironori	@waseda.jp	pc	PPoPP_17
Kelly, Paul	@imperial.ac.uk	pc	PPoPP_17
Kogan, Alex	@oracle.com	pc	PPoPP_17
Lea, Doug	@cs.oswego.edu	pc	PPoPP_17
Lee, Jaejin	@snu.ac.kr	pc	PPoPP_17
Mckenney, Paul E.	@linux.vnet.ibm.com	pc	PPoPP_17
Mckinley, Kathryn S.	@cs.utexas.edu	pc	PPoPP_17
Mellor-Crummey, John	@rice.edu	pc	PPoPP_17
Midkiff, Samuel		pc	PPoPP_17
Morrison, Adam	@cs.tau.ac.il	pc	PPoPP_17
Narayanasamy, Satish	@umich.edu	pc	PPoPP_17
Oancea, Cosmin	@diku.edu	pc	PPoPP_17
Olukotun, Kunle	@stanford.edu	pc	PPoPP_17
Padua, David	@illinois.edu	pc	PPoPP_17
Petrank, Erez	@cs.technion.ac.il	pc	PPoPP_17
Pingali, Keshav	@cs.utexas.edu	pc	PPoPP_17
Rauchwerger, Lawrence	@tamu.edu	pc	PPoPP_17
Rinard, Martin	@lcs.mit.edu	pc	PPoPP_17
Sadayappan, P.	@cse.ohio-state.edu	pc	PPoPP_17
Scott, Michael L.	@cs.rochester.edu	pc	PPoPP_17
Shpeisman, Tatiana		pc	PPoPP_17
Solar-Lezama, Armando	@csail.mit.edu	pc	PPoPP_17
Vetter, Jeffrey S.	@acm.org	pc	PPoPP_17
Vishkin, Uzi	@umd.edu	pc	PPoPP_17
Wu, Chenggang		pc	PPoPP_17
Steele, Guy L.	@oracle.com	keynote	PPoPP_17
Keckler, Stephen	@cs.utexas.edu	keynote	PPoPP_17
Seide, Frank		keynote	PPoPP_17
Pingali, Keshav	@cs.utexas.edu	session	PPoPP_17
Scott, Michael L.	@cs.rochester.edu	session	PPoPP_17
Chabbi, Milind	@rice.edu	session	PPoPP_17
Lee, I-Ting Angelina	@wustl.edu	session	PPoPP_17
Rauchwerger, Lawrence	@tamu.edu	session	PPoPP_17
Sadayappan, P.	@cse.ohio-state.edu	session	PPoPP_17
Midkiff, Samuel		session	PPoPP_17
Elnozahy, Elmootazbellah	@kaust.edu.sa	session	PPoPP_17
Yeh, Tsung Tai		author	PPoPP_17_001
Sabne, Amit	@purdue.edu	author	PPoPP_17_001
Sakdhnagool, Putt		author	PPoPP_17_001
Eigenmann, Rudolf		author	PPoPP_17_001
Rogers, Timothy G.	@purdue.edu	author	PPoPP_17_001
Schardl, Tao B.	@mit.edu	author	PPoPP_17_002
Moses, William S.	@mit.edu	author	PPoPP_17_002
Leiserson, Charles E.	@mit.edu	author	PPoPP_17_002
Ben-Nun, Tal	@cs.huji.ac.il	author	PPoPP_17_003
Sutton, Michael		author	PPoPP_17_003
Pai, Sreepathi	@cs.rochester.edu	author	PPoPP_17_003
Pingali, Keshav	@cs.utexas.edu	author	PPoPP_17_003
Tang, Xiongchao		author	PPoPP_17_004
Zhai, Jidong		author	PPoPP_17_004
Yu, Bowen		author	PPoPP_17_004
Chen, Wenguang		author	PPoPP_17_004
Zheng, Weimin	@tsinghua.edu.cn	author	PPoPP_17_004
Vollmer, Michael	@indiana.edu	author	PPoPP_17_005
Scott, Ryan G.		author	PPoPP_17_005
Musuvathi, Madan	@microsoft.com	author	PPoPP_17_005
Newton, Ryan R.	@indiana.edu	author	PPoPP_17_005
Bättig, Martin		author	PPoPP_17_006
Gross, Thomas R.	@tomgross.net	author	PPoPP_17_006
Ou, Peizhao	@uci.edu	author	PPoPP_17_007
Demsky, Brian		author	PPoPP_17_007
Chabbi, Milind	@rice.edu	author	PPoPP_17_008
Amer, Halim	@aurak.ac.ae	author	PPoPP_17_008
Wen, Shasha		author	PPoPP_17_008
Liu, Xu	@cs.wm.edu	author	PPoPP_17_008
Wu, Panruo	@cs.ucr.edu	author	PPoPP_17_009
Debardeleben, Nathan	@lanl.gov	author	PPoPP_17_009
Guan, Qiang	@lanl.gov	author	PPoPP_17_009
Blanchard, Sean		author	PPoPP_17_009
Chen, Jieyang	@ucr.edu	author	PPoPP_17_009
Tao, Dingwen	@cs.ucr.edu	author	PPoPP_17_009
Liang, Xin	@ucr.edu	author	PPoPP_17_009
Ouyang, Kaiming	@ucr.edu	author	PPoPP_17_009
Chen, Zizhong	@cs.ucr.edu	author	PPoPP_17_009
Moreira, Rubens E. A.		author	PPoPP_17_010
Collange, Sylvain	@inria.fr	author	PPoPP_17_010
Pereira, Fernando Magno Quintão	@dcc.ufmg.br	author	PPoPP_17_010
Wang, Xin3		author	PPoPP_17_011
Zhang, Weihua	@fudan.edu.cn	author	PPoPP_17_011
Wang, Zhaoguo		author	PPoPP_17_011
Wei, Ziyun		author	PPoPP_17_011
Chen, Haibo	@sjtu.edu.cn	author	PPoPP_17_011
Zhao, Wenyun		author	PPoPP_17_011
Cohen, Nachshon	@cs.technion.ac.il	author	PPoPP_17_012
Tal, Arie	@ariel.ac.il	author	PPoPP_17_012
Petrank, Erez	@cs.technion.ac.il	author	PPoPP_17_012
Zhang, Xiuxia	@ict.ac.cn	author	PPoPP_17_013
Tan, Guangming		author	PPoPP_17_013
Xue, Shuangbai		author	PPoPP_17_013
Li, Jiajia	@gatech.edu	author	PPoPP_17_013
Zhou, Keren	@mails.ucas.ac.cn	author	PPoPP_17_013
Chen, Mingyu	@ict.ac.cn	author	PPoPP_17_013
Chen, Guoyang	@ncsu.edu	author	PPoPP_17_014
Zhao, Yue	@ncsu.edu	author	PPoPP_17_014
Shen, Xipeng	@ncsu.edu	author	PPoPP_17_014
Zhou, Huiyang	@ncsu.edu	author	PPoPP_17_014
Prajapati, Nirmal	@colostate.edu	author	PPoPP_17_015
Ranasinghe, Waruna		author	PPoPP_17_015
Rajopadhye, Sanjay	@colostate.edu	author	PPoPP_17_015
Andonov, Rumen	@irisa.fr	author	PPoPP_17_015
Djidjev, Hristo	@lanl.gov	author	PPoPP_17_015
Grosser, Tobias	@inf.ethz.ch	author	PPoPP_17_015
Steele, Guy L.	@oracle.com	author	PPoPP_17_016
Tristan, Jean-Baptiste	@oracle.com	author	PPoPP_17_016
Ren, Bin	@cs.wm.edu	author	PPoPP_17_017
Krishnamoorthy, Sriram	@pnnl.gov	author	PPoPP_17_017
Agrawal, Kunal	@wustl.edu	author	PPoPP_17_017
Kulkarni, Milind	@purdue.edu	author	PPoPP_17_017
Luo, Hao	@cs.rochester.edu	author	PPoPP_17_018
Ding, Chen	@cs.rochester.edu	author	PPoPP_17_018
Jiang, Peng	@osu.edu	author	PPoPP_17_019
Agrawal, Gagan	@cse.ohio-state.edu	author	PPoPP_17_019
Basin, Dmitry		author	PPoPP_17_020
Bortnikov, Edward	@yahoo-inc.com	author	PPoPP_17_020
Braginsky, Anastasia		author	PPoPP_17_020
Gueta, Guy Golan		author	PPoPP_17_020
Hillel, Eshcar		author	PPoPP_17_020
Keidar, Idit	@ee.technion.ac.il	author	PPoPP_17_020
Sulamy, Moshe		author	PPoPP_17_020
Sato, Kento	@llnl.gov	author	PPoPP_17_021
Ahn, Dong H.		author	PPoPP_17_021
Laguna, Ignacio	@llnl.gov	author	PPoPP_17_021
Lee, Gregory L.		author	PPoPP_17_021
Schulz, Martin	@llnl.gov	author	PPoPP_17_021
Chambreau, Christopher M.		author	PPoPP_17_021
Acar, Umut A.	@cs.cmu.edu	author	PPoPP_17_022
Ben-David, Naama	@cs.cmu.edu	author	PPoPP_17_022
Rainey, Mike	@inria.fr	author	PPoPP_17_022
Utterback, Robert	@wustl.edu	author	PPoPP_17_023
Agrawal, Kunal	@wustl.edu	author	PPoPP_17_023
Lee, I-Ting Angelina	@wustl.edu	author	PPoPP_17_023
Kulkarni, Milind	@purdue.edu	author	PPoPP_17_023
Sabne, Amit	@purdue.edu	author	PPoPP_17_024
Wang, Xiao	@childrens.harvard.edu	author	PPoPP_17_024
Kisner, Sherman		author	PPoPP_17_024
Bouman, Charles	@purdue.edu	author	PPoPP_17_024
Raghunathan, Anand	@purdue.edu	author	PPoPP_17_024
Midkiff, Samuel		author	PPoPP_17_024
Matveev, Alexander	@csail.mit.edu	author	PPoPP_17_025
Meirovitch, Yaron		author	PPoPP_17_025
Saribekyan, Hayk		author	PPoPP_17_025
Jakubiuk, Wiktor		author	PPoPP_17_025
Kaler, Timothy	@mit.edu	author	PPoPP_17_025
Odor, Gergely	@mit.edu	author	PPoPP_17_025
Budden, David	@csail.mit.edu	author	PPoPP_17_025
Zlateski, Aleksandar	@mit.edu	author	PPoPP_17_025
Shavit, Nir		author	PPoPP_17_025
Rajbhandari, Samyam	@microsoft.com	author	PPoPP_17_026
Rastello, Fabrice		author	PPoPP_17_026
Krishnamoorthy, Sriram	@pnnl.gov	author	PPoPP_17_026
Kowalski, Karol	@pnnl.gov	author	PPoPP_17_026
Sadayappan, P.	@cse.ohio-state.edu	author	PPoPP_17_026
Awan, Ammar Ahmad	@osu.edu	author	PPoPP_17_027
Hamidouche, Khaled		author	PPoPP_17_027
Hashmi, Jahanzeb Maqbool	@osu.edu	author	PPoPP_17_027
Panda, Dhabaleswar K.	@cse.ohio-state.edu	author	PPoPP_17_027
Shudler, Sergei		author	PPoPP_17_028
Calotoiu, Alexandru		author	PPoPP_17_028
Hoefler, Torsten	@inf.ethz.ch	author	PPoPP_17_028
Wolf, Felix	@cs.tu-darmstadt.de	author	PPoPP_17_028
Jiang, Lin		author	PPoPP_17_029
Zhao, Zhijia	@cs.ucr.edu	author	PPoPP_17_029
Jimenez, Daniel A.	@acm.org	chair	HPCA_17
Bertacco, Valeria	@umich.edu	pc	HPCA_17
Bhattacharjee, Abhishek	@cs.rutgers.edu	pc	HPCA_17
Das, Reetuparna	@umich.edu	pc	HPCA_17
Esmaeilzadeh, Hadi	@eng.ucsd.edu	pc	HPCA_17
Etsion, Yoav	@ee.technion.ac.il	pc	HPCA_17
Falsafi, Babak	@epfl.ch	pc	HPCA_17
Ferdman, Michael	@cs.stonybrook.edu	pc	HPCA_17
Gonzalez, Antonio	@ac.upc.edu	pc	HPCA_17
Gratz, Paul V.	@tamu.edu	pc	HPCA_17
Hardavellas, Nikos	@northwestern.edu	pc	HPCA_17
Hiraki, Kei		pc	HPCA_17
Huh, Jaehyuk	@kaist.ac.kr	pc	HPCA_17
Ipek, Engin	@cs.rochester.edu	pc	HPCA_17
Kaeli, David R.	@ece.neu.edu	pc	HPCA_17
Khan, Samira	@virginia.edu	pc	HPCA_17
Kim, Hyesoon	@cc.gatech.edu	pc	HPCA_17
Lee, Benjamin C.	@duke.edu	pc	HPCA_17
Li, Tao		pc	HPCA_17
Lin, Calvin	@cs.utexas.edu	pc	HPCA_17
Loh, Gabriel H.	@amd.com	pc	HPCA_17
Lu, Shih-Lien	@oregonstate.edu	pc	HPCA_17
Michaud, Pierre		pc	HPCA_17
Miller, Timothy N.	@binghamton.edu	pc	HPCA_17
Moreto, Miquel	@ac.upc.edu	pc	HPCA_17
Moshovos, Andreas	@eecg.toronto.edu	pc	HPCA_17
Mudge, Trevor	@eecs.umich.edu	pc	HPCA_17
Mutlu, Onur	@inf.ethz.ch	pc	HPCA_17
Muzahid, Abdullah	@cs.utsa.edu	pc	HPCA_17
Nagarajan, Vijay	@ed.ac.uk	pc	HPCA_17
Onder, Soner	@mtu.edu	pc	HPCA_17
Patt, Yale		pc	HPCA_17
Pericas, Miquel	@chalmers.se	pc	HPCA_17
Ramirez, Alex	@nvidia.com	pc	HPCA_17
Sankaralingam, Karthikeyan	@cs.wisc.edu	pc	HPCA_17
Solihin, Yan	@ncsu.edu	pc	HPCA_17
Tian, Yingying	@tamu.edu	pc	HPCA_17
Tiwari, Mohit	@austin.utexas.edu	pc	HPCA_17
Torrellas, Josep	@illinois.edu	pc	HPCA_17
Wenisch, Thomas F.	@umich.edu	pc	HPCA_17
Wentzlaff, David	@princeton.edu	pc	HPCA_17
Wu, Carole-Jean	@asu.edu	pc	HPCA_17
Xie, Yuan	@ece.ucsb.edu	pc	HPCA_17
Zahran, Mohamed		pc	HPCA_17
Zhai, Antonia		pc	HPCA_17
Zhang, Lixin	@nankai.edu.cn	pc	HPCA_17
Zhou, Huiyang	@ncsu.edu	pc	HPCA_17
Jimenez, Daniel A.	@acm.org	session	HPCA_17
Patt, Yale		session	HPCA_17
Wilkerson, Chris		session	HPCA_17
Gratz, Paul V.	@tamu.edu	session	HPCA_17
Lee, Benjamin C.	@duke.edu	session	HPCA_17
Ferdman, Michael	@cs.stonybrook.edu	session	HPCA_17
Nagarajan, Vijay	@ed.ac.uk	session	HPCA_17
Lin, Calvin	@cs.utexas.edu	session	HPCA_17
Khan, Samira	@virginia.edu	session	HPCA_17
Pericas, Miquel	@chalmers.se	session	HPCA_17
Wu, Carole-Jean	@asu.edu	session	HPCA_17
Jimenez, Daniel A.	@acm.org	session	HPCA_17
Jain, Akanksha		session	HPCA_17
Kaeli, David R.	@ece.neu.edu	session	HPCA_17
Kim, Nam Sung	@illinois.edu	session	HPCA_17
Muzahid, Abdullah	@cs.utsa.edu	session	HPCA_17
Jimenez, Daniel A.	@acm.org	session	HPCA_17
Song, Mingcong		author	HPCA_17_001
Hu, Yang	@utdallas.edu	author	HPCA_17_001
Chen, Huixiang		author	HPCA_17_001
Li, Tao		author	HPCA_17_001
Gaur, Jayesh		author	HPCA_17_002
Chaudhuri, Mainak		author	HPCA_17_002
Ramachandran, Pradeep		author	HPCA_17_002
Subramoney, Sreenivas		author	HPCA_17_002
Alian, Mohammad	@illinois.edu	author	HPCA_17_003
Abulila, Ahmed		author	HPCA_17_003
Jindal, Lokesh		author	HPCA_17_003
Kim, Daehoon	@illinois.edu	author	HPCA_17_003
Kim, Nam Sung	@illinois.edu	author	HPCA_17_003
Hao, Yuchen	@cs.ucla.edu	author	HPCA_17_004
Fang, Zhenman	@cs.ucla.edu	author	HPCA_17_004
Reinman, Glenn	@cs.ucla.edu	author	HPCA_17_004
Cong, Jason	@cs.ucla.edu	author	HPCA_17_004
Beckmann, Nathan	@cmu.edu	author	HPCA_17_005
Sanchez, Daniel	@csail.mit.edu	author	HPCA_17_005
Wang, Xiaodong	@cornell.edu	author	HPCA_17_006
Chen, Shuang1	@cornell.edu	author	HPCA_17_006
Setter, Jeff	@stanford.edu	author	HPCA_17_006
Martínez, José F.	@cornell.edu	author	HPCA_17_006
Sembrant, Andreas	@it.uu.se	author	HPCA_17_007
Black-Schaffer, David	@it.uu.se	author	HPCA_17_007
Hagersten, Erik	@it.uu.se	author	HPCA_17_007
Maeda, Rafael K. V.		author	HPCA_17_008
Cai, Qiong	@apple.com	author	HPCA_17_008
Xu, Jiang	@ust.hk	author	HPCA_17_008
Wang, Zhe1	@intel.com	author	HPCA_17_008
Tian, Zhongyuan		author	HPCA_17_008
Cherupalli, Hari	@umn.edu	author	HPCA_17_009
Duwe, Henry		author	HPCA_17_009
Ye, Weidong	@illinois.edu	author	HPCA_17_009
Kumar, Rakesh	@illinois.edu	author	HPCA_17_009
Sartori, John	@umn.edu	author	HPCA_17_009
Rao, Karthik	@gatech.edu	author	HPCA_17_010
Wang, Jun	@huawei.com	author	HPCA_17_010
Yalamanchili, Sudhakar		author	HPCA_17_010
Wardi, Yorai		author	HPCA_17_010
Ye, Handong		author	HPCA_17_010
Azimi, Reza	@brown.edu	author	HPCA_17_011
Badiei, Masoud	@g.harvard.edu	author	HPCA_17_011
Zhan, Xin	@brown.edu	author	HPCA_17_011
Li, Na	@seas.harvard.edu	author	HPCA_17_011
Reda, Sherief	@brown.edu	author	HPCA_17_011
Camarero, Cristóbal	@unican.es	author	HPCA_17_012
Martínez, Carmen	@unican.es	author	HPCA_17_012
Beivide, Ramón	@unican.es	author	HPCA_17_012
Shukla, Sudhanshu		author	HPCA_17_013
Chaudhuri, Mainak		author	HPCA_17_013
Lee, Yebin		author	HPCA_17_014
Kim, Hyeonggyu	@kaist.ac.kr	author	HPCA_17_014
Hong, Seokin	@kaist.ac.kr	author	HPCA_17_014
Kim, Soontae	@kaist.ac.kr	author	HPCA_17_014
Jian, Xun	@vt.edu	author	HPCA_17_015
Hanumolu, Pavan Kumar		author	HPCA_17_015
Kumar, Rakesh	@illinois.edu	author	HPCA_17_015
Hassan, Hasan	@inf.ethz.ch	author	HPCA_17_016
Vijaykumar, Nandita	@cmu.edu	author	HPCA_17_016
Khan, Samira	@virginia.edu	author	HPCA_17_016
Ghose, Saugata	@cmu.edu	author	HPCA_17_016
Chang, Kevin R.	@cmu.edu	author	HPCA_17_016
Pekhimenko, Gennady	@cs.toronto.edu	author	HPCA_17_016
Lee, Donghyuk	@nvidia.com	author	HPCA_17_016
Ergin, Oguz	@etu.edu.tr	author	HPCA_17_016
Mutlu, Onur	@inf.ethz.ch	author	HPCA_17_016
Ramrakhyani, Aniruddh	@gatech.edu	author	HPCA_17_017
Krishna, Tushar	@ece.gatech.edu	author	HPCA_17_017
Werner, Sebastian	@ucdavis.edu	author	HPCA_17_018
Navaridas, Javier		author	HPCA_17_018
Luján, Mikel	@manchester.ac.uk	author	HPCA_17_018
Lotfi-Kamran, Pejman	@ipm.ir	author	HPCA_17_019
Modarressi, Mehdi	@ece.ut.ac.ir	author	HPCA_17_019
Sarbazi-Azad, Hamid	@sharif.edu	author	HPCA_17_019
Grani, Paolo	@ucdavis.edu	author	HPCA_17_020
Akella, Venkatesh		author	HPCA_17_020
Proietti, Roberto	@ucdavis.edu	author	HPCA_17_020
Yoo, S. J. Ben		author	HPCA_17_020
Wang, Yao	@cornell.edu	author	HPCA_17_021
Wu, Benjamin		author	HPCA_17_021
Suh, Edward	@csl.cornell.edu	author	HPCA_17_021
Yitbarek, Salessawi Ferede	@umich.edu	author	HPCA_17_022
Aga, Misiker Tadesse	@umich.edu	author	HPCA_17_022
Das, Reetuparna	@umich.edu	author	HPCA_17_022
Austin, Todd	@umich.edu	author	HPCA_17_022
Wang, Rujia	@pitt.edu	author	HPCA_17_023
Zhang, Youtao	@cs.pitt.edu	author	HPCA_17_023
Yang, Jun3	@pitt.edu	author	HPCA_17_023
Zhou, Yanqi	@princeton.edu	author	HPCA_17_024
Wagh, Sameer		author	HPCA_17_024
Mittal, Prateek	@princeton.edu	author	HPCA_17_024
Wentzlaff, David	@princeton.edu	author	HPCA_17_024
Ryoo, Jee Ho	@oracle.com	author	HPCA_17_025
Meswani, Mitesh R.		author	HPCA_17_025
Prodromou, Andreas	@eng.ucsd.edu	author	HPCA_17_025
John, Lizy K.	@ece.utexas.edu	author	HPCA_17_025
Joshi, Arpit	@ed.ac.uk	author	HPCA_17_026
Nagarajan, Vijay	@ed.ac.uk	author	HPCA_17_026
Viglas, Stratis	@inf.ed.ac.uk	author	HPCA_17_026
Cintra, Marcelo	@staffmail.ed.ac.uk	author	HPCA_17_026
Jin, Yanqin		author	HPCA_17_027
Tseng, Hung-Wei	@ncsu.edu	author	HPCA_17_027
Swanson, Steven	@eng.ucsd.edu	author	HPCA_17_027
Papakonstantinou, Yannis	@eng.ucsd.edu	author	HPCA_17_027
Zhang, Mingzhe	@ict.ac.cn	author	HPCA_17_028
Zhang, Lunkai	@uchicago.edu	author	HPCA_17_028
Jiang, Lei	@iu.edu	author	HPCA_17_028
Liu, Zhiyong	@ict.ac.cn	author	HPCA_17_028
Chong, Fred	@cs.uchicago.edu	author	HPCA_17_028
Naithani, Ajeya		author	HPCA_17_029
Eyerman, Stijn	@intel.com	author	HPCA_17_029
Eeckhout, Lieven	@ugent.be	author	HPCA_17_029
Nishtala, Rajiv	@bsc.es	author	HPCA_17_030
Carpenter, Paul	@bsc.es	author	HPCA_17_030
Martorell, Xavier	@upc.edu	author	HPCA_17_030
Petrucci, Vinicius	@ufba.br	author	HPCA_17_030
Llull, Qiuyun	@duke.edu	author	HPCA_17_031
Fan, Songchun	@cs.duke.edu	author	HPCA_17_031
Zahedi, Seyed Majid	@cs.duke.edu	author	HPCA_17_031
Lee, Benjamin C.	@duke.edu	author	HPCA_17_031
Prodromou, Andreas	@eng.ucsd.edu	author	HPCA_17_032
Meswani, Mitesh R.		author	HPCA_17_032
Jayasena, Nuwan		author	HPCA_17_032
Loh, Gabriel H.	@amd.com	author	HPCA_17_032
Tullsen, Dean	@eng.ucsd.edu	author	HPCA_17_032
Imani, Mohsen	@eng.ucsd.edu	author	HPCA_17_033
Rahimi, Abbas	@eecs.berkeley.edu	author	HPCA_17_033
Kong, Deqian	@bjtu.edu.cn	author	HPCA_17_033
Rosing, Tajana S.	@ucsd.edu	author	HPCA_17_033
Rabaey, Jan M.	@eecs.berkeley.edu	author	HPCA_17_033
Nai, Lifeng	@gatech.edu	author	HPCA_17_034
Hadidi, Ramyad	@gatech.edu	author	HPCA_17_034
Sim, Jaewoong	@intel.com	author	HPCA_17_034
Kim, Hyojong	@gatech.edu	author	HPCA_17_034
Kumar, Pranith	@gatech.edu	author	HPCA_17_034
Kim, Hyesoon	@cc.gatech.edu	author	HPCA_17_034
Fujiki, Daichi		author	HPCA_17_035
Ishii, Kiyo	@md.tsukuba.ac.jp	author	HPCA_17_035
Fujiwara, Ikki	@nict.go.jp	author	HPCA_17_035
Matsutani, Hiroki	@arc.ics.keio.ac.jp	author	HPCA_17_035
Amano, Hideharu	@am.ics.keio.ac.jp	author	HPCA_17_035
Casanova, Henri	@hawaii.edu	author	HPCA_17_035
Koibuchi, Michihiro	@nii.ac.jp	author	HPCA_17_035
Aga, Shaizeen	@umich.edu	author	HPCA_17_036
Jeloka, Supreet	@umich.edu	author	HPCA_17_036
Subramaniyan, Arun	@umich.edu	author	HPCA_17_036
Narayanasamy, Satish	@umich.edu	author	HPCA_17_036
Blaauw, David	@umich.edu	author	HPCA_17_036
Das, Reetuparna	@umich.edu	author	HPCA_17_036
Kumar, Rakesh	@illinois.edu	author	HPCA_17_037
Huang, Cheng-Chieh		author	HPCA_17_037
Grot, Boris	@ed.ac.uk	author	HPCA_17_037
Nagarajan, Vijay	@ed.ac.uk	author	HPCA_17_037
Hower, Derek R.	@cs.wisc.edu	author	HPCA_17_038
Cain, Harold W.	@qti.qualcomm.com	author	HPCA_17_038
Waldspurger, Carl	@waldspurger.org	author	HPCA_17_038
Ro, Yuhwan	@snu.ac.kr	author	HPCA_17_039
Cho, Hyunyoon	@snu.ac.kr	author	HPCA_17_039
Lee, Eojin	@snu.ac.kr	author	HPCA_17_039
Jung, Daejin	@daejin.ac.kr	author	HPCA_17_039
Son, Young Hoon	@nxp.com	author	HPCA_17_039
Ahn, Jung Ho	@snu.ac.kr	author	HPCA_17_039
Lee, Jae W.	@snu.ac.kr	author	HPCA_17_039
Liu, Yutao	@sjtu.edu.cn	author	HPCA_17_040
Shi, Peitao		author	HPCA_17_040
Wang, Xinran		author	HPCA_17_040
Chen, Haibo	@sjtu.edu.cn	author	HPCA_17_040
Zang, Binyu		author	HPCA_17_040
Guan, Haibing		author	HPCA_17_040
Song, Linghao	@pitt.edu	author	HPCA_17_041
Qian, Xuehai	@usc.edu	author	HPCA_17_041
Li, Hai		author	HPCA_17_041
Chen, Yiran	@duke.edu	author	HPCA_17_041
Lu, Wenyan		author	HPCA_17_042
Yan, Guihai	@ict.ac.cn	author	HPCA_17_042
Li, Jiajun		author	HPCA_17_042
Gong, Shijun		author	HPCA_17_042
Han, Yinhe		author	HPCA_17_042
Li, Xiaowei	@ict.ac.cn	author	HPCA_17_042
Kumar, Snehasish	@sfu.ca	author	HPCA_17_043
Sumner, Nick	@sfu.ca	author	HPCA_17_043
Srinivasan, Vijaylakshmi		author	HPCA_17_043
Margerm, Steven		author	HPCA_17_043
Shriraman, Arrvindh	@cs.sfu.ca	author	HPCA_17_043
Oliveira, Daniel	@inf.ufrgs.br	author	HPCA_17_044
Pilla, Laércio	@ufsc.br	author	HPCA_17_044
Hanzich, Mauricio	@bsc.es	author	HPCA_17_044
Fratin, Vinícius		author	HPCA_17_044
Fernandes, Fernando		author	HPCA_17_044
Lunardi, Caio		author	HPCA_17_044
Cela, José María		author	HPCA_17_044
Navaux, Philippe	@inf.ufrgs.br	author	HPCA_17_044
Carro, Luigi	@inf.ufrgs.br	author	HPCA_17_044
Rech, Paolo	@inf.ufrgs.br	author	HPCA_17_044
Abdel-Majeed, Mohammad	@ju.edu.jo	author	HPCA_17_045
Jeon, Hyeran	@sjsu.edu	author	HPCA_17_045
Shafaei, Alireza	@usc.edu	author	HPCA_17_045
Annavaram, Murali	@usc.edu	author	HPCA_17_045
Pedram, Massoud	@usc.edu	author	HPCA_17_045
Liu, Zhenhong		author	HPCA_17_046
Gilani, Syed	@amd.com	author	HPCA_17_046
Annavaram, Murali	@usc.edu	author	HPCA_17_046
Kim, Nam Sung	@illinois.edu	author	HPCA_17_046
Majumdar, Abhinandan	@cornell.edu	author	HPCA_17_047
Piga, Leonardo	@ic.unicamp.br	author	HPCA_17_047
Paul, Indrani	@amd.com	author	HPCA_17_047
Greathouse, Joseph L.	@amd.com	author	HPCA_17_047
Huang, Wei	@amd.com	author	HPCA_17_047
Ren, Xiaowei		author	HPCA_17_048
Lis, Mieszko	@ece.ubc.ca	author	HPCA_17_048
Xie, Chenhao	@fudan.edu.cn	author	HPCA_17_049
Song, Shuaiwen Leon	@pnnl.gov	author	HPCA_17_049
Wang, Jing		author	HPCA_17_049
Zhang, Weigong		author	HPCA_17_049
Fu, Xin		author	HPCA_17_049
Tang, Xulong	@cse.psu.edu	author	HPCA_17_050
Pattnaik, Ashutosh	@cse.psu.edu	author	HPCA_17_050
Jiang, Huaipan		author	HPCA_17_050
Kayiran, Onur	@amd.com	author	HPCA_17_050
Jog, Adwait	@cs.wm.edu	author	HPCA_17_050
Pai, Sreepathi	@cs.rochester.edu	author	HPCA_17_050
Ibrahim, Mohamed		author	HPCA_17_050
Kandemir, Mahmut T.	@cse.psu.edu	author	HPCA_17_050
Juels, Ari	@cornell.edu	chair	NDSS_17
Traynor, Patrick	@cise.ufl.edu	chair	NDSS_17
Amann, Johanna		pc	NDSS_17
Antonakakis, Manos	@gatech.edu	pc	NDSS_17
Ayday, Erman	@cs.bilkent.edu.tr	pc	NDSS_17
Balzarotti, Davide	@eurecom.fr	pc	NDSS_17
Barrera, David	@polymtl.ca	pc	NDSS_17
Bates, Adam	@illinois.edu	pc	NDSS_17
Bauer, Lujo	@cmu.edu	pc	NDSS_17
Biryukov, Alex	@uni.lu	pc	NDSS_17
Butler, Kevin	@ufl.edu	pc	NDSS_17
Christin, Nicolas	@andrew.cmu.edu	pc	NDSS_17
Dachman-Soled, Dana	@ece.umd.edu	pc	NDSS_17
Datta, Anupam	@cmu.edu	pc	NDSS_17
Cristofaro, Emiliano De	@ucl.ac.uk	pc	NDSS_17
Dumitras, Tudor	@umiacs.umd.edu	pc	NDSS_17
Egele, Manuel	@bu.edu	pc	NDSS_17
Enck, William	@cs.ncsu.edu	pc	NDSS_17
Evans, David	@cs.virginia.edu	pc	NDSS_17
Eyal, Ittay	@technion.ac.il	pc	NDSS_17
Forte, Domenic J.	@ece.ufl.edu	pc	NDSS_17
Francillon, Aurélien	@eurecom.fr	pc	NDSS_17
Fredrikson, Matthew	@cs.cmu.edu	pc	NDSS_17
Gu, Guofei	@cse.tamu.edu	pc	NDSS_17
Halderman, J. Alex	@eecs.umich.edu	pc	NDSS_17
Herzberg, Amir	@cs.biu.ac.il	pc	NDSS_17
Houmansadr, Amir	@cs.umass.edu	pc	NDSS_17
Jin, Yier	@ece.ufl.edu	pc	NDSS_17
Jung, Jaeyeon		pc	NDSS_17
Kim, Yongdae	@kaist.ac.kr	pc	NDSS_17
Kirda, Engin	@ccs.neu.edu	pc	NDSS_17
Koushanfar, Farinaz	@ucsd.edu	pc	NDSS_17
Küsters, Ralf		pc	NDSS_17
Lee, Wenke	@cc.gatech.edu	pc	NDSS_17
Liang, Zhenkai	@comp.nus.edu.sg	pc	NDSS_17
Livshits, Ben	@imperial.ac.uk	pc	NDSS_17
Lu, Long	@cs.stonybrook.edu	pc	NDSS_17
Martinovic, Ivan	@cs.ox.ac.uk	pc	NDSS_17
Mccune, Jonathan	@google.com	pc	NDSS_17
Mcdaniel, Patrick	@cse.psu.edu	pc	NDSS_17
Meiklejohn, Sarah	@ucl.ac.uk	pc	NDSS_17
Miller, Andrew	@illinois.edu	pc	NDSS_17
Mittal, Prateek	@princeton.edu	pc	NDSS_17
Naveed, Muhammad	@usc.edu	pc	NDSS_17
Murdoch, Steven	@ucl.ac.uk	pc	NDSS_17
Myers, Steven		pc	NDSS_17
Oprea, Alina	@neu.edu	pc	NDSS_17
Papamanthou, Charalampos	@umd.edu	pc	NDSS_17
Peng, Chunyi	@purdue.edu	pc	NDSS_17
Poepper, Christina	@nyu.edu	pc	NDSS_17
Popa, Raluca Ada	@berkeley.edu	pc	NDSS_17
Reiter, Michael	@cs.unc.edu	pc	NDSS_17
Robertson, William	@ccs.neu.edu	pc	NDSS_17
Sadeghi, Ahmad-Reza	@trust.cased.de	pc	NDSS_17
Sekar, Vyas	@andrew.cmu.edu	pc	NDSS_17
Shelat, Abhi		pc	NDSS_17
Shokri, Reza	@comp.nus.edu.sg	pc	NDSS_17
Shrimpton, Thomas	@ufl.edu	pc	NDSS_17
Suh, Edward	@csl.cornell.edu	pc	NDSS_17
Tessaro, Stefano	@cs.ucsb.edu	pc	NDSS_17
Triandopoulos, Nikos	@cs.bu.edu	pc	NDSS_17
Venkatakrishnan, Venkat		pc	NDSS_17
Wang, Xiaofeng		pc	NDSS_17
Xu, Dongyan	@cs.purdue.edu	pc	NDSS_17
Zhang, Yinqian	@cse.ohio-state.edu	pc	NDSS_17
Halderman, J. Alex	@eecs.umich.edu	keynote	NDSS_17
Adams, Trent		keynote	NDSS_17
Heninger, Nadia	@cis.upenn.edu	session	NDSS_17
Caballero, Juan	@imdea.org	session	NDSS_17
Choffnes, David	@ccs.neu.edu	session	NDSS_17
Peinado, Marcus		session	NDSS_17
Amann, Johanna		session	NDSS_17
Traynor, Patrick	@cise.ufl.edu	session	NDSS_17
Egele, Manuel	@bu.edu	session	NDSS_17
Heilman, Ethan	@bu.edu	session	NDSS_17
Bates, Adam	@illinois.edu	session	NDSS_17
Mittal, Prateek	@princeton.edu	session	NDSS_17
Herzberg, Amir	@cs.biu.ac.il	session	NDSS_17
Xu, Dongyan	@cs.purdue.edu	session	NDSS_17
Robertson, William	@ccs.neu.edu	session	NDSS_17
Jaeger, Trent		session	NDSS_17
Miers, Ian	@jhu.edu	author	NDSS_17_001
Mohassel, Payman	@visa.com	author	NDSS_17_001
Aviv, Adam J.	@usna.edu	author	NDSS_17_002
Choi, Seung Geol	@usna.edu	author	NDSS_17_002
Mayberry, Travis	@ccs.neu.edu	author	NDSS_17_002
Roche, Daniel S.	@usna.edu	author	NDSS_17_002
Heilman, Ethan	@bu.edu	author	NDSS_17_003
Alshenibr, Leen		author	NDSS_17_003
Baldimtsi, Foteini	@gmu.edu	author	NDSS_17_003
Scafuro, Alessandra	@bu.edu	author	NDSS_17_003
Goldberg, Sharon	@cs.bu.edu	author	NDSS_17_003
Ruffing, Tim	@mmci.uni-saarland.de	author	NDSS_17_004
Moreno-Sanchez, Pedro	@purdue.edu	author	NDSS_17_004
Kate, Aniket	@purdue.edu	author	NDSS_17_004
Malavolta, Giulio		author	NDSS_17_005
Moreno-Sanchez, Pedro	@purdue.edu	author	NDSS_17_005
Kate, Aniket	@purdue.edu	author	NDSS_17_005
Maffei, Matteo	@tuwien.ac.at	author	NDSS_17_005
Lee, Seungsoo	@kaist.ac.kr	author	NDSS_17_006
Yoon, Changhoon	@kaist.ac.kr	author	NDSS_17_006
Lee, Chanhee		author	NDSS_17_006
Shin, Seungwon	@kaist.ac.kr	author	NDSS_17_006
Yegneswaran, Vinod	@csl.sri.com	author	NDSS_17_006
Porras, Phillip		author	NDSS_17_006
Yu, Tianlong	@andrew.cmu.edu	author	NDSS_17_007
Fayaz, Seyed K.	@cmu.edu	author	NDSS_17_007
Collins, Michael	@redjack.com	author	NDSS_17_007
Sekar, Vyas	@andrew.cmu.edu	author	NDSS_17_007
Seshan, Srinivasan	@cs.cmu.edu	author	NDSS_17_007
Deng, Juan		author	NDSS_17_008
Li, Hongda	@clemson.edu	author	NDSS_17_008
Hu, Hongxin	@clemson.edu	author	NDSS_17_008
Wang, Kuang-Ching	@clemson.edu	author	NDSS_17_008
Ahn, Gail-Joon	@asu.edu	author	NDSS_17_008
Zhao, Ziming	@asu.edu	author	NDSS_17_008
Han, Wonkyu	@asu.edu	author	NDSS_17_008
Shi, Lei		author	NDSS_17_009
Wu, Yuming		author	NDSS_17_009
Xia, Yubin	@sjtu.edu.cn	author	NDSS_17_009
Dautenhahn, Nathan	@cis.upenn.edu	author	NDSS_17_009
Chen, Haibo	@sjtu.edu.cn	author	NDSS_17_009
Zang, Binyu		author	NDSS_17_009
Li, Jinming		author	NDSS_17_009
Lauinger, Tobias		author	NDSS_17_010
Chaabane, Abdelberi	@inrialpes.fr	author	NDSS_17_010
Arshad, Sajjad	@ccs.neu.edu	author	NDSS_17_010
Robertson, William	@ccs.neu.edu	author	NDSS_17_010
Wilson, Christo	@ccs.neu.edu	author	NDSS_17_010
Kirda, Engin	@ccs.neu.edu	author	NDSS_17_010
Vadrevu, Phani	@uga.edu	author	NDSS_17_011
Liu, Jienan	@cs.uga.edu	author	NDSS_17_011
Li, Bo	@uga.edu	author	NDSS_17_011
Rahbarinia, Babak	@aum.edu	author	NDSS_17_011
Lee, Kyu Hyung	@uga.edu	author	NDSS_17_011
Perdisci, Roberto	@cs.uga.edu	author	NDSS_17_011
Cao, Yinzhi	@u.northwestern.edu	author	NDSS_17_012
Li, Song	@lehigh.edu	author	NDSS_17_012
Wijmans, Erik		author	NDSS_17_012
Yang, Guolei	@iastate.edu	author	NDSS_17_013
Gong, Neil Zhenqiang	@iastate.edu	author	NDSS_17_013
Cai, Ying	@iastate.edu	author	NDSS_17_013
Eberz, Simon	@cs.ox.ac.uk	author	NDSS_17_014
Paoletti, Nicola	@stonybrook.edu	author	NDSS_17_014
Roeschlin, Marc		author	NDSS_17_014
Patané, Andrea	@cs.ox.ac.uk	author	NDSS_17_014
Kwiatkowska, Marta	@comlab.ox.ac.uk	author	NDSS_17_014
Martinovic, Ivan	@cs.ox.ac.uk	author	NDSS_17_014
Castelluccia, Claude	@inria.fr	author	NDSS_17_015
Dürmuth, Markus	@rub.de	author	NDSS_17_015
Golla, Maximilian	@rub.de	author	NDSS_17_015
Deniz, Fatma	@berkeley.edu	author	NDSS_17_015
Xu, Weitao	@uq.edu.au	author	NDSS_17_016
Lan, Guohao	@cse.unsw.edu.au	author	NDSS_17_016
Lin, Qi		author	NDSS_17_016
Khalifa, Sara	@cse.unsw.edu.au	author	NDSS_17_016
Bergmann, Neil	@itee.uq.edu.au	author	NDSS_17_016
Hassan, Mahbub	@cse.unsw.edu.au	author	NDSS_17_016
Hu, Wen		author	NDSS_17_016
Kiesel, Johannes	@uni-weimar.de	author	NDSS_17_017
Stei, Benno		author	NDSS_17_017
Lucks, Stefan		author	NDSS_17_017
Ye, Guixin		author	NDSS_17_018
Tang, Zhanyong	@nwu.edu.cn	author	NDSS_17_018
Fang, Dingyi		author	NDSS_17_018
Chen, Xiaojiang	@nwu.edu.cn	author	NDSS_17_018
Kim, Kwang In	@bath.ac.uk	author	NDSS_17_018
Taylor, Ben	@lancaster.ac.uk	author	NDSS_17_018
Wang, Zheng	@lancaster.ac.uk	author	NDSS_17_018
Miramirkhani, Najmeh	@stonybrook.edu	author	NDSS_17_019
Starov, Oleksii	@cs.stonybrook.edu	author	NDSS_17_019
Nikiforakis, Nick	@cs.stonybrook.edu	author	NDSS_17_019
Feng, Yu	@cs.utexas.edu	author	NDSS_17_020
Bastani, Osbert	@cs.stanford.edu	author	NDSS_17_020
Martins, Ruben	@cs.utexas.edu	author	NDSS_17_020
Dillig, Isil	@cs.utexas.edu	author	NDSS_17_020
Anand, Saswat	@cs.stanford.edu	author	NDSS_17_020
Mariconti, Enrico	@ucl.ac.uk	author	NDSS_17_021
Onwuzurike, Lucky	@cs.ucl.ac.uk	author	NDSS_17_021
Andriotis, Panagiotis	@uwe.ac.uk	author	NDSS_17_021
Cristofaro, Emiliano De	@ucl.ac.uk	author	NDSS_17_021
Ross, Gordon	@ucl.ac.uk	author	NDSS_17_021
Stringhini, Gianluca	@cs.ucl.ac.uk	author	NDSS_17_021
Leblond, Stevens	@mpi-sws.org	author	NDSS_17_022
Gilbert, Cedric		author	NDSS_17_022
Upadhyay, Utkarsh	@mpi-sws.org	author	NDSS_17_022
Rodriguez, Manuel Gomez	@mpi-sws.org	author	NDSS_17_022
Choffnes, David	@ccs.neu.edu	author	NDSS_17_022
Kwon, Bum Jun	@umd.edu	author	NDSS_17_023
Srinivas, Virinchi	@cs.umd.edu	author	NDSS_17_023
Deshpande, Amol	@cs.umd.edu	author	NDSS_17_023
Dumitras, Tudor	@umiacs.umd.edu	author	NDSS_17_023
Valenta, Luke	@seas.upenn.edu	author	NDSS_17_024
Adrian, David	@umich.edu	author	NDSS_17_024
Sanso, Antonio	@adobe.com	author	NDSS_17_024
Cohney, Shaanan	@seas.upenn.edu	author	NDSS_17_024
Fried, Joshua	@cis.upenn.edu	author	NDSS_17_024
Hastings, Marcella	@cis.upenn.edu	author	NDSS_17_024
Halderman, J. Alex	@eecs.umich.edu	author	NDSS_17_024
Heninger, Nadia	@cis.upenn.edu	author	NDSS_17_024
Dorey, Kristen		author	NDSS_17_025
Chang-Fong, Nicholas		author	NDSS_17_025
Essex, Aleksander	@uwo.ca	author	NDSS_17_025
Donenfeld, Jason A.		author	NDSS_17_026
Durumeric, Zakir	@cs.stanford.edu	author	NDSS_17_027
Ma, Zane	@illinois.edu	author	NDSS_17_027
Springall, Drew	@umich.edu	author	NDSS_17_027
Barnes, Richard		author	NDSS_17_027
Sullivan, Nick	@cloudflare.com	author	NDSS_17_027
Bursztein, Elie	@google.com	author	NDSS_17_027
Bailey, Michael	@illinois.edu	author	NDSS_17_027
Halderman, J. Alex	@eecs.umich.edu	author	NDSS_17_027
Paxson, Vern	@berkeley.edu	author	NDSS_17_027
Patra, Arpita	@iisc.ac.in	author	NDSS_17_028
Sarkar, Pratik	@csa.iisc.ernet.in	author	NDSS_17_028
Suresh, Ajith		author	NDSS_17_028
Nielsen, Jesper Buus	@cs.au.dk	author	NDSS_17_029
Schneider, Thomas	@cs.tu-darmstadt.de	author	NDSS_17_029
Trifiletti, Roberto	@cs.au.dk	author	NDSS_17_029
Dessouky, Ghada	@trust.tu-darmstadt.de	author	NDSS_17_030
Koushanfar, Farinaz	@ucsd.edu	author	NDSS_17_030
Sadeghi, Ahmad-Reza	@trust.cased.de	author	NDSS_17_030
Schneider, Thomas	@cs.tu-darmstadt.de	author	NDSS_17_030
Zeitouni, Shaza		author	NDSS_17_030
Zohner, Michael	@ec-spride.de	author	NDSS_17_030
Lu, Wen-Jie		author	NDSS_17_031
Kawasaki, Shohei		author	NDSS_17_031
Sakuma, Jun	@cs.tsukuba.ac.jp	author	NDSS_17_031
Pan, Xiaorui	@indiana.edu	author	NDSS_17_032
Wang, Xueqiang		author	NDSS_17_032
Duan, Yue		author	NDSS_17_032
Wang, Xiaofeng		author	NDSS_17_032
Yin, Heng	@cs.ucr.edu	author	NDSS_17_032
Yang, Wenbo	@baidu.com	author	NDSS_17_033
Zhang, Yuanyuan	@sjtu.edu.cn	author	NDSS_17_033
Li, Juanru	@sjtu.edu.cn	author	NDSS_17_033
Liu, Hui	@sjtu.edu.cn	author	NDSS_17_033
Wang, Qing		author	NDSS_17_033
Zhang, Yueheng		author	NDSS_17_033
Gu, Dawu		author	NDSS_17_033
Ren, Chuangang	@cse.psu.edu	author	NDSS_17_034
Liu, Peng	@ist.psu.edu	author	NDSS_17_034
Zhu, Sencun	@cse.psu.edu	author	NDSS_17_034
Continella, Andrea	@polimi.it	author	NDSS_17_035
Fratantonio, Yanick	@eurecom.fr	author	NDSS_17_035
Lindorfer, Martina	@cs.ucsb.edu	author	NDSS_17_035
Puccetti, Alessandro		author	NDSS_17_035
Zand, Ali	@cs.ucsb.edu	author	NDSS_17_035
Kruegel, Christopher	@cs.ucsb.edu	author	NDSS_17_035
Vigna, Giovanni	@cs.ucsb.edu	author	NDSS_17_035
Zimmeck, Sebastian	@sebastianzimmeck.de	author	NDSS_17_036
Wang, Ziqi	@pku.edu.cn	author	NDSS_17_036
Zou, Lieyong		author	NDSS_17_036
Iyengar, Roger	@cs.cmu.edu	author	NDSS_17_036
Liu, Bin	@cmu.edu	author	NDSS_17_036
Shaub, Florian	@umich.edu	author	NDSS_17_036
Wilson, Shomir		author	NDSS_17_036
Sadeh, Norman	@cs.cmu.edu	author	NDSS_17_036
Bellovin, Steven M.	@cs.columbia.edu	author	NDSS_17_036
Reidenberg, Joel	@law.fordham.edu	author	NDSS_17_036
Maisuradze, Giorgi		author	NDSS_17_037
Backes, Michael	@cs.uni-saarland.de	author	NDSS_17_037
Rossow, Christian	@mmci.uni-saarland.de	author	NDSS_17_037
Milburn, Alyssa		author	NDSS_17_038
Bos, Herbert	@cs.vu.nl	author	NDSS_17_038
Giuffrida, Cristiano	@cs.vu.nl	author	NDSS_17_038
Pawlowski, Andre	@rub.de	author	NDSS_17_039
Contag, Moritz	@rub.de	author	NDSS_17_039
Veen, Victor Van Der	@cs.vu.nl	author	NDSS_17_039
Ouwehand, Chris		author	NDSS_17_039
Holz, Thorsten	@rub.de	author	NDSS_17_039
Bos, Herbert	@cs.vu.nl	author	NDSS_17_039
Athanasopoulos, Elias	@cs.ucy.ac.cy	author	NDSS_17_039
Giuffrida, Cristiano	@cs.vu.nl	author	NDSS_17_039
Davi, Lucas	@uni-due.de	author	NDSS_17_040
Gens, David		author	NDSS_17_040
Liebchen, Christopher	@trust.tu-darmstadt.de	author	NDSS_17_040
Sadeghi, Ahmad-Reza	@trust.cased.de	author	NDSS_17_040
Cho, Yeongpil	@sor.snu.ac.kr	author	NDSS_17_041
Kwon, Donghyun	@sor.snu.ac.kr	author	NDSS_17_041
Yi, Hayoon		author	NDSS_17_041
Paek, Yunheung	@snu.ac.kr	author	NDSS_17_041
Maurice, Clémentine	@iaik.tugraz.at	author	NDSS_17_042
Weber, Manuel	@tugraz.at	author	NDSS_17_042
Schwarz, Michael	@student.tugraz.at	author	NDSS_17_042
Giner, Lukas		author	NDSS_17_042
Gruss, Daniel	@iaik.tugraz.at	author	NDSS_17_042
Boano, Carlo Alberto	@tugraz.at	author	NDSS_17_042
Mangard, Stefan	@tugraz.at	author	NDSS_17_042
Römer, Kay	@tugraz.at	author	NDSS_17_042
Yu, Lei		author	NDSS_17_043
Liu, Ling	@cc.gatech.edu	author	NDSS_17_043
Pu, Calton	@cc.gatech.edu	author	NDSS_17_043
Gilad, Yossi	@csail.mit.edu	author	NDSS_17_044
Cohen, Avichai		author	NDSS_17_044
Herzberg, Amir	@cs.biu.ac.il	author	NDSS_17_044
Schapira, Michael	@huji.ac.il	author	NDSS_17_044
Shulman, Haya	@sit.fraunhofer.de	author	NDSS_17_044
Wang, Yushun		author	NDSS_17_045
Madi, Taous		author	NDSS_17_045
Majumdar, Suryadipta		author	NDSS_17_045
Jarraya, Yosr	@encs.concordia.ca	author	NDSS_17_045
Alimohammadifar, Amir		author	NDSS_17_045
Pourzandi, Makan	@concordia.ca	author	NDSS_17_045
Wang, Lingyu	@ciise.concordia.ca	author	NDSS_17_045
Debbabi, Mourad	@ciise.concordia.ca	author	NDSS_17_045
Matic, Srdjan		author	NDSS_17_046
Troncoso, Carmela	@imdea.org	author	NDSS_17_046
Caballero, Juan	@imdea.org	author	NDSS_17_046
Greschbach, Benjamin		author	NDSS_17_047
Pulls, Tobias		author	NDSS_17_047
Roberts, Laura M.		author	NDSS_17_047
Winter, Philipp	@cs.princeton.edu	author	NDSS_17_047
Feamster, Nick	@cs.princeton.edu	author	NDSS_17_047
Johnson, Aaron	@nrl.navy.mil	author	NDSS_17_048
Jansen, Rob	@nrl.navy.mil	author	NDSS_17_048
Jaggard, Aaron D.	@dimacs.rutgers.edu	author	NDSS_17_048
Feigenbaum, Joan	@yale.edu	author	NDSS_17_048
Syverson, Paul	@itd.nrl.navy.mil	author	NDSS_17_048
Mani, Akshaya		author	NDSS_17_049
Sherr, Micah	@cs.georgetown.edu	author	NDSS_17_049
Seo, Jaebaek		author	NDSS_17_050
Lee, Byoungyoung	@purdue.edu	author	NDSS_17_050
Kim, Seongmin	@kaist.ac.kr	author	NDSS_17_050
Shih, Ming-Wei	@gatech.edu	author	NDSS_17_050
Shin, Insik	@cs.kaist.ac.kr	author	NDSS_17_050
Han, Dongsu	@kaist.ac.kr	author	NDSS_17_050
Kim, Taesoo	@gatech.edu	author	NDSS_17_050
Shih, Ming-Wei	@gatech.edu	author	NDSS_17_051
Lee, Sangho	@gatech.edu	author	NDSS_17_051
Kim, Taesoo	@gatech.edu	author	NDSS_17_051
Peinado, Marcus		author	NDSS_17_051
Machiry, Aravind	@cs.ucsb.edu	author	NDSS_17_052
Gustafson, Eric		author	NDSS_17_052
Spensky, Chad	@cs.ucsb.edu	author	NDSS_17_052
Salls, Christopher	@cs.ucsb.edu	author	NDSS_17_052
Stephens, Nick		author	NDSS_17_052
Wang, Ruoyu	@cs.ucsb.edu	author	NDSS_17_052
Bianchi, Antonio	@cs.ucsb.edu	author	NDSS_17_052
Choe, Yung Ryn		author	NDSS_17_052
Kruegel, Christopher	@cs.ucsb.edu	author	NDSS_17_052
Vigna, Giovanni	@cs.ucsb.edu	author	NDSS_17_052
Nayak, Kartik	@cs.umd.edu	author	NDSS_17_053
Fletcher, Christopher W.	@mit.edu	author	NDSS_17_053
Ren, Ling	@mit.edu	author	NDSS_17_053
Chandran, Nishanth	@microsoft.com	author	NDSS_17_053
Lokam, Satya		author	NDSS_17_053
Shi, Elaine		author	NDSS_17_053
Goyal, Vipul	@cs.cmu.edu	author	NDSS_17_053
Shinde, Shweta	@comp.nus.edu.sg	author	NDSS_17_054
Tien, Dat Le		author	NDSS_17_054
Tople, Shruti	@comp.nus.edu.sg	author	NDSS_17_054
Saxena, Prateek	@comp.nus.edu.sg	author	NDSS_17_054
Garcia, Luis	@rutgers.edu	author	NDSS_17_055
Brasser, Ferdinand		author	NDSS_17_055
Cintuglu, Mehmet H.	@us.abb.com	author	NDSS_17_055
Sadeghi, Ahmad-Reza	@trust.cased.de	author	NDSS_17_055
Mohammed, Osama		author	NDSS_17_055
Zonouz, Saman A.	@rutgers.edu	author	NDSS_17_055
Jia, Yunhan Jack	@umich.edu	author	NDSS_17_056
Chen, Qi Alfred	@umich.edu	author	NDSS_17_056
Wang, Shiqi		author	NDSS_17_056
Rahmati, Amir	@umich.edu	author	NDSS_17_056
Fernandes, Earlence	@umich.edu	author	NDSS_17_056
Mao, Z. Morley	@umich.edu	author	NDSS_17_056
Prakash, Atul	@umich.edu	author	NDSS_17_056
Li, Zhenhua	@tsinghua.edu.cn	author	NDSS_17_057
Wang, Weiwei		author	NDSS_17_057
Wilson, Christo	@ccs.neu.edu	author	NDSS_17_057
Chen, Jian		author	NDSS_17_057
Qian, Chen	@ucsc.edu	author	NDSS_17_057
Jung, Taeho	@hawk.iit.edu	author	NDSS_17_057
Zhang, Lan		author	NDSS_17_057
Liu, Kebin		author	NDSS_17_057
Li, Xiangyang		author	NDSS_17_057
Liu, Yunhao	@tsinghua.edu.cn	author	NDSS_17_057
Fachkha, Claude	@ud.ac.ae	author	NDSS_17_058
Bou-Harb, Elias	@fau.edu	author	NDSS_17_058
Keliris, Anastasis	@nyu.edu	author	NDSS_17_058
Memon, Nasir	@nyu.edu	author	NDSS_17_058
Ahamad, Mustaque	@cc.gatech.edu	author	NDSS_17_058
Birnbach, Simon	@cs.ox.ac.uk	author	NDSS_17_059
Baker, Richard		author	NDSS_17_059
Martinovic, Ivan	@cs.ox.ac.uk	author	NDSS_17_059
Gras, Ben	@shrike-systems.com	author	NDSS_17_060
Razavi, Kaveh	@cs.vu.nl	author	NDSS_17_060
Bosman, Erik	@few.vu.nl	author	NDSS_17_060
Bos, Herbert	@cs.vu.nl	author	NDSS_17_060
Giuffrida, Cristiano	@cs.vu.nl	author	NDSS_17_060
Lu, Kangjie	@gatech.edu	author	NDSS_17_061
Walter, Marie-Therese		author	NDSS_17_061
Pfaff, David		author	NDSS_17_061
Nürnberger, Stefan	@cs.uni-saarland.de	author	NDSS_17_061
Lee, Wenke	@cc.gatech.edu	author	NDSS_17_061
Backes, Michael	@cs.uni-saarland.de	author	NDSS_17_061
Rudd, Robert		author	NDSS_17_062
Skowyra, Richard		author	NDSS_17_062
Bigelow, David		author	NDSS_17_062
Dedhia, Veer		author	NDSS_17_062
Hobson, Thomas	@ll.mit.edu	author	NDSS_17_062
Crane, Stephen	@uci.edu	author	NDSS_17_062
Liebchen, Christopher	@trust.tu-darmstadt.de	author	NDSS_17_062
Larsen, Per	@uci.edu	author	NDSS_17_062
Davi, Lucas	@uni-due.de	author	NDSS_17_062
Franz, Michael		author	NDSS_17_062
Sadeghi, Ahmad-Reza	@trust.cased.de	author	NDSS_17_062
Okhravi, Hamed	@mit.edu	author	NDSS_17_062
Ge, Xinyang	@microsoft.com	author	NDSS_17_063
Payer, Mathias	@nebelwelt.net	author	NDSS_17_063
Jaeger, Trent		author	NDSS_17_063
Duck, Gregory J.		author	NDSS_17_064
Yap, Roland H. C.	@comp.nus.edu.sg	author	NDSS_17_064
Cavallaro, Lorenzo	@rhul.ac.uk	author	NDSS_17_064
Rawat, Sanjay	@gmx.com	author	NDSS_17_065
Jain, Vivek		author	NDSS_17_065
Kumar, Ashish		author	NDSS_17_065
Cojocar, Lucian	@vu.nl	author	NDSS_17_065
Giuffrida, Cristiano	@cs.vu.nl	author	NDSS_17_065
Bos, Herbert	@cs.vu.nl	author	NDSS_17_065
Kwon, Yonghwi		author	NDSS_17_066
Saltaformaggio, Brendan	@cs.purdue.edu	author	NDSS_17_066
Kim, I Luk	@purdue.edu	author	NDSS_17_066
Lee, Kyu Hyung	@uga.edu	author	NDSS_17_066
Zhang, Xiangyu	@cs.purdue.edu	author	NDSS_17_066
Xu, Dongyan	@cs.purdue.edu	author	NDSS_17_066
Lian, Wilson	@cs.ucsd.edu	author	NDSS_17_067
Shacham, Hovav	@cs.ucsd.edu	author	NDSS_17_067
Savage, Stefan	@cs.ucsd.edu	author	NDSS_17_067
Wang, Ruoyu	@cs.ucsb.edu	author	NDSS_17_068
Shoshitaishvili, Yan	@asu.edu	author	NDSS_17_068
Bianchi, Antonio	@cs.ucsb.edu	author	NDSS_17_068
Machiry, Aravind	@cs.ucsb.edu	author	NDSS_17_068
Grosen, John	@cs.ucsb.edu	author	NDSS_17_068
Grosen, Paul		author	NDSS_17_068
Kruegel, Christopher	@cs.ucsb.edu	author	NDSS_17_068
Vigna, Giovanni	@cs.ucsb.edu	author	NDSS_17_068
Kuenning, Geoff	@cs.hmc.edu	chair	FAST_17
Waldspurger, Carl	@waldspurger.org	chair	FAST_17
Agrawal, Nitin	@cs.wisc.edu	pc	FAST_17
Ahmad, Irfan		pc	FAST_17
Arpaci-Dusseau, Remzi	@cs.wisc.edu	pc	FAST_17
Balakrishnan, Mahesh	@yale.edu	pc	FAST_17
Brinkmann, André	@uni-mainz.de	pc	FAST_17
Chen, Haibo	@sjtu.edu.cn	pc	FAST_17
Desnoyers, Peter	@ccs.neu.edu	pc	FAST_17
Goel, Ashvin	@eecg.toronto.edu	pc	FAST_17
Gulati, Ajay		pc	FAST_17
Harnik, Danny	@il.ibm.com	pc	FAST_17
Keeton, Kimberly		pc	FAST_17
Koller, Ricardo	@us.ibm.com	pc	FAST_17
Lee, Sungjin	@csail.mit.edu	pc	FAST_17
Marian, Tudor		pc	FAST_17
Mckusick, Marshall Kirk		pc	FAST_17
Merchant, Arif	@google.com	pc	FAST_17
Morrey, Brad		pc	FAST_17
Noh, Sam H.	@unist.ac.kr	pc	FAST_17
Rangaswami, Raju	@cs.fiu.edu	pc	FAST_17
Riedel, Erik	@cs.cmu.edu	pc	FAST_17
Schindler, Jiri		pc	FAST_17
Schroeder, Bianca	@cs.cmu.edu	pc	FAST_17
Shilane, Philip	@emc.com	pc	FAST_17
Smith, Keith A.	@aya.yale.edu	pc	FAST_17
Sundararaman, Swaminathan	@cs.wisc.edu	pc	FAST_17
Tarasov, Vasily	@us.ibm.com	pc	FAST_17
Thereska, Eno	@amazon.com	pc	FAST_17
Wang, An-I Andy	@cs.fsu.edu	pc	FAST_17
Weatherspoon, Hakim	@cs.cornell.edu	pc	FAST_17
Weil, Sage		pc	FAST_17
Wong, Theodore M.	@humanlongevity.com	pc	FAST_17
Yadgar, Gala	@cs.technion.ac.il	pc	FAST_17
Zadok, Erez	@cs.stonybrook.edu	pc	FAST_17
Zhao, Ming	@asu.edu	pc	FAST_17
Keeton, Kimberly		keynote	FAST_17
Agrawal, Nitin	@cs.wisc.edu	session	FAST_17
Zhao, Ming	@asu.edu	session	FAST_17
Sundararaman, Swaminathan	@cs.wisc.edu	session	FAST_17
Tarasov, Vasily	@us.ibm.com	session	FAST_17
Harnik, Danny	@il.ibm.com	session	FAST_17
Shilane, Philip	@emc.com	session	FAST_17
Marian, Tudor		session	FAST_17
Ahmad, Irfan		session	FAST_17
Kesavan, Ram		author	FAST_17_001
Singh, Rohit		author	FAST_17_001
Grusecki, Travis		author	FAST_17_001
Patel, Yuvraj		author	FAST_17_001
Yan, Shiqin	@stu.hosei.ac.jp	author	FAST_17_002
Li, Huaicheng	@cs.uchicago.edu	author	FAST_17_002
Hao, Mingzhe	@uchicago.edu	author	FAST_17_002
Tong, Michael Hao		author	FAST_17_002
Sundararaman, Swaminathan	@cs.wisc.edu	author	FAST_17_002
Chien, Andrew A.	@cs.uchicago.edu	author	FAST_17_002
Gunawi, Haryadi	@cs.uchicago.edu	author	FAST_17_002
Douglis, Fred	@dell.com	author	FAST_17_003
Duggal, Abhinav		author	FAST_17_003
Shilane, Philip	@emc.com	author	FAST_17_003
Wong, Tony		author	FAST_17_003
Yan, Shiqin	@stu.hosei.ac.jp	author	FAST_17_003
Botelho, Fabiano	@emc.com	author	FAST_17_003
Conway, Alex	@rutgers.edu	author	FAST_17_004
Bakshi, Ainesh		author	FAST_17_004
Jiao, Yizheng	@tigermail.auburn.edu	author	FAST_17_004
Zhan, Yang	@cs.unc.edu	author	FAST_17_004
Bender, Michael A.	@cs.stonybrook.edu	author	FAST_17_004
Jannen, William	@cs.stonybrook.edu	author	FAST_17_004
Johnson, Rob	@cs.stonybrook.edu	author	FAST_17_004
Kuszmaul, Bradley	@mit.edu	author	FAST_17_004
Porter, Donald E.	@cs.unc.edu	author	FAST_17_004
Yuan, Jun	@cs.stonybrook.edu	author	FAST_17_004
Farach-Colton, Martin	@cs.rutgers.edu	author	FAST_17_004
Vangoor, Bharath Kumar Reddy		author	FAST_17_005
Tarasov, Vasily	@us.ibm.com	author	FAST_17_005
Zadok, Erez	@cs.stonybrook.edu	author	FAST_17_005
Dou, Xianzheng		author	FAST_17_006
Chen, Peter M.	@umich.edu	author	FAST_17_006
Flinn, Jason	@umich.edu	author	FAST_17_006
Niazi, Salman	@kth.se	author	FAST_17_007
Ismail, Mahmoud	@kth.se	author	FAST_17_007
Haridi, Seif	@sics.se	author	FAST_17_007
Dowling, Jim	@kth.se	author	FAST_17_007
Grohsschmiedt, Steffen		author	FAST_17_007
Ronström, Mikael		author	FAST_17_007
Aghayev, Abutalib		author	FAST_17_008
Ts'O, Theodore		author	FAST_17_008
Gibson, Garth	@cs.cmu.edu	author	FAST_17_008
Desnoyers, Peter	@ccs.neu.edu	author	FAST_17_008
He, Weiping	@vt.edu	author	FAST_17_009
Du, David H. C.	@univ-valenciennes.fr	author	FAST_17_009
Li, Yin		author	FAST_17_010
Wang, Hao	@rpi.edu	author	FAST_17_010
Zhang, Xuebin		author	FAST_17_010
Zheng, Ning		author	FAST_17_010
Dahandeh, Shafa		author	FAST_17_010
Zhang, Tong		author	FAST_17_010
Ganesan, Aishwarya	@cs.wisc.edu	author	FAST_17_011
Alagappan, Ramnatthan	@cs.wisc.edu	author	FAST_17_011
Arpaci-Dusseau, Andrea	@cs.wisc.edu	author	FAST_17_011
Arpaci-Dusseau, Remzi	@cs.wisc.edu	author	FAST_17_011
Shacham, Ohad	@yahoo-inc.com	author	FAST_17_012
Perez-Sorrosal, Francisco	@yahoo-inc.com	author	FAST_17_012
Bortnikov, Edward	@yahoo-inc.com	author	FAST_17_012
Hillel, Eshcar		author	FAST_17_012
Keidar, Idit	@ee.technion.ac.il	author	FAST_17_012
Kelly, Ivan		author	FAST_17_012
Morel, Matthieu	@apache.org	author	FAST_17_012
Paranjpye, Sameer		author	FAST_17_012
Pillai, Thanumalayan Sankaranarayana	@cs.wisc.edu	author	FAST_17_013
Alagappan, Ramnatthan	@cs.wisc.edu	author	FAST_17_013
Lu, Lanyue	@cs.wisc.edu	author	FAST_17_013
Chidambaram, Vijay	@cs.wisc.edu	author	FAST_17_013
Arpaci-Dusseau, Andrea	@cs.wisc.edu	author	FAST_17_013
Arpaci-Dusseau, Remzi	@cs.wisc.edu	author	FAST_17_013
Kumar, Harendra		author	FAST_17_014
Patel, Yuvraj		author	FAST_17_014
Kesavan, Ram		author	FAST_17_014
Makam, Sumith		author	FAST_17_014
Wires, Jake		author	FAST_17_015
Warfield, Andrew	@cs.ubc.ca	author	FAST_17_015
Lautenschlager, Florian		author	FAST_17_016
Philippsen, Michael	@cs.fau.de	author	FAST_17_016
Kumlehn, Andreas		author	FAST_17_016
Adersberger, Josef		author	FAST_17_016
Gracia-Tinedo, Raúl	@urv.cat	author	FAST_17_017
Sampé, Josep	@urv.cat	author	FAST_17_017
Zamora, Edgar	@urv.cat	author	FAST_17_017
Sánchez-Artigas, Marc	@urv.cat	author	FAST_17_017
García-López, Pedro	@ugr.es	author	FAST_17_017
Moatti, Yosef		author	FAST_17_017
Rom, Eran		author	FAST_17_017
Lee, Se Kwon		author	FAST_17_018
Lim, K. Hyun		author	FAST_17_018
Song, Hyunsub		author	FAST_17_018
Nam, Beomseok	@unist.ac.kr	author	FAST_17_018
Noh, Sam H.	@unist.ac.kr	author	FAST_17_018
Kim, Hyukjoong	@skku.edu	author	FAST_17_019
Shin, Dongkun	@skku.edu	author	FAST_17_019
Jeong, Yun Ho		author	FAST_17_019
Kim, Kyung Ho		author	FAST_17_019
Liu, Hang	@gwmail.gwu.edu	author	FAST_17_020
Huang, H. Howie	@gwu.edu	author	FAST_17_020
Chen, Ming	@cs.stonybrook.edu	author	FAST_17_021
Hildebrand, Dean	@us.ibm.com	author	FAST_17_021
Nelson, Henry	@neljer.com	author	FAST_17_021
Saluja, Jasmit		author	FAST_17_021
Subramony, Ashok Sankar Harihara		author	FAST_17_021
Zadok, Erez	@cs.stonybrook.edu	author	FAST_17_021
Haghdoost, Alireza		author	FAST_17_022
He, Weiping	@vt.edu	author	FAST_17_022
Fredin, Jerry		author	FAST_17_022
Du, David H. C.	@univ-valenciennes.fr	author	FAST_17_022
Cao, Zhen		author	FAST_17_023
Tarasov, Vasily	@us.ibm.com	author	FAST_17_023
Raman, Hari Prasath		author	FAST_17_023
Hildebrand, Dean	@us.ibm.com	author	FAST_17_023
Zadok, Erez	@cs.stonybrook.edu	author	FAST_17_023
Kim, Sangwook	@skku.edu	author	FAST_17_024
Kim, Hwanju	@emc.com	author	FAST_17_024
Lee, Joonwon		author	FAST_17_024
Jeong, Jinkyu	@skku.edu	author	FAST_17_024
Bjørling, Matias	@bjorling.me	author	FAST_17_025
Gonzalez, Javier		author	FAST_17_025
Bonnet, Philippe	@itu.dk	author	FAST_17_025
Huang, Jian	@gatech.edu	author	FAST_17_026
Badam, Anirudh	@microsoft.com	author	FAST_17_026
Caulfield, Laura		author	FAST_17_026
Nath, Suman	@microsoft.com	author	FAST_17_026
Sengupta, Sudipta	@microsoft.com	author	FAST_17_026
Sharma, Bikash	@cse.psu.edu	author	FAST_17_026
Qureshi, Moinuddin	@gatech.edu	author	FAST_17_026
Shen, Zhaoyan		author	FAST_17_027
Chen, Feng	@csc.lsu.edu	author	FAST_17_027
Jia, Yichen		author	FAST_17_027
Shao, Zili	@comp.polyu.edu.hk	author	FAST_17_027
Akella, Aditya	@cs.wisc.edu	chair	NSDI_17
Howell, Jon		chair	NSDI_17
Agarwal, Sharad	@microsoft.com	pc	NSDI_17
Anderson, Thomas	@cs.washington.edu	pc	NSDI_17
Arpaci-Dusseau, Andrea	@cs.wisc.edu	pc	NSDI_17
Badam, Anirudh	@microsoft.com	pc	NSDI_17
Balakrishnan, Mahesh	@yale.edu	pc	NSDI_17
Bustamante, Fabian	@cs.northwestern.edu	pc	NSDI_17
Chandra, Ranveer	@microsoft.com	pc	NSDI_17
Choffnes, David	@ccs.neu.edu	pc	NSDI_17
Choudhury, Romit Roy	@duke.edu	pc	NSDI_17
Chowdhury, Mosharaf	@umich.edu	pc	NSDI_17
Dahlin, Mike	@cs.utexas.edu	pc	NSDI_17
Feldmann, Anja	@net.t-labs.tu-berlin.de	pc	NSDI_17
Fonseca, Rodrigo	@cs.brown.edu	pc	NSDI_17
Foster, Nate	@cs.cornell.edu	pc	NSDI_17
Ganesan, Deepak	@cs.umass.edu	pc	NSDI_17
Gill, Phillipa	@cs.umass.edu	pc	NSDI_17
Kandula, Srikanth	@microsoft.com	pc	NSDI_17
Koponen, Teemu		pc	NSDI_17
Kumar, Sanjeev	@cs.princeton.edu	pc	NSDI_17
Kumar, Swarun	@cmu.edu	pc	NSDI_17
Lloyd, Wyatt	@cs.princeton.edu	pc	NSDI_17
Loo, Boon Thau	@cis.upenn.edu	pc	NSDI_17
Lorch, Jacob R.		pc	NSDI_17
Mahajan, Ratul	@ratul.org	pc	NSDI_17
Malkhi, Dahlia		pc	NSDI_17
Maltz, Dave	@microsoft.com	pc	NSDI_17
Mao, Z. Morley	@umich.edu	pc	NSDI_17
Mitzenmacher, Michael	@eecs.harvard.edu	pc	NSDI_17
Nieh, Jason	@cs.columbia.edu	pc	NSDI_17
Porter, George	@cs.ucsd.edu	pc	NSDI_17
Rizzo, Luigi	@iet.unipi.it	pc	NSDI_17
Seshan, Srinivasan	@cs.cmu.edu	pc	NSDI_17
Shaikh, Anees	@google.com	pc	NSDI_17
Singla, Ankit	@inf.ethz.ch	pc	NSDI_17
Renesse, Robbert Van	@cs.cornell.edu	pc	NSDI_17
Voelker, Geoffrey M.	@cs.ucsd.edu	pc	NSDI_17
Wetherall, David	@uw.edu	pc	NSDI_17
Wierman, Adam	@caltech.edu	pc	NSDI_17
Wilkes, John	@e-wilkes.com	pc	NSDI_17
Yu, Minlan	@yale.edu	pc	NSDI_17
Zheng, Heather	@cs.uchicago.edu	pc	NSDI_17
Zhong, Lin	@rice.edu	pc	NSDI_17
Lloyd, Wyatt	@cs.princeton.edu	session	NSDI_17
Badam, Anirudh	@microsoft.com	session	NSDI_17
Malkhi, Dahlia		session	NSDI_17
Chandra, Ranveer	@microsoft.com	session	NSDI_17
Lorch, Jacob R.		session	NSDI_17
Seshan, Srinivasan	@cs.cmu.edu	session	NSDI_17
Chowdhury, Mosharaf	@umich.edu	session	NSDI_17
Porter, George	@cs.ucsd.edu	session	NSDI_17
Wilkes, John	@e-wilkes.com	session	NSDI_17
Ganesan, Deepak	@cs.umass.edu	session	NSDI_17
Loo, Boon Thau	@cis.upenn.edu	session	NSDI_17
Fonseca, Rodrigo	@cs.brown.edu	session	NSDI_17
Yu, Minlan	@yale.edu	session	NSDI_17
Horn, Daniel Reiter		author	NSDI_17_001
Elkabany, Ken		author	NSDI_17_001
Lesniewski-Lass, Chris		author	NSDI_17_001
Winstein, Keith	@cs.stanford.edu	author	NSDI_17_001
Nanavati, Mihir		author	NSDI_17_002
Wires, Jake		author	NSDI_17_002
Warfield, Andrew	@cs.ubc.ca	author	NSDI_17_002
Wei, Michael	@cs.ucsd.edu	author	NSDI_17_003
Tai, Amy	@cs.princeton.edu	author	NSDI_17_003
Rossbach, Christopher J.	@cs.utexas.edu	author	NSDI_17_003
Abraham, Ittai	@cs.huji.ac.il	author	NSDI_17_003
Munshed, Maithem		author	NSDI_17_003
Dhawan, Medhavi		author	NSDI_17_003
Stabile, Jim		author	NSDI_17_003
Wieder, Udi	@vmware.com	author	NSDI_17_003
Fritchie, Scott		author	NSDI_17_003
Swanson, Steven	@eng.ucsd.edu	author	NSDI_17_003
Freedman, Michael J.	@cs.princeton.edu	author	NSDI_17_003
Malkhi, Dahlia		author	NSDI_17_003
Cano, Ignacio	@cs.washington.edu	author	NSDI_17_004
Aiyar, Srinivas		author	NSDI_17_004
Arora, Varun		author	NSDI_17_004
Bhattacharyya, Manosiz		author	NSDI_17_004
Chaganti, Akhilesh	@cs.stonybrook.edu	author	NSDI_17_004
Cheah, Chern		author	NSDI_17_004
Chun, Brent	@cycu.edu.tw	author	NSDI_17_004
Gupta, Karan		author	NSDI_17_004
Khot, Vinayak		author	NSDI_17_004
Krishnamurthy, Arvind	@cs.washington.edu	author	NSDI_17_004
Sharma, Naveen Kr.	@cs.washington.edu	author	NSDI_17_005
Kaufmann, Antoine	@cs.washington.edu	author	NSDI_17_005
Anderson, Thomas	@cs.washington.edu	author	NSDI_17_005
Kim, Changhoon	@barefootnetworks.com	author	NSDI_17_005
Krishnamurthy, Arvind	@cs.washington.edu	author	NSDI_17_005
Nelson, Jacob	@cs.washington.edu	author	NSDI_17_005
Peter, Simon	@cs.washington.edu	author	NSDI_17_005
Go, Younghwan	@kaist.ac.kr	author	NSDI_17_006
Jamshed, Muhammad Asim	@ndsl.kaist.edu	author	NSDI_17_006
Moon, Younggyoun	@ndsl.kaist.edu	author	NSDI_17_006
Hwang, Changho	@kaist.ac.kr	author	NSDI_17_006
Park, Kyoungsoo	@kaist.ac.kr	author	NSDI_17_006
Kablan, Murad		author	NSDI_17_007
Alsudais, Azzam	@colorado.edu	author	NSDI_17_007
Keller, Eric	@colorado.edu	author	NSDI_17_007
Le, Franck		author	NSDI_17_007
Jamshed, Muhammad Asim	@ndsl.kaist.edu	author	NSDI_17_008
Moon, Younggyoun	@ndsl.kaist.edu	author	NSDI_17_008
Kim, Donghwi	@kaist.ac.kr	author	NSDI_17_008
Han, Dongsu	@kaist.ac.kr	author	NSDI_17_008
Park, Kyoungsoo	@kaist.ac.kr	author	NSDI_17_008
Shulman, Haya	@sit.fraunhofer.de	author	NSDI_17_009
Waidner, Michael	@sit.tu-darmstadt.de	author	NSDI_17_009
Kim, Seongmin	@kaist.ac.kr	author	NSDI_17_010
Han, Juhyeng		author	NSDI_17_010
Ha, Jaehyeong	@hanyang.ac.kr	author	NSDI_17_010
Kim, Taesoo	@gatech.edu	author	NSDI_17_010
Han, Dongsu	@kaist.ac.kr	author	NSDI_17_010
Kim, Minho		author	NSDI_17_011
Lim, Jaemin		author	NSDI_17_011
Yu, Hyunwoo		author	NSDI_17_011
Kim, Kiyeon		author	NSDI_17_011
Kim, Younghoon		author	NSDI_17_011
Lee, Suk-Bok		author	NSDI_17_011
Wei, Teng	@wisc.edu	author	NSDI_17_012
Zhou, Anfu		author	NSDI_17_012
Zhang, Xinyu		author	NSDI_17_012
Bhardwaj, Romil	@microsoft.com	author	NSDI_17_013
Chintalapudi, Krishna	@microsoft.com	author	NSDI_17_013
Ramjee, Ramachandran	@microsoft.com	author	NSDI_17_013
Wang, Anran	@cs.washington.edu	author	NSDI_17_014
Iyer, Vikram	@uw.edu	author	NSDI_17_014
Talla, Vamsi	@u.washington.edu	author	NSDI_17_014
Smith, Joshua R.	@cs.washington.edu	author	NSDI_17_014
Gollakota, Shyamnath	@cs.washington.edu	author	NSDI_17_014
Corrigan-Gibbs, Henry	@cs.stanford.edu	author	NSDI_17_015
Boneh, Dan	@cs.stanford.edu	author	NSDI_17_015
Zheng, Wenting	@eecs.berkeley.edu	author	NSDI_17_016
Dave, Ankur	@eecs.berkeley.edu	author	NSDI_17_016
Beekman, Jethro G.		author	NSDI_17_016
Popa, Raluca Ada	@berkeley.edu	author	NSDI_17_016
Gonzalez, Joseph E.	@uml.edu	author	NSDI_17_016
Stoica, Ion	@cs.berkeley.edu	author	NSDI_17_016
Wang, Frank	@mit.edu	author	NSDI_17_017
Yun, Catherine		author	NSDI_17_017
Goldwasser, Shafi		author	NSDI_17_017
Vaikuntanathan, Vinod	@csail.mit.edu	author	NSDI_17_017
Zaharia, Matei	@cs.stanford.edu	author	NSDI_17_017
Firestone, Daniel	@dmfcomputing.com	author	NSDI_17_018
Panda, Aurojit	@cs.nyu.edu	author	NSDI_17_019
Zheng, Wenting	@eecs.berkeley.edu	author	NSDI_17_019
Hu, Xiaohe	@tsinghua.edu.cn	author	NSDI_17_019
Krishnamurthy, Arvind	@cs.washington.edu	author	NSDI_17_019
Shenker, Scott	@icsi.berkeley.edu	author	NSDI_17_019
Chang, Yiyang	@purdue.edu	author	NSDI_17_020
Rao, Sanjay G.	@purdue.edu	author	NSDI_17_020
Tawarmalani, Mohit	@purdue.edu	author	NSDI_17_020
Fouladi, Sadjad		author	NSDI_17_021
Wahby, Riad S.		author	NSDI_17_021
Shacklett, Brennan		author	NSDI_17_021
Balasubramaniam, Karthikeyan Vasuki		author	NSDI_17_021
Zeng, William		author	NSDI_17_021
Bhalerao, Rahul		author	NSDI_17_021
Sivaraman, Anirudh	@mit.edu	author	NSDI_17_021
Porter, George	@cs.ucsd.edu	author	NSDI_17_021
Winstein, Keith	@cs.stanford.edu	author	NSDI_17_021
Zhang, Haoyu	@google.com	author	NSDI_17_022
Ananthanarayanan, Ganesh	@microsoft.com	author	NSDI_17_022
Bodik, Peter	@microsoft.com	author	NSDI_17_022
Philipose, Matthai	@microsoft.com	author	NSDI_17_022
Bahl, Paramvir		author	NSDI_17_022
Freedman, Michael J.	@cs.princeton.edu	author	NSDI_17_022
Jiang, Junchen	@cs.cmu.edu	author	NSDI_17_023
Sun, Shijie		author	NSDI_17_023
Sekar, Vyas	@andrew.cmu.edu	author	NSDI_17_023
Zhang, Hui	@andrew.cmu.edu	author	NSDI_17_023
Vanini, Erico		author	NSDI_17_024
Pan, Rong1		author	NSDI_17_024
Alizadeh, Mohammad	@csail.mit.edu	author	NSDI_17_024
Taheri, Parvin		author	NSDI_17_024
Edsall, Tom		author	NSDI_17_024
Perry, Jonathan	@mit.edu	author	NSDI_17_025
Balakrishnan, Hari	@csail.mit.edu	author	NSDI_17_025
Shah, Devavrat	@mit.edu	author	NSDI_17_025
Ousterhout, Amy	@mit.edu	author	NSDI_17_026
Perry, Jonathan	@mit.edu	author	NSDI_17_026
Balakrishnan, Hari	@csail.mit.edu	author	NSDI_17_026
Lapukhov, Petr		author	NSDI_17_026
Mehdi, Syed Akbar	@cs.utexas.edu	author	NSDI_17_027
Littley, Cody		author	NSDI_17_027
Crooks, Natacha	@cs.utexas.edu	author	NSDI_17_027
Alvisi, Lorenzo	@cs.cornell.edu	author	NSDI_17_027
Bronson, Nathan	@fb.com	author	NSDI_17_027
Lloyd, Wyatt	@cs.princeton.edu	author	NSDI_17_027
Alipourfard, Omid	@yale.edu	author	NSDI_17_028
Liu, Hongqiang Harry	@microsoft.com	author	NSDI_17_028
Chen, Jianshu	@ucla.edu	author	NSDI_17_028
Venkataraman, Shivaram	@eecs.berkeley.edu	author	NSDI_17_028
Yu, Minlan	@yale.edu	author	NSDI_17_028
Zhang, Ming	@microsoft.com	author	NSDI_17_028
Berger, Daniel S.	@cs.uni-kl.de	author	NSDI_17_029
Sitaraman, Ramesh K.		author	NSDI_17_029
Harchol-Balter, Mor	@cs.cmu.edu	author	NSDI_17_029
Gowda, Mahanth	@illinois.edu	author	NSDI_17_030
Dhekne, Ashutosh	@illinois.edu	author	NSDI_17_030
Shen, Sheng	@illinois.edu	author	NSDI_17_030
Choudhury, Romit Roy	@duke.edu	author	NSDI_17_030
Yang, Xue		author	NSDI_17_030
Yang, Lei	@intel.com	author	NSDI_17_030
Golwalkar, Suresh		author	NSDI_17_030
Essanian, Alexander		author	NSDI_17_030
Vasisht, Deepak	@mit.edu	author	NSDI_17_031
Kapetanovic, Zerina	@uw.edu	author	NSDI_17_031
Won, Jongho	@purdue.edu	author	NSDI_17_031
Jin, Xinxin	@cs.ucsd.edu	author	NSDI_17_031
Chandra, Ranveer	@microsoft.com	author	NSDI_17_031
Kapoor, Ashish	@microsoft.com	author	NSDI_17_031
Sinha, Sudipta N.	@microsoft.com	author	NSDI_17_031
Sudarshan, Madhusudhan		author	NSDI_17_031
Stratman, Sean		author	NSDI_17_031
Abari, Omid	@mit.edu	author	NSDI_17_032
Bharadia, Dinesh	@ucsd.edu	author	NSDI_17_032
Duffield, Austin		author	NSDI_17_032
Katabi, Dina	@ai.mit.edu	author	NSDI_17_032
Chen, Li	@ust.hk	author	NSDI_17_033
Chen, Kai	@cse.ust.hk	author	NSDI_17_033
Zhu, Zhonghua		author	NSDI_17_033
Yu, Minlan	@yale.edu	author	NSDI_17_033
Porter, George	@cs.ucsd.edu	author	NSDI_17_033
Qiao, Chunming		author	NSDI_17_033
Zhong, Shan		author	NSDI_17_033
Roy, Arjun	@eng.ucsd.edu	author	NSDI_17_034
Zeng, Hongyi	@cs.stanford.edu	author	NSDI_17_034
Bagga, Jasmeet		author	NSDI_17_034
Snoeren, Alex C.	@cs.ucsd.edu	author	NSDI_17_034
Crankshaw, Daniel	@cs.berkeley.edu	author	NSDI_17_035
Wang, Xin1	@berkeley.edu	author	NSDI_17_035
Zhou, Guilio	@cmu.edu	author	NSDI_17_035
Franklin, Michael J.	@uchicago.edu	author	NSDI_17_035
Gonzalez, Joseph E.	@uml.edu	author	NSDI_17_035
Stoica, Ion	@cs.berkeley.edu	author	NSDI_17_035
Hsieh, Kevin	@cmu.edu	author	NSDI_17_036
Harlap, Aaron	@andrew.cmu.edu	author	NSDI_17_036
Vijaykumar, Nandita	@cmu.edu	author	NSDI_17_036
Konomis, Dimitris		author	NSDI_17_036
Ganger, Gregory R.	@ece.cmu.edu	author	NSDI_17_036
Gibbons, Phillip	@cs.cmu.edu	author	NSDI_17_036
Mutlu, Onur	@inf.ethz.ch	author	NSDI_17_036
Gu, Juncheng	@ucsd.edu	author	NSDI_17_037
Lee, Youngmoon	@umich.edu	author	NSDI_17_037
Zhang, Yiwen		author	NSDI_17_037
Chowdhury, Mosharaf	@umich.edu	author	NSDI_17_037
Shin, Kang G.	@umich.edu	author	NSDI_17_037
Xiao, Wencong	@nlsde.buaa.edu.cn	author	NSDI_17_038
Xue, Jilong	@microsoft.com	author	NSDI_17_038
Miao, Youshan		author	NSDI_17_038
Li, Zhen		author	NSDI_17_038
Chen, Cheng		author	NSDI_17_038
Wu, Ming	@microsoft.com	author	NSDI_17_038
Li, Wei		author	NSDI_17_038
Zhou, Lidong	@microsoft.com	author	NSDI_17_038
Ryzhyk, Leonid	@vmware.com	author	NSDI_17_039
Bjørner, Nikolaj		author	NSDI_17_039
Canini, Marco	@kaust.edu.sa	author	NSDI_17_039
Jeannin, Jean-Baptiste	@cs.cmu.edu	author	NSDI_17_039
Schlesinger, Cole	@schlesinger.tech	author	NSDI_17_039
Terry, Douglas B.	@acm.org	author	NSDI_17_039
Varghese, George	@cs.ucla.edu	author	NSDI_17_039
Panda, Aurojit	@cs.nyu.edu	author	NSDI_17_040
Lahav, Ori	@mpi-sws.org	author	NSDI_17_040
Argyraki, Katerina	@epfl.ch	author	NSDI_17_040
Sagiv, Mooly	@acm.org	author	NSDI_17_040
Shenker, Scott	@icsi.berkeley.edu	author	NSDI_17_040
Wu, Yang	@cis.upenn.edu	author	NSDI_17_041
Chen, Ang	@cis.upenn.edu	author	NSDI_17_041
Haeberlen, Andreas	@cis.upenn.edu	author	NSDI_17_041
Zhou, Wenchao	@cs.georgetown.edu	author	NSDI_17_041
Loo, Boon Thau	@cis.upenn.edu	author	NSDI_17_041
Horn, Alex		author	NSDI_17_042
Kheradmand, Ali	@illinois.edu	author	NSDI_17_042
Prasad, Mukul		author	NSDI_17_042
Carter, John	@us.ibm.com	chair	ASPLOS_17
Alglave, Jade	@ucl.ac.uk	pc	ASPLOS_17
Andersen, David G.	@cs.cmu.edu	pc	ASPLOS_17
Bao, Yungang	@ict.ac.cn	pc	ASPLOS_17
Ben-Yehuda, Muli	@mulix.org	pc	ASPLOS_17
Bianchini, Ricardo		pc	ASPLOS_17
Chen, Haibo	@sjtu.edu.cn	pc	ASPLOS_17
Cheng, Liqun		pc	ASPLOS_17
Chen, Wenguang		pc	ASPLOS_17
Chong, Fred	@cs.uchicago.edu	pc	ASPLOS_17
Chung, Eric	@microsoft.com	pc	ASPLOS_17
Criswell, John	@cs.rochester.edu	pc	ASPLOS_17
Delimitrou, Christina	@cornell.edu	pc	ASPLOS_17
Demke-Brown, Angela	@cs.toronto.edu	pc	ASPLOS_17
Ding, Chen	@cs.rochester.edu	pc	ASPLOS_17
Eeckhout, Lieven	@ugent.be	pc	ASPLOS_17
Elnozahy, Elmootazbellah	@kaust.edu.sa	pc	ASPLOS_17
Jerger, Natalie Enright	@eecg.toronto.edu	pc	ASPLOS_17
Fletcher, Christopher W.	@mit.edu	pc	ASPLOS_17
Flinn, Jason	@umich.edu	pc	ASPLOS_17
Gavrilovska, Ada	@cc.gatech.edu	pc	ASPLOS_17
Guo, Qi		pc	ASPLOS_17
Gurumurthi, Sudhanva	@virginia.edu	pc	ASPLOS_17
Hazelwood, Kim	@fb.com	pc	ASPLOS_17
Hsieh, Wilson	@google.com	pc	ASPLOS_17
Hunter, Hillery	@hunter.cuny.edu	pc	ASPLOS_17
Kim, Martha A.	@cs.columbia.edu	pc	ASPLOS_17
Lee, Benjamin C.	@duke.edu	pc	ASPLOS_17
Lu, Shan	@uchicago.edu	pc	ASPLOS_17
Manne, Srilatha		pc	ASPLOS_17
Moseley, Tipp		pc	ASPLOS_17
Nellans, David	@nellans.org	pc	ASPLOS_17
Oskin, Mark	@cs.washington.edu	pc	ASPLOS_17
Regehr, John	@cs.utah.edu	pc	ASPLOS_17
Sampson, Adrian	@cornell.edu	pc	ASPLOS_17
Sarkar, Vivek	@rice.edu	pc	ASPLOS_17
Shapiro, Marc	@acm.org	pc	ASPLOS_17
Shen, Xipeng	@ncsu.edu	pc	ASPLOS_17
Shriraman, Arrvindh	@cs.sfu.ca	pc	ASPLOS_17
Solar-Lezama, Armando	@csail.mit.edu	pc	ASPLOS_17
Solihin, Yan	@ncsu.edu	pc	ASPLOS_17
Strauss, Karin		pc	ASPLOS_17
Swift, Michael M.	@cs.wisc.edu	pc	ASPLOS_17
Tang, Lingjia	@umich.edu	pc	ASPLOS_17
Tiwari, Mohit	@austin.utexas.edu	pc	ASPLOS_17
Volos, Haris	@cs.wisc.edu	pc	ASPLOS_17
Witchel, Emmett	@cs.utexas.edu	pc	ASPLOS_17
Wu, Ming	@microsoft.com	pc	ASPLOS_17
Xu, Guoqing Harry	@ics.uci.edu	pc	ASPLOS_17
Zhou, Lidong	@microsoft.com	pc	ASPLOS_17
Zhou, Jingren		keynote	ASPLOS_17
Bianchini, Ricardo		keynote	ASPLOS_17
Chen, Yunji		session	ASPLOS_17
Blackburn, Steve		session	ASPLOS_17
Sarkar, Vivek	@rice.edu	session	ASPLOS_17
Strauss, Karin		session	ASPLOS_17
Liang, Yun	@pku.edu.cn	session	ASPLOS_17
Chen, Wenguang		session	ASPLOS_17
Shen, Xipeng	@ncsu.edu	session	ASPLOS_17
Carter, John	@us.ibm.com	session	ASPLOS_17
Swift, Michael M.	@cs.wisc.edu	session	ASPLOS_17
Sampson, Adrian	@cornell.edu	session	ASPLOS_17
Lu, Shan	@uchicago.edu	session	ASPLOS_17
Tang, Lingjia	@umich.edu	session	ASPLOS_17
Lee, Dongyoon	@vt.edu	session	ASPLOS_17
Bao, Yungyang		session	ASPLOS_17
Xu, Guoqing Harry	@ics.uci.edu	session	ASPLOS_17
Hua, Yu	@hust.edu.cn	session	ASPLOS_17
Delimitrou, Christina	@cornell.edu	session	ASPLOS_17
Cherupalli, Hari	@umn.edu	author	ASPLOS_17_001
Duwe, Henry		author	ASPLOS_17_001
Ye, Weidong	@illinois.edu	author	ASPLOS_17_001
Kumar, Rakesh	@illinois.edu	author	ASPLOS_17_001
Sartori, John	@umn.edu	author	ASPLOS_17_001
Chen, Quan	@sjtu.edu.cn	author	ASPLOS_17_002
Yang, Hailong	@snnu.edu.cn	author	ASPLOS_17_002
Guo, Minyi	@cs.sjtu.edu.cn	author	ASPLOS_17_002
Kannan, Ram Srivatsa	@umich.edu	author	ASPLOS_17_002
Mars, Jason	@umich.edu	author	ASPLOS_17_002
Tang, Lingjia	@umich.edu	author	ASPLOS_17_002
Kanev, Svilen	@eecs.harvard.edu	author	ASPLOS_17_003
Xi, Sam Likun	@fas.harvard.edu	author	ASPLOS_17_003
Wei, Gu-Yeon	@eecs.harvard.edu	author	ASPLOS_17_003
Brooks, David	@eecs.harvard.edu	author	ASPLOS_17_003
Wen, Shasha		author	ASPLOS_17_004
Chabbi, Milind	@rice.edu	author	ASPLOS_17_004
Liu, Xu	@cs.wm.edu	author	ASPLOS_17_004
Bhattacharjee, Abhishek	@cs.rutgers.edu	author	ASPLOS_17_005
Kim, Channoh	@skku.edu	author	ASPLOS_17_006
Kim, Jaehyeok	@skku.edu	author	ASPLOS_17_006
Kim, Sungmin	@skku.edu	author	ASPLOS_17_006
Kim, Dooyoung	@jh.edu	author	ASPLOS_17_006
Kim, Namho	@snu.ac.kr	author	ASPLOS_17_006
Na, Gitae		author	ASPLOS_17_006
Oh, Young H.	@skku.edu	author	ASPLOS_17_006
Cho, Hyeon Gyu		author	ASPLOS_17_006
Lee, Jae W.	@snu.ac.kr	author	ASPLOS_17_006
Seo, Jihye	@kaist.ac.kr	author	ASPLOS_17_007
Kim, Wook-Hee	@unist.ac.kr	author	ASPLOS_17_007
Baek, Woongki	@unist.ac.kr	author	ASPLOS_17_007
Nam, Beomseok	@unist.ac.kr	author	ASPLOS_17_007
Noh, Sam H.	@unist.ac.kr	author	ASPLOS_17_007
Nguyen, Donald		author	ASPLOS_17_008
Pingali, Keshav	@cs.utexas.edu	author	ASPLOS_17_008
Trippel, Caroline	@princeton.edu	author	ASPLOS_17_009
Manerkar, Yatin A.		author	ASPLOS_17_009
Pellauer, Michael		author	ASPLOS_17_009
Lustig, Daniel	@nvidia.com	author	ASPLOS_17_009
Martonosi, Margaret	@princeton.edu	author	ASPLOS_17_009
Nalli, Sanketh	@cs.wisc.edu	author	ASPLOS_17_010
Haria, Swapnil	@cs.wisc.edu	author	ASPLOS_17_010
Swift, Michael M.	@cs.wisc.edu	author	ASPLOS_17_010
Hill, Mark D.	@cs.wisc.edu	author	ASPLOS_17_010
Volos, Haris	@cs.wisc.edu	author	ASPLOS_17_010
Keeton, Kimberly		author	ASPLOS_17_010
Zhang, Tong		author	ASPLOS_17_011
Jung, Changhee	@cs.vt.edu	author	ASPLOS_17_011
Lee, Dongyoon	@vt.edu	author	ASPLOS_17_011
Olson, Lena E.	@cs.wisc.edu	author	ASPLOS_17_012
Hill, Mark D.	@cs.wisc.edu	author	ASPLOS_17_012
Wood, David A.	@cs.wisc.edu	author	ASPLOS_17_012
Mcmahan, Joseph		author	ASPLOS_17_013
Christensen, Michael		author	ASPLOS_17_013
Nichols, Lawton	@cs.ucsb.edu	author	ASPLOS_17_013
Roesch, Jared	@cs.uw.edu	author	ASPLOS_17_013
Guo, Sung-Yee		author	ASPLOS_17_013
Hardekopf, Ben		author	ASPLOS_17_013
Sherwood, Timothy	@cs.ucsb.edu	author	ASPLOS_17_013
Hsiao, Chun-Hung		author	ASPLOS_17_014
Narayanasamy, Satish	@umich.edu	author	ASPLOS_17_014
Idris, Essam Muhammad		author	ASPLOS_17_014
Pereira, Cristiano L.		author	ASPLOS_17_014
Pokam, Gilles	@intel.com	author	ASPLOS_17_014
Calciu, Irina	@vmware.com	author	ASPLOS_17_015
Sen, Siddhartha	@cs.princeton.edu	author	ASPLOS_17_015
Balakrishnan, Mahesh	@yale.edu	author	ASPLOS_17_015
Auguilera, Marcos K.	@vmware.com	author	ASPLOS_17_015
Vora, Keval	@cs.ucr.edu	author	ASPLOS_17_016
Tian, Chen		author	ASPLOS_17_016
Gupta, Rajiv	@cs.ucr.edu	author	ASPLOS_17_016
Hu, Ziang		author	ASPLOS_17_016
Vora, Keval	@cs.ucr.edu	author	ASPLOS_17_017
Gupta, Rajiv	@cs.ucr.edu	author	ASPLOS_17_017
Xu, Guoqing Harry	@ics.uci.edu	author	ASPLOS_17_017
Powers, Bobby		author	ASPLOS_17_018
Vilk, John	@cs.umass.edu	author	ASPLOS_17_018
Berger, Emery	@cs.umass.edu	author	ASPLOS_17_018
Rajbhandari, Samyam	@microsoft.com	author	ASPLOS_17_019
He, Yuxiong	@microsoft.com	author	ASPLOS_17_019
Ruwase, Olatunji	@microsoft.com	author	ASPLOS_17_019
Carbin, Michael	@csail.mit.edu	author	ASPLOS_17_019
Chilimbi, Trishul		author	ASPLOS_17_019
Sundararajah, Kirshanthan	@purdue.edu	author	ASPLOS_17_020
Sakka, Laith	@purdue.edu	author	ASPLOS_17_020
Kulkarni, Milind	@purdue.edu	author	ASPLOS_17_020
Li, Ang	@pnnl.gov	author	ASPLOS_17_021
Song, Shuaiwen Leon	@pnnl.gov	author	ASPLOS_17_021
Liu, Weifeng	@ntnu.no	author	ASPLOS_17_021
Liu, Xu	@cs.wm.edu	author	ASPLOS_17_021
Kumar, Akash	@tu-dresden.de	author	ASPLOS_17_021
Corporaal, Henk	@tue.nl	author	ASPLOS_17_021
Churchill, Berkeley		author	ASPLOS_17_022
Sharma, Rahul	@microsoft.com	author	ASPLOS_17_022
Bastien, Jean-Francois		author	ASPLOS_17_022
Aiken, Alex	@cs.stanford.edu	author	ASPLOS_17_022
Liu, Mengxing	@mails.tsinghua.edu.cn	author	ASPLOS_17_023
Zhang, Mingxing	@mails.tsinghua.edu.cn	author	ASPLOS_17_023
Chen, Kang		author	ASPLOS_17_023
Qian, Xuehai	@usc.edu	author	ASPLOS_17_023
Wu, Yongwei	@tsinghua.edu.cn	author	ASPLOS_17_023
Zheng, Weimin	@tsinghua.edu.cn	author	ASPLOS_17_023
Ren, Jinglei		author	ASPLOS_17_023
Klimovic, Ana	@stanford.edu	author	ASPLOS_17_024
Litz, Heiner	@stanford.edu	author	ASPLOS_17_024
Kozyrakis, Christos	@stanford.edu	author	ASPLOS_17_024
Jevdjic, Djordje	@epfl.ch	author	ASPLOS_17_025
Strauss, Karin		author	ASPLOS_17_025
Ceze, Luis	@cs.washington.edu	author	ASPLOS_17_025
Malvar, Henrique	@alum.mit.edu	author	ASPLOS_17_025
Elyasi, Nima	@psu.edu	author	ASPLOS_17_026
Arjomand, Mohammad	@gatech.edu	author	ASPLOS_17_026
Sivasubramaniam, Anand	@cse.psu.edu	author	ASPLOS_17_026
Kandemir, Mahmut T.	@cse.psu.edu	author	ASPLOS_17_026
Das, Chita R.	@cse.psu.edu	author	ASPLOS_17_026
Jung, Myoungsoo	@yonsei.ac.kr	author	ASPLOS_17_026
Wang, Kai	@uci.edu	author	ASPLOS_17_027
Hussain, Aftab	@uci.edu	author	ASPLOS_17_027
Zuo, Zhiqiang	@tju.edu.cn	author	ASPLOS_17_027
Xu, Guoqing Harry	@ics.uci.edu	author	ASPLOS_17_027
Amiri, Ardalan	@uci.edu	author	ASPLOS_17_027
Ren, Ao	@syr.edu	author	ASPLOS_17_028
Li, Ji	@usc.edu	author	ASPLOS_17_028
Li, Zhe	@syr.edu	author	ASPLOS_17_028
Ding, Caiwen	@syr.edu	author	ASPLOS_17_028
Qian, Xuehai	@usc.edu	author	ASPLOS_17_028
Qiu, Qinru	@syr.edu	author	ASPLOS_17_028
Yuan, Bo	@ccny.cuny.edu	author	ASPLOS_17_028
Wang, Yanzhi	@syr.edu	author	ASPLOS_17_028
Ajay, Jerry	@buffalo.edu	author	ASPLOS_17_029
Song, Chen	@buffalo.edu	author	ASPLOS_17_029
Rathore, Aditya Singh	@buffalo.edu	author	ASPLOS_17_029
Zhou, Chi	@buffalo.edu	author	ASPLOS_17_029
Xu, Wenyao	@buffalo.edu	author	ASPLOS_17_029
Cox, Guilherme	@rutgers.edu	author	ASPLOS_17_030
Bhattacharjee, Abhishek	@cs.rutgers.edu	author	ASPLOS_17_030
Lesokhin, Ilya		author	ASPLOS_17_031
Eran, Haggai		author	ASPLOS_17_031
Raindel, Shachar	@tx.technion.ac.il	author	ASPLOS_17_031
Shapiro, Guy		author	ASPLOS_17_031
Grimberg, Sagi		author	ASPLOS_17_031
Liss, Liran		author	ASPLOS_17_031
Ben-Yehuda, Muli	@mulix.org	author	ASPLOS_17_031
Amit, Nadav	@vmware.com	author	ASPLOS_17_031
Tsafrir, Dan	@cs.technion.ac.il	author	ASPLOS_17_031
Hu, Yang	@utdallas.edu	author	ASPLOS_17_032
Li, Tao		author	ASPLOS_17_032
Wu, Bo	@mines.edu	author	ASPLOS_17_033
Liu, Xu	@cs.wm.edu	author	ASPLOS_17_033
Zhou, Xiaobo	@uccs.edu	author	ASPLOS_17_033
Jiang, Changjun		author	ASPLOS_17_033
Li, Kaiwei	@mails.tsinghua.edu.cn	author	ASPLOS_17_034
Chen, Jianfei	@mails.tsinghua.edu.cn	author	ASPLOS_17_034
Chen, Wengguan		author	ASPLOS_17_034
Zhu, Jun	@mail.tsinghua.edu.cn	author	ASPLOS_17_034
Khazraee, Moein		author	ASPLOS_17_035
Zhang, Lu		author	ASPLOS_17_035
Vega, Luis		author	ASPLOS_17_035
Taylor, Michael	@ucsd.edu	author	ASPLOS_17_035
Park, Jason Jong Kyu	@umich.edu	author	ASPLOS_17_036
Park, Yongjun	@hongik.ac.kr	author	ASPLOS_17_036
Mahlke, Scott	@umich.edu	author	ASPLOS_17_036
Zhang, Rui2		author	ASPLOS_17_037
Stanley, Natalie	@email.unc.edu	author	ASPLOS_17_037
Griggs, Christopher		author	ASPLOS_17_037
Chi, Andrew	@cs.unc.edu	author	ASPLOS_17_037
Sturton, Cynthia	@cs.unc.edu	author	ASPLOS_17_037
Ferraiuolo, Andrew	@cornell.edu	author	ASPLOS_17_038
Xu, Rui		author	ASPLOS_17_038
Zhang, Danfeng	@cse.psu.edu	author	ASPLOS_17_038
Myers, Andrew C.	@cs.cornell.edu	author	ASPLOS_17_038
Suh, Edward	@csl.cornell.edu	author	ASPLOS_17_038
Chisnall, David	@swan.ac.uk	author	ASPLOS_17_039
Davis, Brooks	@one-eyed-alien.net	author	ASPLOS_17_039
Gudka, Khilan		author	ASPLOS_17_039
Joannou, Alexandre		author	ASPLOS_17_039
Waston, Robert N. M.	@cl.cam.ac.uk	author	ASPLOS_17_039
Brazdil, David		author	ASPLOS_17_039
Woodruff, Jonathan	@cam.ac.uk	author	ASPLOS_17_039
Markettos, A. Theodore		author	ASPLOS_17_039
Maste, J. Edward		author	ASPLOS_17_039
Norton, Robert		author	ASPLOS_17_039
Son, Stacey		author	ASPLOS_17_039
Roe, Michael		author	ASPLOS_17_039
Moore, Simon W.	@cl.cam.ac.uk	author	ASPLOS_17_039
Neumann, Peter G.		author	ASPLOS_17_039
Laurie, Ben	@google.com	author	ASPLOS_17_039
Ge, Xinyang	@microsoft.com	author	ASPLOS_17_040
Cui, Weidong		author	ASPLOS_17_040
Jaeger, Trent		author	ASPLOS_17_040
Delimitrou, Christina	@cornell.edu	author	ASPLOS_17_041
Kozyrakis, Christos	@stanford.edu	author	ASPLOS_17_041
Kang, Yiping	@umich.edu	author	ASPLOS_17_042
Hauswald, Johann	@umich.edu	author	ASPLOS_17_042
Gao, Cao	@umich.edu	author	ASPLOS_17_042
Rovinski, Austin	@umich.edu	author	ASPLOS_17_042
Mudge, Trevor	@eecs.umich.edu	author	ASPLOS_17_042
Mars, Jason	@umich.edu	author	ASPLOS_17_042
Tang, Lingjia	@umich.edu	author	ASPLOS_17_042
Agarwal, Neha	@umich.edu	author	ASPLOS_17_043
Wenisch, Thomas F.	@umich.edu	author	ASPLOS_17_043
Barbalace, Antonio	@vt.edu	author	ASPLOS_17_044
Lyerly, Robert		author	ASPLOS_17_044
Jelesnianski, Christopher		author	ASPLOS_17_044
Carno, Anthony	@vt.edu	author	ASPLOS_17_044
Chuang, Ho-Ren		author	ASPLOS_17_044
Legout, Vincent	@legout.info	author	ASPLOS_17_044
Ravindran, Binoy	@vt.edu	author	ASPLOS_17_044
Lustig, Daniel	@nvidia.com	author	ASPLOS_17_045
Wright, Andrew		author	ASPLOS_17_045
Papakonstantinou, Alexanders		author	ASPLOS_17_045
Giroux, Olivier		author	ASPLOS_17_045
Liu, Haopeng		author	ASPLOS_17_046
Li, Guangpu	@ouhsc.edu	author	ASPLOS_17_046
Lukman, Jeffrey F.	@cs.uchicago.edu	author	ASPLOS_17_046
Li, Jiaxin		author	ASPLOS_17_046
Lu, Shan	@uchicago.edu	author	ASPLOS_17_046
Gunawi, Haryadi	@cs.uchicago.edu	author	ASPLOS_17_046
Tian, Chen		author	ASPLOS_17_046
Mashtizadeh, Ali Jose	@cs.stanford.edu	author	ASPLOS_17_047
Garfinkel, Tal		author	ASPLOS_17_047
Terei, David	@scs.stanford.edu	author	ASPLOS_17_047
Mazieres, David		author	ASPLOS_17_047
Rosenblum, Mendel		author	ASPLOS_17_047
Huang, Jian	@gatech.edu	author	ASPLOS_17_048
Allen-Bond, Michael R.		author	ASPLOS_17_048
Zhang, Xuechen	@wsu.edu	author	ASPLOS_17_048
Kotra, Jagadish	@cse.psu.edu	author	ASPLOS_17_049
Shahidi, Narges	@psu.edu	author	ASPLOS_17_049
Chishti, Zeshan A.	@intel.com	author	ASPLOS_17_049
Kandemir, Mahmut T.	@cse.psu.edu	author	ASPLOS_17_049
Kim, Jinchun	@tamu.edu	author	ASPLOS_17_050
Teran, Elvira	@tamu.edu	author	ASPLOS_17_050
Gratz, Paul V.	@tamu.edu	author	ASPLOS_17_050
Jimenez, Daniel A.	@acm.org	author	ASPLOS_17_050
Pugsley, Seth H.	@cs.utah.edu	author	ASPLOS_17_050
Wilkerson, Chris		author	ASPLOS_17_050
Gao, Mingyu	@stanford.edu	author	ASPLOS_17_051
Pu, Jing	@stanford.edu	author	ASPLOS_17_051
Yang, Xuan		author	ASPLOS_17_051
Horowitz, Mark	@ee.stanford.edu	author	ASPLOS_17_051
Kozyrakis, Christos	@stanford.edu	author	ASPLOS_17_051
Song, Wonjun		author	ASPLOS_17_052
Kim, Gwangsun	@arm.com	author	ASPLOS_17_052
Jung, Hyungjoon		author	ASPLOS_17_052
Chung, Jongwook		author	ASPLOS_17_052
Ahn, Jung Ho	@snu.ac.kr	author	ASPLOS_17_052
Lee, Jae W.	@snu.ac.kr	author	ASPLOS_17_052
Kim, John	@kaist.edu	author	ASPLOS_17_052
Misra, Pulkit A.	@cs.duke.edu	author	ASPLOS_17_053
Chase, Jeffrey S.		author	ASPLOS_17_053
Gehrke, Johannes	@microsoft.com	author	ASPLOS_17_053
Lebeck, Alvin R.	@cs.duke.edu	author	ASPLOS_17_053
Liu, Ming		author	ASPLOS_17_054
Luo, Liang		author	ASPLOS_17_054
Atreya, Kishore		author	ASPLOS_17_054
Ceze, Luis	@cs.washington.edu	author	ASPLOS_17_054
Krishnamurthy, Arvind	@cs.washington.edu	author	ASPLOS_17_054
Nelson, Jacob	@cs.washington.edu	author	ASPLOS_17_054
Akturk, Ismail	@umn.edu	author	ASPLOS_17_055
Karpuzcu, Ulya R.	@umn.edu	author	ASPLOS_17_055
Bai, Yuxin	@rochester.edu	author	ASPLOS_17_056
Lee, Victor W.	@intel.com	author	ASPLOS_17_056
Ipek, Engin	@cs.rochester.edu	author	ASPLOS_17_056
Harris, Tim	@oracle.com	chair	VEE_17
Hunt, Galen	@microsoft.com	chair	VEE_17
Gavrilovska, Ada	@cc.gatech.edu	pc	VEE_17
Folliot, Bertil		pc	VEE_17
Waldspurger, Carl	@waldspurger.org	pc	VEE_17
Krintz, Chandra		pc	VEE_17
Heidinga, Dan		pc	VEE_17
Chisnall, David	@swan.ac.uk	pc	VEE_17
Hunt, Galen	@microsoft.com	pc	VEE_17
Huang, Hann	@mediatek.com	pc	VEE_17
Steinder, Malgorzata Gosia	@us.ibm.com	pc	VEE_17
Stephens, Maoni		pc	VEE_17
Ohara, Moriyoshi	@jp.ibm.com	pc	VEE_17
Farooqui, Naila	@cc.gatech.edu	pc	VEE_17
Bonzini, Paolo	@gnu.org	pc	VEE_17
Kessler, Peter		pc	VEE_17
Chen, Rong	@sjtu.edu.cn	pc	VEE_17
Marr, Stefan	@jku.at	pc	VEE_17
Harris, Tim	@oracle.com	pc	VEE_17
Hosking, Tony	@anu.edu.au	pc	VEE_17
Amit, Nadav	@vmware.com	pc	VEE_17
Liu, Bin	@cmu.edu	keynote	VEE_17
Keahey, Kate	@mcs.anl.gov	keynote	VEE_17
Hunt, Galen	@microsoft.com	session	VEE_17
Huang, Hann	@mediatek.com	session	VEE_17
Chisnall, David	@swan.ac.uk	session	VEE_17
Bonzini, Paolo	@gnu.org	session	VEE_17
Stephens, Maoni		session	VEE_17
Bonzini, Paolo	@gnu.org	session	VEE_17
Harris, Tim	@oracle.com	session	VEE_17
Harris, Tim	@oracle.com	session	VEE_17
Nitu, Vlad		author	VEE_17_001
Olivier, Pierre	@vt.edu	author	VEE_17_001
Tchana, Alain		author	VEE_17_001
Chiba, Daniel		author	VEE_17_001
Barbalace, Antonio	@vt.edu	author	VEE_17_001
Hagimont, Daniel	@enseeiht.fr	author	VEE_17_001
Ravindran, Binoy	@vt.edu	author	VEE_17_001
Kuenzer, Simon		author	VEE_17_002
Ivanov, Anton		author	VEE_17_002
Manco, Filipe	@neclab.eu	author	VEE_17_002
Mendes, Jose		author	VEE_17_002
Volchkov, Yuri		author	VEE_17_002
Schmidt, Florian	@flosch.eu	author	VEE_17_002
Yasukata, Kenichi	@ht.sfc.keio.ac.jp	author	VEE_17_002
Honda, Michio	@sfc.wide.ad.jp	author	VEE_17_002
[truncated: 14,372 more rows]
