# Supplementary material for: Research artifacts and citations in computer systems papers
Source: PeerJ Comput Sci. 2022 Feb 7;8:e887. doi: 10.7717/peerj-cs.887 (PMC9044204; doi:10.7717/peerj-cs.887)
Supplement: Supplemental Information 2 — Please refer to all *.md files for detailed data descriptions. [file peerj-cs-08-887-s002.tbz2 › sysconf/features/content_tags.csv]

key	tag
CIDR_17_011	system
CIDR_17_011	experience
CIDR_17_011	continuing
CIDR_17_014	system
CIDR_17_014	simulation
CIDR_17_014	positive
CIDR_17_014	position
CIDR_17_014	preliminary
CIDR_17_018	system
CIDR_17_018	experience
CIDR_17_018	preliminary
CIDR_17_018	positive
CIDR_17_019	system
CIDR_17_019	simulation
CIDR_17_019	positive
CIDR_17_030	experience
CIDR_17_030	positive
CIDR_17_030	experiment
PPoPP_17_008	system
PPoPP_17_008	positive
PPoPP_17_008	analysis
PPoPP_17_008	open
PPoPP_17_008	experiment
PPoPP_17_019	system
PPoPP_17_019	positive
PPoPP_17_019	simulation
PPoPP_17_019	open
PPoPP_17_025	system
PPoPP_17_025	positive
PPoPP_17_025	experiment
PPoPP_17_025	continuing
PPoPP_17_027	system
PPoPP_17_027	positive
PPoPP_17_027	open
PPoPP_17_027	experiment
HPCA_17_002	system
HPCA_17_002	simulation
HPCA_17_002	positive
HPCA_17_006	system
HPCA_17_006	experiment
HPCA_17_006	simulation
HPCA_17_006	positive
HPCA_17_015	system
HPCA_17_015	positive
HPCA_17_015	experience
HPCA_17_015	simulation
HPCA_17_017	system
HPCA_17_017	simulation
HPCA_17_017	positive
HPCA_17_018	system
HPCA_17_018	positive
HPCA_17_018	simulation
HPCA_17_021	system
HPCA_17_021	positive
HPCA_17_021	simulation
HPCA_17_021	analysis
HPCA_17_022	experience
HPCA_17_022	position
HPCA_17_022	experiment
HPCA_17_030	system
HPCA_17_030	positive
HPCA_17_030	simulation
HPCA_17_044	experiment
HPCA_17_044	experience
HPCA_17_044	positive
HPCA_17_044	open
HPCA_17_044	data
HPCA_17_050	system
HPCA_17_050	positive
HPCA_17_050	simulation
HPCA_17_050	experiment
NDSS_17_003	system
NDSS_17_003	open
NDSS_17_003	survey
NDSS_17_003	experiment
NDSS_17_003	simulation
NDSS_17_003	analysis
NDSS_17_003	preliminary
NDSS_17_003	positive
NDSS_17_010	position
NDSS_17_010	data
NDSS_17_010	experiment
NDSS_17_010	positive
NDSS_17_011	system
NDSS_17_011	positive
NDSS_17_011	experiment
NDSS_17_011	reproduction
NDSS_17_011	open
NDSS_17_012	system
NDSS_17_012	positive
NDSS_17_012	open
NDSS_17_012	reproduction
NDSS_17_012	experiment
NDSS_17_017	positive
NDSS_17_017	negative
NDSS_17_017	data
NDSS_17_017	analysis
NDSS_17_017	open
NDSS_17_018	system
NDSS_17_018	experiment
NDSS_17_018	data
NDSS_17_018	positive
NDSS_17_035	system
NDSS_17_035	experiment
NDSS_17_035	positive
NDSS_17_035	negative
NDSS_17_035	open
NDSS_17_035	data
NDSS_17_044	experience
NDSS_17_044	position
NDSS_17_044	simulation
FAST_17_002	system
FAST_17_002	simulation
FAST_17_002	positive
FAST_17_002	negative
FAST_17_002	open
FAST_17_006	system
FAST_17_006	positive
FAST_17_006	simulation
FAST_17_025	system
FAST_17_025	positive
FAST_17_025	experiment
FAST_17_025	open
NSDI_17_001	system
NSDI_17_001	experiment
NSDI_17_001	positive
NSDI_17_001	negative
NSDI_17_001	data
NSDI_17_001	open
NSDI_17_011	system
NSDI_17_011	positive
NSDI_17_011	analysis
NSDI_17_011	simulation
NSDI_17_011	experiment
NSDI_17_011	negative
NSDI_17_012	system
NSDI_17_012	experiment
NSDI_17_012	positive
ASPLOS_17_019	system
ASPLOS_17_019	positive
ASPLOS_17_019	experiment
ASPLOS_17_020	open
ASPLOS_17_020	analysis
ASPLOS_17_020	positive
ASPLOS_17_020	negative
ASPLOS_17_020	experiment
ASPLOS_17_028	system
ASPLOS_17_028	positive
ASPLOS_17_028	experiment
ASPLOS_17_032	positive
ASPLOS_17_032	system
ASPLOS_17_032	simulation
ASPLOS_17_032	analysis
ASPLOS_17_037	system
ASPLOS_17_037	positive
ASPLOS_17_037	experiment
ASPLOS_17_045	positive
ASPLOS_17_045	negative
ASPLOS_17_045	open
ASPLOS_17_045	experience
ASPLOS_17_053	system
ASPLOS_17_053	simulation
ASPLOS_17_053	positive
VEE_17_001	system
VEE_17_001	positive
VEE_17_001	open
VEE_17_001	experience
VEE_17_001	experiment
VEE_17_009	system
VEE_17_009	positive
VEE_17_009	experiment
ICPE_17_013	system
ICPE_17_013	continuing
ICPE_17_013	simulation
ICPE_17_013	positive
ICPE_17_013	preliminary
ICPE_17_013	negative
ICPE_17_017	positive
ICPE_17_017	position
ICPE_17_017	system
ICPE_17_017	simulation
ICPE_17_024	open
ICPE_17_024	system
ICPE_17_024	positive
ICPE_17_024	experiment
ICPE_17_029	survey
ICPE_17_029	experiment
ICPE_17_029	data
ICPE_17_029	open
ISPASS_17_002	system
ISPASS_17_002	open
ISPASS_17_002	simulation
ISPASS_17_002	experiment
ISPASS_17_002	positive
ISPASS_17_002	continuing
ISPASS_17_007	system
ISPASS_17_007	positive
ISPASS_17_007	experiment
EuroSys_17_015	system
EuroSys_17_015	positive
EuroSys_17_015	simulation
EuroSys_17_015	experiment
EuroSys_17_016	experience
EuroSys_17_016	reproduction
EuroSys_17_016	system
EuroSys_17_016	positive
EuroSys_17_016	continuing
EuroSys_17_016	experiment
EuroSys_17_016	open
EuroSys_17_023	system
EuroSys_17_023	positive
EuroSys_17_023	experiment
EuroSys_17_023	open
EuroSys_17_030	system
EuroSys_17_030	positive
EuroSys_17_030	data
EuroSys_17_030	experiment
EuroSys_17_030	simulation
EuroSys_17_030	open
HotOS_17_008	system
HotOS_17_008	positive
HotOS_17_008	preliminary
HotOS_17_008	position
HotOS_17_008	experiment
HotOS_17_011	preliminary
HotOS_17_011	position
HotOS_17_021	continuing
HotOS_17_021	system
HotOS_17_021	experiment
HotOS_17_021	positive
HotOS_17_021	negative
HotOS_17_022	position
HotOS_17_022	preliminary
HotOS_17_022	simulation
HotOS_17_022	positive
HotOS_17_022	negative
HotOS_17_024	preliminary
HotOS_17_024	position
HotOS_17_026	position
HotOS_17_026	survey
HotOS_17_026	preliminary
CCGrid_17_019	positive
CCGrid_17_019	system
CCGrid_17_019	simulation
CCGrid_17_027	positive
CCGrid_17_027	system
CCGrid_17_027	open
CCGrid_17_027	experiment
CCGrid_17_030	system
CCGrid_17_030	continuing
CCGrid_17_030	experiment
CCGrid_17_030	positive
CCGrid_17_040	systems
CCGrid_17_040	positive
CCGrid_17_040	experiment
CCGrid_17_060	system
CCGrid_17_060	data
CCGrid_17_060	simulation
CCGrid_17_060	positive
CCGrid_17_063	simulation
CCGrid_17_063	positive
CCGrid_17_067	system
CCGrid_17_067	continuing
CCGrid_17_067	simulation
CCGrid_17_067	negative
CCGrid_17_072	open
CCGrid_17_072	simulation
CCGrid_17_072	system
CCGrid_17_072	positive
SIGMOD_17_006	analysis
SIGMOD_17_006	simulation
SIGMOD_17_006	reproduction
SIGMOD_17_006	open
SIGMOD_17_038	system
SIGMOD_17_038	positive
SIGMOD_17_038	data
SIGMOD_17_038	experiment
SIGMOD_17_052	system
SIGMOD_17_052	simulation
SIGMOD_17_052	analysis
SIGMOD_17_052	positive
SIGMOD_17_064	experience
SIGMOD_17_064	analysis
SIGMOD_17_064	positive
SIGMOD_17_064	simulation
SIGMOD_17_064	system
SIGMOD_17_064	experiment
SIGMOD_17_072	system
SIGMOD_17_072	positive
SIGMOD_17_072	open
SIGMOD_17_072	experiment
SIGMOD_17_076	system
SIGMOD_17_076	positive
SIGMOD_17_076	experience
SIGMOD_17_076	analysis
SIGMOD_17_076	open
SIGMOD_17_077	system
SIGMOD_17_077	positive
SIGMOD_17_077	analysis
SIGMOD_17_077	simulation
SIGMOD_17_077	continuing
SIGMOD_17_094	system
SIGMOD_17_094	experiment
SIGMOD_17_094	positive
PODS_17_006	analysis
PODS_17_006	continuing
PODS_17_006	positive
PODS_17_006	system
PODS_17_006	simulation
PODS_17_020	analysis
PODS_17_021	analysis
PODS_17_021	negative
PODS_17_025	positive
PODS_17_025	analysis
SYSTOR_17_003	system
SYSTOR_17_003	positive
SYSTOR_17_003	experiment
SYSTOR_17_013	system
SYSTOR_17_013	positive
SYSTOR_17_013	experiment
SYSTOR_17_015	system
SYSTOR_17_015	positive
SYSTOR_17_015	data
SYSTOR_17_015	experiment
IPDPS_17_018	analysis
IPDPS_17_018	positive
IPDPS_17_018	continuing
IPDPS_17_020	positive
IPDPS_17_020	analysis
IPDPS_17_051	analysis
IPDPS_17_051	positive
IPDPS_17_051	continuing
IPDPS_17_053	bigscale
IPDPS_17_053	system
IPDPS_17_053	experiment
IPDPS_17_053	positive
IPDPS_17_053	continuing
IPDPS_17_053	experience
IPDPS_17_064	system
IPDPS_17_064	continuing
IPDPS_17_064	bigscale
IPDPS_17_064	open
IPDPS_17_064	experiment
IPDPS_17_064	positive
IPDPS_17_083	system
IPDPS_17_083	positive
IPDPS_17_083	simulation
IPDPS_17_083	analysis
IPDPS_17_085	systems
IPDPS_17_085	positive
IPDPS_17_085	experiment
IPDPS_17_099	system
IPDPS_17_099	positive
IPDPS_17_099	experiment
IPDPS_17_099	bigscale
SIGMETRICS_17_003	system
SIGMETRICS_17_003	positive
SIGMETRICS_17_003	simulation
SIGMETRICS_17_003	analysis
SIGMETRICS_17_010	analysis
SIGMETRICS_17_010	positive
SIGMETRICS_17_025	experience
SIGMETRICS_17_025	negative
ISC_17_002	positive
ISC_17_002	experiment
ISC_17_002	negative
ISC_17_009	experiment
ISC_17_009	system
ISC_17_009	positive
ISC_17_009	negative
ISC_17_010	experiment
ISC_17_010	system
ISC_17_010	positive
ISC_17_010	open
ISC_17_016	experiment
ISC_17_016	experience
ISCA_17_015	simulation
ISCA_17_015	system
ISCA_17_015	positive
ISCA_17_022	system
ISCA_17_022	experiment
ISCA_17_022	positive
ISCA_17_050	system
ISCA_17_050	simulation
ISCA_17_050	positive
ISCA_17_050	continuing
CLOUD_17_008	system
CLOUD_17_008	simulation
CLOUD_17_008	positive
CLOUD_17_019	system
CLOUD_17_019	positive
CLOUD_17_019	simulation
CLOUD_17_021	experiment
CLOUD_17_021	positive
CLOUD_17_021	analysis
CLOUD_17_021	bigscale
CLOUD_17_025	system
CLOUD_17_025	simulation
CLOUD_17_025	positive
CLOUD_17_025	data
HPDC_17_007	system
HPDC_17_007	positive
HPDC_17_007	experiment
HPDC_17_007	open
HPDC_17_007	continuing
HPDC_17_014	positive
HPDC_17_014	experiment
HPDC_17_014	open
HPDC_17_014	data
HotCloud_17_006	system
HotCloud_17_006	analysis
HotCloud_17_006	positive
HotCloud_17_006	position
HotCloud_17_006	preliminary
HotStorage_17_009	experiment
ATC_17_008	simulation
ATC_17_008	positive
ATC_17_008	experience
ATC_17_008	open
ATC_17_008	system
ATC_17_008	experiment
ATC_17_009	system
ATC_17_009	positive
ATC_17_009	experiment
ATC_17_009	simulation
ATC_17_013	system
ATC_17_013	positive
ATC_17_013	simulation
ATC_17_013	experiment
ATC_17_013	open
ATC_17_018	system
ATC_17_018	positive
ATC_17_018	experiment
ATC_17_038	system
ATC_17_038	simulation
ATC_17_038	open
ATC_17_038	experiment
ATC_17_038	positive
SPAA_17_004	analysis
SPAA_17_004	positive
SPAA_17_031	system
SPAA_17_031	simulation
SPAA_17_031	positive
SPAA_17_031	negative
PODC_17_009	positive
PODC_17_009	negative
PODC_17_009	analysis
PODC_17_009	continuing
PODC_17_012	analysis
PODC_17_012	positive
PODC_17_017	analysis
PODC_17_017	positive
PODC_17_017	continuing
ICPP_17_010	system
ICPP_17_010	experiment
ICPP_17_010	positive
ICPP_17_015	system
ICPP_17_015	positive
ICPP_17_015	experiment
ICPP_17_027	system
ICPP_17_027	positive
ICPP_17_027	experience
ICPP_17_027	experiment
ICPP_17_028	experiment
ICPP_17_028	system
ICPP_17_028	positive
ICPP_17_033	analysis
ICPP_17_033	simulation
ICPP_17_033	system
ICPP_17_033	positive
ICPP_17_033	continuing
ICPP_17_040	system
ICPP_17_040	positive
ICPP_17_040	simulation
ICPP_17_044	system
ICPP_17_044	experience
ICPP_17_044	positive
ICPP_17_044	continuing
SIGCOMM_17_002	system
SIGCOMM_17_002	positive
SIGCOMM_17_002	experiment
SIGCOMM_17_002	experience
SIGCOMM_17_002	bigscale
SIGCOMM_17_002	negative
SIGCOMM_17_005	position
SIGCOMM_17_005	positive
SIGCOMM_17_005	system
SIGCOMM_17_005	open
SIGCOMM_17_005	analysis
SIGCOMM_17_005	experiment
SIGCOMM_17_015	system
SIGCOMM_17_015	positive
SIGCOMM_17_015	simulation
SIGCOMM_17_015	analysis
SIGCOMM_17_015	continuing
SIGCOMM_17_018	simulation
SIGCOMM_17_018	system
SIGCOMM_17_018	survey
SIGCOMM_17_018	positive
SIGCOMM_17_019	system
SIGCOMM_17_019	positive
SIGCOMM_17_019	experience
SIGCOMM_17_019	experiment
SIGCOMM_17_023	system
SIGCOMM_17_023	positive
SIGCOMM_17_023	open
SIGCOMM_17_023	analysis
SIGCOMM_17_023	data
SIGCOMM_17_023	simulation
EuroPar_17_002	system
EuroPar_17_002	analysis
EuroPar_17_002	experiment
EuroPar_17_002	positive
EuroPar_17_035	system
EuroPar_17_035	positive
EuroPar_17_035	experience
EuroPar_17_035	continuing
EuroPar_17_035	bigscale
EuroPar_17_049	simulation
EuroPar_17_049	analysis
EuroPar_17_049	open
EuroPar_17_049	negative
EuroPar_17_049	positive
Cluster_17_019	system
Cluster_17_019	experiment
Cluster_17_019	positive
Cluster_17_019	reproduction
Cluster_17_019	open
Cluster_17_020	system
Cluster_17_020	simulation
Cluster_17_020	continuing
Cluster_17_020	positive
Cluster_17_032	system
Cluster_17_032	positive
Cluster_17_032	experiment
Cluster_17_032	open
Cluster_17_061	system
Cluster_17_061	positive
Cluster_17_061	negative
Cluster_17_061	simulation
PACT_17_002	experiment
PACT_17_002	positive
PACT_17_002	negative
PACT_17_002	system
PACT_17_005	system
PACT_17_005	positive
PACT_17_005	simulation
PACT_17_005	continuing
PACT_17_006	positive
PACT_17_006	system
PACT_17_006	simulation
PACT_17_012	system
PACT_17_012	positive
PACT_17_012	simulation
PACT_17_012	open
PACT_17_015	system
PACT_17_015	experiment
PACT_17_015	positive
PACT_17_015	negative
PACT_17_015	open
MASCOTS_17_007	system
MASCOTS_17_007	simulation
MASCOTS_17_007	analysis
MASCOTS_17_007	positive
MASCOTS_17_020	analysis
MASCOTS_17_020	positive
MASCOTS_17_020	simulation
SOCC_17_008	open
SOCC_17_008	system
SOCC_17_008	analysis
SOCC_17_008	reproduction
SOCC_17_008	positive
SOCC_17_008	experiment
SOCC_17_016	system
SOCC_17_016	positive
SOCC_17_016	experiment
SOCC_17_021	system
SOCC_17_021	experiment
SOCC_17_021	positive
SOCC_17_021	negative
SOCC_17_032	experiment
SOCC_17_032	experience
SOCC_17_032	open
SOCC_17_040	system
SOCC_17_040	survey
SOCC_17_040	positive
SOCC_17_040	experiment
SOCC_17_040	analysis
SOCC_17_042	system
SOCC_17_042	positive
SOCC_17_042	experiment
SOCC_17_042	experience
SOCC_17_045	system
SOCC_17_045	positive
SOCC_17_045	simulation
IISWC_17_001	system
IISWC_17_001	positive
IISWC_17_001	simulation
IISWC_17_004	system
IISWC_17_004	experiment
IISWC_17_004	positive
IISWC_17_010	experience
IISWC_17_010	preliminary
IISWC_17_017	system
IISWC_17_017	positive
IISWC_17_017	position
IISWC_17_017	experiment
IISWC_17_020	experiment
IISWC_17_020	simulation
IISWC_17_020	data
IISWC_17_026	system
IISWC_17_026	experiment
IISWC_17_026	positive
IISWC_17_026	negative
IISWC_17_027	experience
IISWC_17_027	experiment
SP_17_003	experiment
SP_17_003	experience
SP_17_005	system
SP_17_005	positive
SP_17_005	experience
SP_17_005	experiment
SP_17_007	system
SP_17_007	positive
SP_17_007	open
SP_17_007	simulation
SP_17_016	system
SP_17_016	positive
SP_17_016	negative
SP_17_016	experience
SP_17_016	simulation
SP_17_016	position
SP_17_016	open
SP_17_044	experience
SP_17_044	experiment
SP_17_044	open
SP_17_044	system
SP_17_044	negative
SP_17_044	positive
SP_17_050	system
SP_17_050	positive
SP_17_050	experiment
SP_17_058	system
SP_17_058	data
SP_17_058	experiment
SP_17_058	positive
MICRO_17_003	system
MICRO_17_003	experiment
MICRO_17_003	positive
MICRO_17_008	system
MICRO_17_008	open
MICRO_17_008	positive
MICRO_17_008	negative
MICRO_17_008	simulation
MICRO_17_030	system
MICRO_17_030	simulation
MICRO_17_030	positive
MICRO_17_030	preliminary
MICRO_17_057	experience
MICRO_17_057	system
MICRO_17_057	positive
MICRO_17_057	simulation
MICRO_17_057	experiment
MobiCom_17_007	experiment
MobiCom_17_007	experience
MobiCom_17_007	position
MobiCom_17_009	system
MobiCom_17_009	positive
MobiCom_17_009	simulation
MobiCom_17_009	analysis
MobiCom_17_009	negative
MobiCom_17_015	experiment
MobiCom_17_015	positive
MobiCom_17_015	system
MobiCom_17_026	system
MobiCom_17_026	positive
MobiCom_17_026	experiment
MobiCom_17_026	negative
IGSC_17_004	system
IGSC_17_004	positive
IGSC_17_004	simulation
CCS_17_004	system
CCS_17_004	positive
CCS_17_004	experiment
CCS_17_010	system
CCS_17_010	survey
CCS_17_010	data
CCS_17_010	negative
CCS_17_010	experience
CCS_17_014	system
CCS_17_014	analysis
CCS_17_014	open
CCS_17_014	experiment
CCS_17_020	experiment
CCS_17_020	negative
CCS_17_020	positive
CCS_17_022	open
CCS_17_022	system
CCS_17_022	experiment
CCS_17_022	positive
CCS_17_022	negative
CCS_17_025	system
CCS_17_025	positive
CCS_17_025	experiment
CCS_17_025	analysis
CCS_17_025	open
CCS_17_033	system
CCS_17_033	positive
CCS_17_033	analysis
CCS_17_033	continuing
CCS_17_033	open
CCS_17_033	simulation
CCS_17_036	bigscale
CCS_17_036	experiment
CCS_17_036	data
CCS_17_036	position
CCS_17_039	system
CCS_17_039	positive
CCS_17_039	experiment
CCS_17_039	reproduction
CCS_17_039	analysis
CCS_17_090	experience
CCS_17_090	data
CCS_17_090	position
CCS_17_100	system
CCS_17_100	positive
CCS_17_100	analysis
CCS_17_100	simulation
CCS_17_100	experiment
CCS_17_103	experience
CCS_17_103	experiment
CCS_17_103	position
CCS_17_126	open
CCS_17_126	system
CCS_17_126	simulation
CCS_17_126	continuing
CCS_17_126	positive
CCS_17_145	system
CCS_17_145	open
CCS_17_145	positive
CCS_17_145	experiment
CCS_17_145	negative
CCS_17_148	system
CCS_17_148	positive
CCS_17_148	survey
CCS_17_148	experiment
SOSP_17_002	system
SOSP_17_002	negative
SOSP_17_002	positive
SOSP_17_002	experiment
SOSP_17_016	system
SOSP_17_016	positive
SOSP_17_016	simulation
SOSP_17_016	open
SOSP_17_021	system
SOSP_17_021	experiment
SOSP_17_021	negative
SOSP_17_021	positive
SOSP_17_027	system
SOSP_17_027	positive
SOSP_17_027	simulation
SOSP_17_033	system
SOSP_17_033	positive
SOSP_17_033	experiment
SOSP_17_033	open
SOSP_17_033	negative
SOSP_17_034	system
SOSP_17_034	positive
SOSP_17_034	simulation
SOSP_17_034	experiment
SOSP_17_034	negative
SOSP_17_034	reproduction
SOSP_17_034	analysis
SOSP_17_035	system
SOSP_17_035	positive
SOSP_17_035	experiment
SOSP_17_037	system
SOSP_17_037	open
SOSP_17_037	positive
SOSP_17_037	experiment
IMC_17_003	experience
IMC_17_003	simulation
IMC_17_003	reproduction
IMC_17_003	open
IMC_17_003	positive
IMC_17_003	negative
IMC_17_003	data
IMC_17_003	experiment
IMC_17_006	experience
IMC_17_006	positive
IMC_17_006	negative
IMC_17_006	data
IMC_17_007	data
IMC_17_007	bigscale
IMC_17_007	preliminary
IMC_17_007	open
IMC_17_007	system
IMC_17_014	system
IMC_17_014	experience
IMC_17_014	data
IMC_17_014	positive
IMC_17_014	experiment
IMC_17_014	simulation
IMC_17_014	bigscale
IMC_17_014	position
IMC_17_024	data
IMC_17_024	preliminary
IMC_17_024	analysis
SC_17_001	system
SC_17_001	positive
SC_17_001	experiment
SC_17_001	experience
SC_17_001	bigscale
SC_17_014	continuing
SC_17_014	system
SC_17_014	experiment
SC_17_014	positive
SC_17_014	bigscale
SC_17_016	system
SC_17_016	bigscale
SC_17_016	experiment
SC_17_016	positive
SC_17_016	open
SC_17_020	system
SC_17_020	positive
SC_17_020	simulation
SC_17_021	experience
SC_17_021	experiment
SC_17_032	system
SC_17_032	positive
SC_17_032	experiment
SC_17_032	bigscale
SC_17_038	bigscale
SC_17_038	positive
SC_17_038	continuing
SC_17_038	experiment
SC_17_038	system
SC_17_038	open
SC_17_046	experience
SC_17_046	simulation
SC_17_046	positive
SC_17_046	negative
SC_17_053	system
SC_17_053	positive
SC_17_053	experiment
SC_17_053	bigscale
SC_17_053	negative
SC_17_053	open
SC_17_057	experience
SC_17_057	position
SC_17_057	system
SC_17_057	experiment
SC_17_057	bigscale
SC_17_059	system
SC_17_059	bigscale
SC_17_059	positive
SC_17_059	experiment
SC_17_059	analysis
Middleware_17_003	positive
Middleware_17_003	open
Middleware_17_003	experiment
Middleware_17_003	experience
Middleware_17_003	system
Middleware_17_016	system
Middleware_17_016	experiment
Middleware_17_016	positive
CoNEXT_17_021	system
CoNEXT_17_021	positive
CoNEXT_17_021	negative
CoNEXT_17_021	experiment
HiPC_17_010	positive
HiPC_17_010	bigscale
HiPC_17_010	system
HiPC_17_010	reproduction
HiPC_17_010	experiment
HiPC_17_013	analysis
HiPC_17_013	simulation
HiPC_17_013	system
HiPC_17_013	positive
HiPC_17_018	system
HiPC_17_018	positive
HiPC_17_018	analysis
HiPC_17_018	experiment
HiPC_17_023	bigscale
HiPC_17_023	experiment
HiPC_17_023	system
HiPC_17_023	positive
HiPC_17_030	experiment
HiPC_17_030	experience
HiPC_17_040	system
HiPC_17_040	positive
HiPC_17_040	experiment
HPCC_17_005	system
HPCC_17_005	positive
HPCC_17_005	experiment
HPCC_17_005	reproduction
HPCC_17_016	data
HPCC_17_016	experiment
HPCC_17_016	positive
HPCC_17_035	positive
HPCC_17_035	experiment
HPCC_17_035	system
HPCC_17_035	preliminary
HPCC_17_036	data
HPCC_17_036	reproduction
HPCC_17_036	negative
HPCC_17_041	system
HPCC_17_041	positive
HPCC_17_041	simulation
HPCC_17_049	system
HPCC_17_049	open
HPCC_17_049	simulation
HPCC_17_049	positive
HPCC_17_063	positive
HPCC_17_063	system
HPCC_17_063	simulation
HPCC_17_063	analysis
ICDM_17_065	analysis
ICDM_17_065	experiment
ICDM_17_065	positive
ICDM_17_065	system
SIGIR_17_027	data
SIGIR_17_027	positive
SIGIR_17_027	continuing
SIGIR_17_027	experiment
OOPSLA_17_011	system
OOPSLA_17_011	positive
OOPSLA_17_011	experiment
OOPSLA_17_014	open
OOPSLA_17_014	bigscale
OOPSLA_17_014	system
OOPSLA_17_014	positive
OOPSLA_17_014	experiment
OOPSLA_17_014	data
OOPSLA_17_014	position
OOPSLA_17_014	negative
OOPSLA_17_018	system
OOPSLA_17_018	experiment
OOPSLA_17_018	positive
OOPSLA_17_018	negative
OOPSLA_17_018	open
OOPSLA_17_018	experience
OOPSLA_17_023	positive
OOPSLA_17_023	system
OOPSLA_17_023	analysis
OOPSLA_17_023	experiment
OOPSLA_17_047	system
OOPSLA_17_047	positive
OOPSLA_17_047	experience
OOPSLA_17_047	experiment
OOPSLA_17_047	open
OOPSLA_17_047	negative
PLDI_17_002	system
PLDI_17_002	analysis
PLDI_17_002	continuing
PLDI_17_002	experiment
PLDI_17_002	positive
PLDI_17_040	system
PLDI_17_040	positive
PLDI_17_040	experiment
PLDI_17_040	open
PLDI_17_040	analysis
