# Supplementary material for: Research artifacts and citations in computer systems papers
Source: PeerJ Comput Sci. 2022 Feb 7;8:e887. doi: 10.7717/peerj-cs.887 (PMC9044204; doi:10.7717/peerj-cs.887)
Supplement: Supplemental Information 2 — Please refer to all *.md files for detailed data descriptions. [file peerj-cs-08-887-s002.tbz2 › sysconf/features/persons.csv]

name	gs_email	gender	country	sector	top_university	top_company	npubs	hindex	hindex5y	i10index	i10index5y	citedby	s2npubs
Aalst, Wil Van Der	@tue.nl	M	NL	EDU	False	False	1413	132	90	592	478	76802	811
Aba, Massinissa Ait	@cea.fr	M	FR	GOV	False	False	2	0	0	0	0	0	2
Ababei, Cristinel	@marquette.edu	M	US	EDU	False	False	82	15	13	20	15	1012
Abadi, Daniel J.	@cs.yale.edu	M	US	EDU	False	False	98	33	32	46	45	13511	80
Abadi, Martín		M			False	False
Abari, Omid	@mit.edu	M	US	EDU	True	False	22	8	8	7	6	167	20
Abbadi, Amr El	@cs.ucsb.edu	M	US	EDU	False	False	484	68	39	225	112	16186	402
Abbadi, Mohamed		M			False	False							14
Abbas, Naeem	@pnec.nust.edu.pk	M	PK	EDU	False	False	15	4	4	1	1	43	73
Abdel-Majeed, Mohammad	@ju.edu.jo	M	JO	EDU	False	False	10	3	3	2	2	94	7
Abdelbaky, Moustafa	@rutgers.edu	M	US	EDU	False	False	20	8	8	7	7	462	21
Abdelhafez, Hazem	@ece.ubc.ca	M	CA	EDU	False	False	9	2	2	0	0	15	2
Abdelhalim, Amer	@anl.gov	M	US	GOV	False	False	16	5	5	3	3	76
Abdelwahed, Sherif	@ece.msstate.edu	M	US	EDU	False	False	179	23	16	58	29	1738	127
Abdelzaher, Tarek	@cs.uiuc.edu	M	US	EDU	False	False	568	79	55	228	193	27844	420
Abdolrashidi, Amirali	@email.ucr.edu	M	US	EDU	False	False	11	4	4	3	3	73	9
Abdulah, Sameh		M			False	False
Abduljabbar, Mustafa	@kaust.edu.sa	M	SA	EDU	False	False	10	4	3	2	2	89	6
Abdulla, Parosh Aziz	@it.uu.se	F	SE	EDU	False	False	368	39	23	90	61	5367	196
Abe, Naoki		M			False	False
Abe, Tatsuya		M			False	False							75
Abedi, Ali	@maine.edu	M	CA	EDU	False	False	149	13	11	18	11	615	96
Abedjan, Ziawasch	@tu-berlin.de	M	DE	EDU	True	False	30	11	11	12	12	294	31
Aben, Emile		M			False	False							19
Abeydeera, Maleen	@mit.edu	M	US	EDU	True	False	8	2	2	1	1	19	6
Abhashkumar, Anubhavnidhi	@wisc.edu	M	US	EDU	False	False	6	2	2	1	1	18	7
Aboulnaga, Ashraf	@qf.org.qa	M	QA	EDU	False	False	88	29	24	45	39	3008
Abowd, John	@census.gov	M	US	GOV	False	False	369	46	31	99	60	14041	78
Abraham, Ittai	@cs.huji.ac.il	M	IL	EDU	False	False	109	35	21	58	44	3143	209
Abrahao, Bruno	@cs.stanford.edu	M	US	EDU	True	False	25	9	8	9	8	400
Abramson, David	@monash.edu	M	US	EDU	True	False	378	38	23	120	41	10850
Abts, Dennis	@acm.org	M			False	False	83	17	16	24	21	2390
Abu-Ghazaleh, Nael	@cs.ucr.edu	M	US	EDU	False	False	322	31	24	83	47	5850	167
Abu-Salma, Ruba		F			False	False							8
Abulila, Ahmed		M	US	EDU	True	False							2
Acar, Gunes	@princeton.edu	M	BE	EDU	False	False	15	6	6	5	5	467	11
Acar, Umut A.	@cs.cmu.edu	M	US	EDU	True	False	112	25	18	45	39	2295	129
Acar, Yasemin		F	DE	EDU	False	False							27
Accioly, Paola	@cin.ufpe.br	F	BR	EDU	False	False	19	5	5	2	2	53	11
Acer, Mustafa Emre		M			False	False							5
Acer, Seher	@bilkent.edu.tr	F	TR	EDU	False	False	10	2	2	0	0	15	10
Acharya, Ayan	@utexas.edu	M	US	EDU	False	False	50	12	11	12	12	488
Achermann, Reto	@inf.ethz.ch	M	CH	EDU	True	False	9	3	3	0	0	25	12
Acun, Bilge	@illinois.edu	F	US	EDU	True	False	14	5	5	4	4	132	11
Adam, Omer		M			False	False							7
Adams, Michael D.	@utah.edu	M	US	EDU	False	False	27	10	8	10	8	238	35
Adams, Trent		M			False	False
Adamsen, Christoffer Quist	@cs.au.dk	M	DK	EDU	False	False	4	2	2	1	1	32	4
Adeniyi-Jones, Chris		M			False	False
Adersberger, Josef		M			False	False							9
Adhinarayanan, Vignesh	@vt.edu	M	US	EDU	False	False	11	4	4	1	1	40	18
Adib, Fadel	@mit.edu	M	US	EDU	True	False	25	10	10	10	10	972	22
Adrian, David	@umich.edu	M	US	EDU	False	False	9	6	6	6	6	393	14
Adve, Sarita V.	@illinois.edu	F	US	EDU	True	False	216	57	33	106	69	13074	143
Afroz, Sadia	@icsi.berkeley.edu	F	US	EDU	True	False	31	15	15	15	15	637
Afsahi, Ahmad		M	CA	EDU	False	False							69
Aftandilian, Edward	@google.com	M		COM	False	True	9	6	6	6	6	164	10
Aga, Misiker Tadesse	@umich.edu	M	US	EDU	False	False	4	1	1	0	0	2	2
Aga, Shaizeen	@umich.edu	F	US	EDU	False	False	6	1	1	0	0	5	7
Agache, Alexandru		M	RO	EDU	False	False							13
Agarwal, Deepak		M			False	False
Agarwal, Neha	@umich.edu	F	US	EDU	False	False	8	5	5	4	4	147	84
Agarwal, Nipun		M	US	COM	False	False							24
Agarwal, Rachit	@cs.cornell.edu	M	US	EDU	False	False	33	12	11	14	11	637	45
Agarwal, Sameer	@cs.berkeley.edu	M	US	EDU	True	False	18	10	10	10	10	960
Agarwal, Sharad	@microsoft.com	M		COM	False	True	115	26	19	36	30	3975
Ageev, Mikhail	@yandex.com	M		COM	False	False	48	11	7	13	6	409
Aggarwal, Charu	@us.ibm.com	M	US	COM	False	False	575	84	65	261	223	33296	470
Aggarwal, Pooja		F	IN	COM	False	False							46
Aghayev, Abutalib		M	US	EDU	True	False							7
Agichtein, Eugene	@mathcs.emory.edu	M	US	EDU	False	False	162	38	32	73	60	8745
Agostini, Elena		F			False	False							4
Agrawal, Abhinav	@ncsu.edu	M	US	EDU	False	False	5	1	1	0	0	1	58
Agrawal, Abhishek	@intel.com	M		COM	False	False	17	3	3	1	1	31
Agrawal, Aditya	@illinois.edu	M		COM	False	False	13	4	4	4	4	152	64
Agrawal, Ankit	@eecs.northwestern.edu	M	US	EDU	False	False	138	19	17	46	42	1552	171
Agrawal, Divyakant	@cs.ucsb.edu	M	US	EDU	False	False	699	73	42	280	140	19811	434
Agrawal, Gagan	@cse.ohio-state.edu	M	US	EDU	False	False	370	36	26	123	71	4801	333
Agrawal, Gaurav	@google.com	M		COM	False	True	11	3	3	1	1	131	69
Agrawal, Kunal	@wustl.edu	F	US	EDU	False	False	106	20	17	31	28	1276	90
Agrawal, Nitin	@cs.wisc.edu	M	US	EDU	False	False	22	12	11	12	11	2162	69
Agrawal, Rakesh	@microsoft.com	M		COM	False	True	472	97	55	237	157	104057
Agrawal, Sandeep R.	@oracle.com	M	US	COM	False	False	7	2	2	1	1	25	14
Agrawal, Shashank	@visa.com	M		COM	False	False	31	9	9	7	7	238	102
Agrawal, Shweta	@iitm.ac.in	F	IN	EDU	False	False	37	17	16	18	17	1601	51
Aguiar, Leandro P. De		M		COM	False	False							7
Aguilera, Marcos K.	@vmware.com	M		COM	False	False	128	37	26	59	47	6257
Agullo, Emmanuel		M			False	False
Agung, Mulya		M	JO	EDU	False	False							2
Ahalt, Stan		M			False	False
Ahamad, Mustaque	@cc.gatech.edu	M	US	EDU	True	False	206	35	18	98	30	5874	184
Ahmad, Irfan		M			False	False							116
Ahmad, Ishfaq	@cse.uta.edu	M	US	EDU	False	False	793	49	32	168	89	11670	238
Ahmad, Maaz Bin Safeer		M	US	EDU	False	False							4
Ahmad, Masab	@uconn.edu	M	US	EDU	False	False	17	4	4	2	2	49	15
Ahmad, Raza		M			False	False							20
Ahmad, Yanif	@jhu.edu	M	US	EDU	False	False	51	13	11	17	12	2078
Ahmed, Amal	@ccs.neu.edu	F	US	EDU	False	False	55	23	16	28	24	1358	154
Ahmed, Kishwar	@fiu.edu	M	US	EDU	False	False	10	3	3	0	0	19	12
Ahmed, M Meraj	@g.rit.edu	M	US	EDU	False	False	5	1	1	0	0	2	8
Ahmed, Maruf		F			False	False							34
Ahmed, Pritom	@ucr.edu	M	US	EDU	False	False	3	2	2	0	0	6	4
Ahmed, Salah		M	US	EDU	False	False							16
Ahn, Dong H.		M	US	GOV	False	False							43
Ahn, Ethan C.	@utsa.edu	M	US	EDU	False	False	32	9	7	8	7	238	4
Ahn, Gail-Joon	@asu.edu	M	US	EDU	False	False	306	43	34	110	82	7685	249
Ahn, Jung Ho	@snu.ac.kr	M	KR	EDU	True	False	90	27	23	35	32	5392	90
Ahn, Soohan		M	KR	EDU	False	False							19
Ahrens, James	@lanl.gov	M	US	GOV	False	False	194	26	20	51	42	2890	70
Ai, Qingyao	@cs.umass.edu	M	US	EDU	False	False	11	5	5	4	4	93	19
Ai, Zhiyuan		M	CN	EDU	True	False							1
Aida, Kento		M			False	False
Aiello, Luca Maria	@nokia-bell-labs.com	M		COM	False	False	74	18	16	25	24	1140
Aiello, Marco	@ieee.org	M			False	False	263	32	24	75	56	3429
Aiken, Alex	@cs.stanford.edu	M	US	EDU	True	False	247	63	42	138	97	15944	207
Ailamaki, Anastasia	@epfl.ch	F	CH	EDU	True	False	292	49	35	122	100	8629	227
Ainsworth, Mark	@brown.edu	M	US	EDU	False	False	171	35	24	78	46	7738	168
Aiyar, Srinivas		M			False	False							3
Ajay, Jerry	@buffalo.edu	M	US	EDU	False	False	6	3	3	0	0	18	5
Aji, Ashwin	@amd.com	M		COM	False	False	27	12	11	13	12	430
Akaria, Islam		M			False	False							3
Akata, Zeynep		F			False	False
Akbudak, Kadir	@cs.bilkent.edu.tr	M	SA	EDU	False	False	13	3	3	2	2	41	14
Akella, Aditya	@cs.wisc.edu	M	US	EDU	False	False	216	40	36	76	63	7664	178
Akella, Venkatesh		M	US	EDU	False	False							93
Aken, Dana Van		F			False	False							6
Akgun, Itir	@ece.ucsb.edu	F	US	EDU	False	False	5	2	2	0	0	6	5
Akkus, Istemi Ekin	@mpi-sws.org	M	DE	GOV	False	False	15	7	5	6	5	199	15
Akoglu, Ali		M	US	EDU	False	False	90	12	9	16	9	844	69
Akoglu, Leman	@cs.cmu.edu	F	US	EDU	True	False
Akram, Riad		M	US	EDU	False	False							4
Aksenov, Vitaly		M			False	False							6
Aktaş, Mehmet Fatih		M	US	EDU	False	False	61	9	9	8	7	304	6
Aktolga, Elif	@cs.umass.edu	F	US	EDU	False	False	13	4	4	3	3	84
Akturk, Ismail	@umn.edu	M	US	EDU	False	False	24	5	4	1	1	48	22
Al-Fuqaha, Ala	@wmich.edu	M	US	EDU	False	False	148	16	12	25	16	1650	98
Al-Hawaj, Khalid		M	US	EDU	False	False							3
Al-Kiswany, Samer	@uwaterloo.ca	M	CA	EDU	False	False	57	12	11	17	12	670	40
Al-Rawi, Asma		F		COM	False	False							1
Al-Shaer, Ehab		M			False	False	309	36	29	92	64	5441
Alabi, Daniel	@g.harvard.edu	M	US	EDU	True	False	3	2	2	0	0	6	5
Alagappan, Ramnatthan	@cs.wisc.edu	M	US	EDU	False	False	6	3	3	2	2	56	14
Alaghi, Armin	@cs.washington.edu	M	US	EDU	False	False	32	10	9	12	8	509	41
Alam, Hanna	@tce.technion.ac.il	M	IL	EDU	False	False	2	1	1	0	0	4	2
Alam, Mejbah Ul	@utsa.edu	M	US	EDU	False	False	3	1	1	1	1	14	5
Alam, Monjur	@gatech.edu	M	US	EDU	True	False	16	5	5	5	4	112	17
Alam, Sadaf R.		F			False	False
Alameldeen, Alaa	@cs.wisc.edu	M	US	EDU	False	False	50	25	22	31	29	4776	37
Alapati, Praveen	@cse.iitm.ac.in	M	IN	EDU	False	False	2	0	0	0	0	-1	2
Alay, Özgü	@simula.no	F	NO	GOV	False	False	57	10	9	12	9	512	44
Albarghouthi, Aws	@cs.wisc.edu	M	US	EDU	False	False	28	12	12	12	12	507	28
Albayram, Yusuf		M	US	EDU	False	False							12
Albericio, Jorge	@ece.toronto.edu	M		COM	False	False	27	8	8	7	7	179	19
Albers, Susanne	@in.tum.de	F	DE	EDU	True	False	159	34	22	60	40	4039	192
Albonesi, David		M	US	EDU	False	False							105
Alcantara, Joel		M			False	False							39
Alcorn, Scott		M			False	False							3
Alcántara, Manuel		M	MX	EDU	False	False							16
Aldinucci, Marco	@unito.it	M	IT	EDU	False	False	185	25	15	49	29	2043
Aldrich, Jonathan	@cs.cmu.edu	M	US	EDU	True	False	233	32	23	64	38	4393
Alduaij, Naser	@cs.columbia.edu	M	US	EDU	False	False	5	1	1	1	1	12	3
Aldweesh, Amjad		M	UK	EDU	False	False							1
Alexeev, Yuri	@alcf.anl.gov	M	US	GOV	False	False	62	15	11	22	14	578	26
Alforov, Yevhen	@dkrz.de	M	DE	GOV	False	False	10	3	3	1	0	31	1
Alfredsson, Stefan	@kau.se	M	SE	EDU	False	False	36	7	5	5	1	130	27
Alglave, Jade	@ucl.ac.uk	F	UK	EDU	False	False	48	16	16	20	19	1348
Alhassoun, Nailah	@ksu.edu.sa	F	US	EDU	False	False	1	1	1	1	0	10	3
Ali, Karim	@ualberta.ca	M	CA	EDU	False	False	30	5	5	4	4	156	43
Ali-Eldin, Ahmed	@cs.umu.se	M	SE	EDU	False	False	24	9	9	7	7	673	20
Alian, Mohammad	@illinois.edu	M	US	EDU	True	False	2	0	0	0	0	0	7
Alim, Adil	@albany.edu	M	US	EDU	False	False	3	0	0	0	0	0	5
Alimohammadifar, Amir		M	CA	EDU	False	False							3
Alipour, Mehdi	@it.uu.se	M	SE	EDU	False	False	12	4	4	2	2	37	11
Alipourfard, Omid	@yale.edu	M	US	EDU	False	False	7	3	3	2	2	91	6
Alistarh, Dan	@csail.mit.edu	M	CH	EDU	True	False	60	13	11	16	11	410	72
Alizadeh, Mohammad	@csail.mit.edu	M	US	EDU	True	False							116
Allalen, Momme		M			False	False							11
Allan, James	@cs.umass.edu	M	US	EDU	False	False	325	63	40	152	96	16525	507
Allcock, William		M			False	False							34
Allen, Gabrielle Dawn	@illinois.edu	F	US	EDU	True	False	213	28	13	53	19	3451
Allen, Tyler		M			False	False							8
Allen-Bond, Michael R.		M	US	EDU	False	False							1
Allman, Mark	@icir.org	M	US	EDU	False	False	187	45	28	89	65	13847	168
Allodi, Luca	@tue.nl	M	NL	EDU	False	False	31	6	6	6	6	178	26
Almakhdhub, Naif Saleh		M			False	False							2
Almasi, Gheorghe		M			False	False
Almeida, Francisco	@ull.edu.es	M	ES	EDU	False	False	143	17	10	33	13	1096
Almeida, José Bacelar	@di.uminho.pt	M	PT	EDU	False	False	61	15	11	19	11	514	63
Almeida, Jussara	@dcc.ufmg.br	F	BR	EDU	False	False	341	39	32	100	78	7680	203
Almgren, Ann	@lbl.gov	F	US	GOV	False	False	147	29	27	63	44	4465	68
Almgren, Magnus	@chalmers.se	M	SE	EDU	False	False	58	13	11	14	12	629	37
Almudever, Carmen G.	@tudelft.nl	F	NL	EDU	True	False	30	5	4	1	1	69	23
Alonso, Gustavo	@inf.ethz.ch	M	CH	EDU	True	False	446	66	39	185	112	17909	291
Alonso, Omar	@microsoft.com	M		COM	False	True	161	22	20	37	30	2327
Alrwais, Sumayah		F	SA	EDU	False	False	13	7	7	6	5	182	10
Alshboul, Mohammad	@ncsu.edu	M	US	EDU	False	False	2	1	1	0	0	5	1
Alshenibr, Leen		F	US	EDU	False	False							2
Alsop, Johnathan	@illinois.edu	M	US	EDU	True	False	8	3	3	2	2	39	20
Alsudais, Azzam	@colorado.edu	M	US	EDU	False	False	1	0	0	0	0	0	3
Alt, Samantha		F		COM	False	False							4
Altaf, Muhammad Shoaib Bin	@cs.wisc.edu	M	US	EDU	False	False	7	2	2	1	1	1916	4
Altayeva, Aigerim		F			False	False							10
Althoff, Tim	@cs.stanford.edu	M	US	EDU	True	False	23	8	8	7	7	292
Altingovde, Ismail Sengor	@ceng.metu.edu.tr	M	TR	EDU	False	False	82	16	16	29	22	793
Altintas, Ilkay	@sdsc.edu	F	US	EDU	False	False	135	25	20	53	36	5480
Altisen, Karine	@imag.fr	F	FR	EDU	False	False	66	13	9	15	7	863	47
Altmann, Jorn	@acm.org	M	KR	EDU	True	False	178	23	17	55	30	2059
Altıntaş, Ervin		M	FR	EDU	False	False							1
Alur, Rajeev	@cis.upenn.edu	M	US	EDU	False	False	359	77	47	192	142	36696	300
Aluru, Srinivas	@cc.gatech.edu	M	US	EDU	True	False	290	36	24	83	52	7272	191
Alvares, Alberto Jose		M		COM	False	False							7
Alvarez, Gonzalo P. Rodrigo	@cs.umu.se	M	SE	EDU	False	False	10	2	2	1	1	20	4
Alvaro, Peter	@ucsc.edu	M	US	EDU	False	False	29	13	12	15	13	1626	41
Alviano, Mario	@mat.unical.it	M	IT	EDU	False	False	57	14	13	18	17	621	59
Alvisi, Lorenzo	@cs.cornell.edu	M	US	EDU	False	False	174	42	24	76	50	9423	162
Alwen, Joel		M	AT	EDU	False	False							38
Amann, Johanna		F	US	EDU	False	False							42
Amano, Hideharu	@am.ics.keio.ac.jp	M	JP	EDU	False	False	758	31	21	119	44	4267	396
Amaral, José Nelson	@ualberta.ca	M	CA	EDU	False	False	190	19	13	44	15	1559	119
Amaral, Marcelo Carneiro Do	@ac.upc.edu	M	ES	GOV	False	False	12	5	5	2	2	60	30
Amaral, Vasco	@fct.unl.pt	M	PT	EDU	False	False	164	20	16	35	24	1442	92
Amarasinghe, Saman	@mit.edu	M	US	EDU	True	False	263	58	36	114	83	15798	77
Amarilli, Antoine	@a3nm.net	M	FR	EDU	False	False	74	9	8	7	6	226	55
Amarís, Marcos	@ime.usp.br	M	FR	EDU	False	False	13	2	2	0	0	8	7
Amato, Nancy	@tamu.edu	F	US	EDU	False	False	400	47	32	140	92	8081
Ambrona, Miguel		M			False	False							9
Amer, Abdelhalim	@anl.gov	M	US	GOV	False	False	16	5	5	2	2	63	13
Amer, Halim	@aurak.ac.ae	M	US	GOV	False	False	9	6	4	3	1	110	13
Ames, Scott		M	US	EDU	False	False							28
Amigó, Enrique	@lsi.uned.es	M	ES	EDU	False	False	64	17	14	22	18	1546
Amin, Tanvir Al	@google.com	M		COM	False	True	35	9	9	9	9	267	32
Amini, Massih-Reza	@imag.fr	M	FR	EDU	False	False	157	21	13	35	21	1290
Amiri, Ardalan	@uci.edu	M	US	EDU	False	False	37	7	5	5	5	169	31
Amit, Nadav	@vmware.com	M		COM	False	False	13	6	6	5	5	302	13
Ammar, Mostafa	@cc.gatech.edu	M	US	EDU	True	False	334	72	33	196	102	18241
Amorim, Luís Eduardo De Souza		M			False	False							4
Amrizal, Muhammad Alfian		M	JO	EDU	False	False							3
Amsterdamer, Yael	@biu.ac.il	F	IL	EDU	False	False	24	10	10	10	10	399
Amza, Cristiana	@ece.utoronto.ca	F	CA	EDU	True	False	88	24	17	35	24	3499	88
An, Aijun	@cse.yorku.ca	F	CA	EDU	False	False	201	31	22	69	46	13128
An, Yujie		M	US	EDU	False	False	8	2	2	0	0	11	3
An, Zhenlin	@comp.polyu.edu.hk	M	HK	EDU	False	False	1	0	0	0	0	-1	1
An, Zhongqi					False	False							1
Anagnostopoulos, Aris	@dis.uniroma1.it	M	IT	EDU	False	False	56	19	18	25	21	2173
Anand, Saswat	@cs.stanford.edu	M		COM	False	True	27	12	11	13	13	1221	30
Ananthanarayanan, Ganesh	@microsoft.com	M		COM	False	True	47	20	17	23	23	2046	39
Anciaux, Nicolas		M			False	False
Ancona, Davide	@unige.it	M	IT	EDU	False	False	160	22	14	53	23	1952	133
Andelfinger, Philipp	@kit.edu	M	US	EDU	False	False	13	5	5	4	4	84	15
Andersen, David G.	@cs.cmu.edu	M	US	EDU	True	False	167	49	39	84	75	11666	144
Anderson, Daniel		M			False	False							61
Anderson, Michael R.	@dtu.dk	M	US	EDU	False	False	11	4	4	1	1	171	36
Anderson, Thomas	@cs.washington.edu	M	US	EDU	False	False	347	87	50	149	113	40307	158
Anderton, William C.		M			False	False							2
Ando, Shin	@rs.tus.ac.jp	M	JP	EDU	False	False	54	13	7	19	5	628
Andonov, Rumen	@irisa.fr	M	FR	EDU	False	False	112	17	10	29	10	937	71
Andriesse, Dennis	@few.vu.nl	M	NL	EDU	False	False	15	7	7	6	6	314	15
Andriotis, Panagiotis	@uwe.ac.uk	M	UK	EDU	False	False	26	4	4	4	4	124	25
Andritsos, Periklis	@utoronto.ca	M	CA	EDU	True	False	67	15	10	18	13	1318	55
Andronidis, Anastasios	@imperial.ac.uk	M	UK	EDU	True	False	13	1	1	0	0	7	3
Andrus, Jeremy	@cs.columbia.edu	M	US	EDU	False	False	25	8	8	7	7	461	11
Andrzejak, Artur	@informatik.uni-heidelberg.de	M	DE	EDU	False	False	129	23	16	46	22	2308	90
Ang, Lynn		F	US	EDU	False	False							9
Ang, Petchean		M			False	False							2
Angelino, Elaine	@eecs.berkeley.edu	F	US	EDU	True	False	23	13	12	13	12	1679	28
Anghel, Andreea	@zurich.ibm.com	F	CH	COM	False	False	20	5	5	1	1	61	24
Angulo, Gustavo		M			False	False							20
Anirudh, Rushil	@llnl.gov	M	US	GOV	False	False	22	4	4	2	2	74	24
Annavaram, Murali	@usc.edu	M	US	EDU	False	False	142	25	22	53	41	3516	105
Ansari, Amin	@qti.qualcomm.com	M		COM	False	False	44	16	13	18	17	814	44
Anta, Antonio Fernandez	@imdea.org	M	ES	EDU	False	False	294	28	18	65	41	3396
Antao, Samuel	@sips.inesc-id.pt	M	US	COM	False	False	49	12	12	13	12	401	32
Antichi, Gianni	@cl.cam.ac.uk	M	UK	EDU	True	False	59	11	10	14	12	457	50
Antonakakis, Manos	@gatech.edu	M	US	EDU	True	False	64	14	14	20	18	1244	41
Antoniadis, Antonios		M			False	False
Antonie, Luiza	@uoguelph.ca	F	CA	EDU	False	False	30	12	10	12	11	1512
Antoniu, Gabriel	@inria.fr	M	FR	EDU	False	False	207	24	17	52	32	2054	156
Antonopoulos, Timos		M			False	False							19
Antova, Lyublena	@datometry.com	F		COM	False	False	28	11	10	11	10	1069
Antypas, Katerina		F			False	False
Anzt, Hartwig	@icl.utk.edu	M	US	EDU	False	False	62	14	13	18	17	424	54
Ao, Yulong		M			False	False							6
Aoki, Takayuki		M			False	False							116
Apon, Amy	@clemson.edu	F	US	EDU	False	False	143	13	10	25	10	819
Apostolaki, Maria		F	CH	EDU	True	False							22
Appel, Andrew W.	@princeton.edu	M	US	EDU	True	False	174	50	28	109	59	13122	188
Appice, Annalisa	@di.uniba.it	F	IT	EDU	False	False	169	19	15	37	25	2121
Appini, Mahathi Priya		F	US	EDU	False	False							1
Appuswamy, Raja	@epfl.ch	M	CH	EDU	True	False	29	8	6	5	3	238	29
Apra, Edoardo	@pnnl.gov	M	US	GOV	False	False	124	38	26	78	47	9789
Apte, Varsha	@cse.iitb.ac.in	F	IN	EDU	False	False	54	15	9	22	8	733	35
Aqil, Azeem	@cs.ucr.edu	M	US	EDU	False	False	8	2	2	1	1	22	9
Arab, Bahareh Sadat	@hawk.iit.edu	F	US	EDU	False	False	8	3	3	1	1	35	9
Arabnejad, Hamid	@fe.up.pt	M	PT	EDU	False	False	15	6	6	4	4	210	17
Aracil, Javier	@etsi.us.es	M	ES	COM	False	False	231	29	15	77	30	3318	150
Arafa, Pansy	@uwaterloo.ca	F	CA	EDU	False	False	6	3	3	1	1	25	7
Araki, Toshinori		M		COM	False	False							17
Arampatzis, Avi	@ee.duth.gr	M	GR	EDU	False	False	72	17	12	28	17	1245
Arapakis, Ioannis	@telefonica.com	M		COM	False	False	29	11	11	11	11	590
Arasu, Arvind		M		COM	False	True							48
Araujo, Guido	@ic.unicamp.br	M	BR	EDU	False	False	179	20	10	49	13	1914	123
Araujo, Miguel Ramos De	@feedzai.com	M		COM	False	False	15	6	6	5	5	141	20
Arbenz, Peter	@inf.ethz.ch	M	CH	EDU	True	False	64	4	4	0	0	41
Arcaute, Esteban	@walmartlabs.com	M		COM	False	False	14	7	7	6	5	153	12
Archer, Charles		M			False	False							2
Ardagna, Danilo	@polimi.it	M	IT	EDU	True	False	191	26	24	61	47	3680
Ardalani, Newsha	@cs.wisc.edu	F	US	EDU	False	False	3	1	1	1	1	13	6
Ardanaz, Federico		M		COM	False	False							2
Ardekani, Masoud Saeida	@masoud.io	M	US	COM	False	False	16	7	7	6	6	160	17
Arden, Owen	@ucsc.edu	M	US	EDU	False	False	16	6	6	5	5	167	15
Aref, Walid	@cs.purdue.edu	M	US	EDU	False	False	293	54	32	133	80	11032
Arguello, Jaime	@email.unc.edu	M	US	EDU	False	False	57	18	17	27	23	1759
Argyraki, Katerina	@epfl.ch	F	CH	EDU	True	False	51	19	17	30	26	1738	63
Argyros, George		M	US	EDU	False	False							26
Ariola, Zena M.	@cs.uoregon.edu	F	US	EDU	False	False	69	21	10	29	11	1565	63
Arjomand, Mohammad	@gatech.edu	M	KR	EDU	True	False	42	9	8	8	7	337	46
Arlitt, Martin	@microfocus.com	M	CA	EDU	False	False	133	40	28	77	59	9766	115
Armbrust, Michael	@cs.berkeley.edu	M		COM	False	False	33	14	12	14	13	15474	59
Arnau, Jose Maria	@ac.upc.edu	M	ES	EDU	False	False	13	4	4	4	4	87	12
Arnautov, Sergei		M	DE	EDU	False	False							10
Arndt, Oliver Jakob		M	DE	EDU	False	False							30
Arnold, Dorian	@cs.unm.edu	M	US	EDU	False	False							60
Aroca, Jordi Arjona	@it.uc3m.es	M		COM	False	False	18	6	6	4	4	170	14
Arora, Aashray	@cs.stonybrook.edu	M	US	EDU	False	False	2	0	0	0	0	0	3
Arora, Akhil	@xerox.com	M		COM	False	False	8	3	3	2	2	45	14
Arora, Sudhansku		M			False	False							1
Arora, Vaibhav	@cs.ucsb.edu	M	US	EDU	False	False	8	4	4	4	4	66	36
Arora, Varun		M			False	False	108	9	6	8	3	342	31
Arpaci-Dusseau, Andrea	@cs.wisc.edu	F	US	EDU	False	False	192	50	29	90	62	8787	142
Arpaci-Dusseau, Remzi	@cs.wisc.edu	M	US	EDU	False	False	198	49	29	93	63	8999	146
Arroyo-Paredes, Yulissa		F			False	False							1
Arshad, Sajjad	@ccs.neu.edu	M	US	EDU	False	False	14	4	4	2	2	64	14
Arshad, Sheheryar		M	US	EDU	False	False							1
Arslan, Engin	@illinois.edu	M	US	EDU	False	False	18	6	6	3	3	104
Arteaga, Jaime	@udel.edu	M	US	EDU	False	False	9	2	2	0	0	13	1
Arteca, Ellen	@uwaterloo.ca	F	CA	EDU	False	False	2	1	1	0	0	2	2
Arulraj, Joy	@cs.cmu.edu	M	US	EDU	True	False	10	8	8	6	6	175	16
Arulraj, Leo	@cs.wisc.edu	M	US	EDU	False	False	4	2	2	2	2	106	5
Arumaithurai, Mayutan	@cs.uni-goettingen.de	M	DE	EDU	False	False	64	11	9	11	8	387	53
Arumugam, Kamesh		M	US	EDU	False	False							6
Arun, Venkat	@unh.newhaven.edu	M	US	EDU	True	False	8	3	3	1	1	25	6
Arunkumar, Akhil	@asu.edu	M	US	EDU	False	False	8	3	3	1	1	40	18
Arvind	@mit.edu	M	US	EDU	True	False	137	34	16	68	26	4154	143
Asaad, Sameh		M	US	COM	False	False							18
Asadi, Hossein	@sharif.edu	M	IR	EDU	False	False	75	21	17	29	25	1178
Asanoviç, Krste	@eecs.berkeley.edu	M	US	EDU	True	False	295	49	36	115	83	12391	177
Asenjo, Rafael	@uma.es	M	ES	EDU	False	False	80	10	7	10	3	394	59
Asgari, Bahar	@gatech.edu	F	US	EDU	True	False	5	2	2	1	1	22	6
Ashraf, Imran	@tudelft.nl	M	NL	EDU	True	False	19	4	3	0	0	25	43
Ashraf, Mohammed		M	US	EDU	False	False							40
Asipov, Boris		M		COM	False	True							1
Askarov, Aslan	@cs.au.dk	M	DK	EDU	False	False	38	17	15	19	18	1162	31
Aslam, Javed	@ccs.neu.edu	M	US	EDU	False	False	163	37	26	70	50	6048
Aslantas, Cansu		F	US	EDU	False	False							3
Asokan, N.	@aalto.fi	M	FI	EDU	False	False	241	43	33	111	89	9684	158
Asplund, Joshua		M	US	GOV	False	False							14
Aspnes, James	@cs.yale.edu	M	US	EDU	False	False	143	34	23	62	47	6026	151
Assadi, Sepehr	@seas.upenn.edu	M	US	EDU	False	False	14	5	5	2	2	83	25
Assasa, Hany	@imdea.org	M	ES	EDU	False	False	8	2	2	0	0	10	6
Assent, Ira	@cs.au.dk	F	DK	EDU	False	False	107	24	21	40	38	1894	92
Assouline, Jonathan	@algolux.com	M		COM	False	False	2	2	2	1	1	16	13
Assuncao, Renato	@dcc.ufmg.br	M	BR	EDU	False	False	205	28	23	54	41	4118
Asudeh, Abolfazl	@mavs.uta.edu	M	US	EDU	False	False	10	3	2	0	0	13	13
Ataei, Parisa	@oregonstate.edu	F	US	EDU	False	False	3	1	1	0	0	6	3
Atasu, Kubilay	@zurich.ibm.com	M	CH	COM	False	False	46	12	11	13	11	1200	39
Ateniese, Giuseppe	@stevens.edu	M	US	EDU	False	False	118	38	31	63	56	13216	97
Ates, Emre	@bu.edu	M	US	EDU	False	False	1	1	1	0	0	3	1
Athanasopoulos, Elias	@cs.ucy.ac.cy	M	CY	EDU	False	False	71	17	15	25	23	1027	62
Athanassoulis, Manos	@seas.harvard.edu	M	US	EDU	True	False	25	11	11	12	12	412	28
Atif, Jamal		M	FR	EDU	False	False							77
Atig, Mohamed Faouzi	@it.uu.se	M	SE	EDU	False	False	81	17	16	27	26	886	70
Atreya, Kishore		M		COM	False	False							4
Attariyan, Mona		F			False	False
Attiya, Hagit	@cs.technion.ac.il	F	IL	EDU	False	False	164	39	23	85	56	6997
Atya, Ahmed O. F.	@cs.ucr.edu	M	US	EDU	False	False	19	4	4	1	1	61	16
Atzmueller, Martin	@uvt.nl	M	NL	EDU	False	False	204	29	25	53	43	2003
Aublin, Pierre-Louis		M			False	False							8
Auerbach, Joshua	@champlain.edu	M	US	EDU	False	False	22	8	8	8	8	256	40
Auguilera, Marcos K.	@vmware.com	M		COM	False	False	126	36	26	55	43	5932	81
August, David I.	@princeton.edu	M	US	EDU	True	False	158	38	30	81	53	6033	103
Augusto, Adriano	@ut.ee	M	EE	EDU	False	False	5	1	1	1	1	14	5
Aumage, Olivier		M	FR	EDU	False	False							39
Aupy, Guillaume	@inria.fr	M	FR	EDU	False	False	37	8	7	7	7	216	41
Aura, Tuomas	@aalto.fi	M	FI	EDU	False	False	108	30	17	52	29	4097	83
Ausavarungnirun, Rachata	@cmu.edu	M	US	EDU	True	False	33	12	12	13	13	704	43
Austin, Brian		M	US	GOV	False	False							207
Austin, Todd	@umich.edu	M	US	EDU	False	False	246	52	32	101	65	20759	135
Avancha, Sasikanth		M		COM	False	False							37
Aved, Alexander	@knights.ucf.edu	M	US	GOV	False	False	38	7	7	5	4	247	15
Avin, Chen	@cse.bgu.ac.il	M	IL	EDU	False	False	97	18	15	24	21	1391	76
Aviv, Adam J.	@usna.edu	M	US	GOV	False	False	49	10	9	10	8	712	163
Avrachenkov, Konstantin	@sophia.inria.fr	M	FR	EDU	False	False	290	35	23	89	61	3839	189
Avritzer, Alberto	@sonatype.com	M		COM	False	False	97	21	14	27	19	1255
Awad, Amro	@sandia.gov	M	US	EDU	False	False	7	3	3	0	0	15	17
Awad, Mahmoud		M	US	EDU	False	False							34
Awadallah, Ahmed Hassan	@microsoft.com	M		COM	False	True	108	20	19	38	32	1524	60
Awan, Ammar Ahmad	@osu.edu	M	US	EDU	False	False	16	3	3	1	1	52	15
Ayday, Erman	@cs.bilkent.edu.tr	M	TR	EDU	False	False	69	15	14	23	22	784
Aydin, Hakan	@cs.gmu.edu	M	US	EDU	False	False	82	30	26	53	42	4007	200
Ayesta, Urtzi	@laas.fr	M	FR	EDU	False	False	110	18	12	34	23	1185
Ayguade, Eduard	@ac.upc.edu	M	ES	EDU	False	False	573	45	32	167	87	7760	397
Aykanat, Cevdet	@cs.bilkent.edu.tr	M	TR	EDU	False	False	218	33	22	77	44	3581	173
Ayodele, Anthony	@faculty.umuc.edu	M	US	EDU	False	False	4	1	1	0	0	7
Azab, Ahmed M.	@samsung.com	M		COM	False	False	13	8	8	7	7	728	15
Azad, Ariful	@lbl.gov	M	US	GOV	False	False	31	8	8	5	5	395	33
Azar, Yossi	@tau.ac.il	M	IL	EDU	False	False	228	44	24	110	60	7830	195
Azarmi, Mehdi	@purdue.edu	M	US	EDU	False	False	18	5	4	3	3	66	9
Azimi, Reza	@brown.edu	M	US	EDU	False	False	4	2	2	0	0	10	40
Azimi, Reza	@blanclabs.com	M		COM	False	False	43	15	12	17	13	1323	40
Azzopardi, Leif	@strath.ac.uk	M	UK	EDU	False	False	211	26	22	74	55	3213	196
Babu, Shivnath		M	US	EDU	False	False							120
Bach, Stephen	@cs.stanford.edu	M	US	EDU	True	False	23	10	10	10	10	453
Bacha, Anys	@umich.edu	M	US	EDU	False	False	11	4	4	2	2	65	4
Bachhav, Kishor		M			False	False							4
Backes, Michael	@cs.uni-saarland.de	M	DE	GOV	False	False	330	51	31	154	125	7305	38
Bacon, David F.	@google.com	M		COM	False	True	138	36	22	72	39	6033
Bacon, Jean		F	UK	EDU	True	False							240
Badam, Anirudh	@microsoft.com	M		COM	False	True	34	8	8	7	7	346	22
Baden, Scott B.	@eng.ucsd.edu	M	US	EDU	False	False	162	25	13	55	18	2189	102
Bader, David A.	@cc.gatech.edu	M	US	EDU	True	False	415	48	34	123	92	7037	250
Bader, Michael		M	DE	EDU	True	False							558
Badia, Rosa M.	@bsc.es	F	ES	GOV	False	False	300	37	28	91	64	5715
Badiei, Masoud	@g.harvard.edu	M	US	EDU	True	False	14	4	4	2	2	52	4
Bae, Minho		M	KR	EDU	False	False							7
Baek, Hyunwook	@cs.utah.edu	M	US	EDU	False	False	3	2	2	1	1	19	3
Baek, Woongki	@unist.ac.kr	M	KR	EDU	False	False	32	7	6	6	4	642	53
Baetke, Frank		M			False	False
Baeza-Yates, Ricardo	@upf.edu	M	US	EDU	False	False	617	72	44	266	163	39500
Bagchi, Saurabh	@purdue.edu	M	US	EDU	False	False	333	37	30	92	72	5168	235
Bagdi, Hardik		M			False	False							4
Bagga, Jasmeet		M			False	False							2
Bagnall, Anthony	@uea.ac.uk	M	UK	EDU	False	False	94	24	18	42	31	2045
Bagnulo, Marcelo	@it.uc3m.es	M	ES	EDU	False	False	158	22	17	47	28	3341
Bahadori, Mohammad Taha	@gatech.edu	M	US	EDU	True	False	22	11	11	13	13	299
Bahl, Paramvir		M			False	False							140
Bahl, Victor	@acm.org	M		COM	False	True	347	74	55	185	147	35684
Bahsoon, Rami	@cs.bham.ac.uk	M	UK	EDU	False	False	165	17	15	36	27	1048	123
Bai, Gang		M			False	False							157
Bai, Wei	@microsoft.com	M		COM	False	True	17	8	8	7	7	251	67
Bai, Xiao		F		COM	False	True							64
Bai, Xiaolong	@zju.edu.cn	M	CN	EDU	True	False	28	6	6	1	1	120	30
Bai, Youhui		M	CN	EDU	False	False							1
Bai, Yu	@fullerton.edu	M	US	EDU	False	False	22	3	3	1	1	134	403
Bai, Yunhao		M			False	False							5
Bai, Yuxin	@rochester.edu	F		COM	False	False	11	4	4	2	2	71	12
Bai, Zilong	@.ucdavis.edu	M	US	EDU	False	False	4	2	2	0	0	11	5
Baier, Christel	@tu-dresden.de	F	DE	EDU	False	False	217	39	26	111	65	9312	197
Baig, Ghufran	@cs.utexas.edu	M	US	EDU	False	False	5	1	1	1	1	65	6
Bailey, James	@unimelb.edu.au	M	AU	EDU	True	False	263	29	25	87	59	4217	275
Bailey, Jeff		M			False	False							44
Bailey, Jonathan		M	US	EDU	False	False							20
Bailey, Michael	@illinois.edu	M	US	EDU	True	False	70	27	24	42	38	3273	485
Bailey, Peter	@microsoft.com	M		COM	False	True	82	22	16	37	22	2184	284
Bailis, Peter	@cs.stanford.edu	M	US	EDU	True	False	22	16	16	16	16	829	69
Bajunaid, Noor		F	US	EDU	False	False							2
Bajwa, Raminder		M			False	False							2
Baker, Allison H.	@ucar.edu	F	US	EDU	False	False	43	16	15	19	15	898
Baker, Gavin		M	US	GOV	False	False							36
Baker, Randal S.		M			False	False							10
Baker, Richard		M	UK	EDU	True	False							348
Baker, Sonia		F			False	False							3
Baker, Tobin		M			False	False							1
Bakshi, Ainesh		M	US	EDU	True	False							6
Bakst, Alexander		M			False	False							8
Bal, Henri	@cs.vu.nl	M	NL	EDU	False	False	430	55	27	167	71	11223
Balaji, Pavan	@mcs.anl.gov	M	US	GOV	False	False	325	30	26	85	64	3155	215
Balakrishnan, Hari	@csail.mit.edu	M	US	EDU	True	False							306
Balakrishnan, Mahesh	@yale.edu	M	US	EDU	False	False	61	19	16	26	23	1455	46
Balakrishnan, Ramesh		M			False	False	8	3	2	1	0	23
Balakrishnan, Vijay		M		COM	False	False							19
Balan, Rajesh Krishna	@smu.edu.sg	M	SG	EDU	False	False	124	24	20	49	40	2161	105
Balaprakash, Prasanna	@mcs.anl.gov	M	US	GOV	False	False	63	13	12	19	14	871	53
Balaraman, Ravindran	@cse.iitm.ac.in	M	IN	EDU	False	False	163	22	18	40	34	1652	152
Balasooriya, Janaka	@asu.edu	M	US	EDU	False	False	35	7	4	6	2	569
Balasubramaniam, Karthikeyan Vasuki		M			False	False							14
Balasubramanian, Abhiram	@cs.utah.edu	M	US	EDU	False	False	1	1	1	0	0	3	1
Balasubramanian, Aruna	@cs.stonybrook.edu	F	US	EDU	False	False	37	15	15	21	19	5538	144
Balasubramanian, Bharath	@princeton.edu	M	US	EDU	True	False	21	6	6	3	2	87
Balasubramanian, Ezhil R. M.		M	US	EDU	False	False							2
Balasubramonian, Rajeev	@cs.utah.edu	M	US	EDU	False	False	126	36	32	63	51	5568
Balazinska, Magdalena	@cs.washington.edu	F	US	EDU	False	False							159
Baldimtsi, Foteini	@gmu.edu	F		COM	False	False	20	8	8	7	5	194	24
Baldus, Gary		M			False	False							1
Baldwin, Timothy	@unimelb.edu.au	M	AU	EDU	True	False	324	41	35	133	92	7318
Balkanski, Eric		M			False	False
Balke, Wolf-Tilo	@ifis.cs.tu-bs.de	M	DE	EDU	False	False	218	26	15	60	28	3134	165
Balkesen, Cagri	@inf.ethz.ch	M	US	COM	False	False	19	7	7	7	6	462	10
Balkind, Jonathan	@princeton.edu	M	US	EDU	True	False	5	2	2	1	1	30	6
Balkwill, Matthew		M		COM	False	True							1
Ballani, Hitesh	@microsoft.com	M		COM	False	True	69	21	19	27	24	2766
Ballard, Grey	@wfu.edu	M	US	EDU	False	False	73	15	15	22	22	904	59
Balmau, Oana	@epfl.ch	F	CH	EDU	True	False	5	2	2	0	0	7	5
Balog, Krisztian	@uis.no	M	NO	EDU	False	False	151	29	25	67	51	3581	148
Baltrunas, Džiugas	@simula.no	M	NO	GOV	False	False	9	3	3	2	2	63	9
Balzarotti, Davide	@eurecom.fr	M	FR	EDU	False	False	96	31	28	52	47	3673	92
Bandara, Sathya		F	LK	EDU	False	False							1
Banerjee, Arindam	@cs.umn.edu	M	US	EDU	False	False	239	40	33	81	70	12183	309
Banerjee, Debrup	@odu.edu	M	US	EDU	False	False	8	3	3	1	1	24	7
Banerjee, Dip Sankar	@iiitg.ac.in	M	IN	EDU	False	False	13	4	4	3	3	67	13
Banerjee, Nilanjan	@umbc.edu	M	US	EDU	False	False	48	20	15	26	21	1652
Banerjee, Subarno	@cse.iitk.ac.in	M	US	EDU	False	False	7	2	2	0	0	8	2
Banerjee, Sujata	@banerjee.net	F	US	COM	False	False	195	36	27	86	47	5782	140
Banerjee, Suman	@cs.wisc.edu	M	US	EDU	False	False	207	50	37	105	83	12529
Banerjee, Tania		F	US	EDU	False	False							17
Bangalore, Purushotham		M	US	EDU	False	False							61
Banicescu, Ioana	@cse.msstate.edu	F	US	EDU	False	False	140	16	9	25	8	986	85
Bansal, Aman		M			False	False							7
Bansal, Nikhil	@tue.nl	M	NL	EDU	False	False	239	38	28	99	81	6553
Bansal, Sorav	@iitd.ernet.in	M	IN	EDU	False	False	56	14	11	20	14	1857
Bansal, Tarun	@iiitd.ac.in	M	IN	EDU	False	False	1	1	1	0	0	1
Bao, Hong		M	CN	EDU	False	False							168
Bao, Tiffany	@cmu.edu	F	US	EDU	True	False	5	1	1	1	1	46	3
Bao, Yubin		M	CN	EDU	False	False							47
Bao, Yungang	@ict.ac.cn	M	CN	EDU	False	False	40	10	10	11	11	500	45
Bao, Yungyang		M			False	False
Bao, Zhifeng	@rmit.edu.au	M	AU	EDU	True	False	89	16	15	24	20	1002
Bao, Zhuowei		M			False	False
Baokar, Arjun	@berkeley.edu	M	US	EDU	True	False	3	2	2	1	1	45	4
Bar-Yehuda, Reuven		M	IL	EDU	False	False							71
Barak, Amnon		M			False	False							84
Barak, Assi		M	IL	EDU	False	False							2
Barakat, Chadi	@inria.fr	M	FR	EDU	False	False	176	32	21	68	36	4456
Baralis, Elena	@polito.it	F	IT	EDU	True	False	206	26	19	56	35	2834
Baranasuriya, Nimantha	@comp.nus.edu.sg	M	SG	EDU	True	False	5	3	3	0	0	18	4
Baraniuk, Richard	@rice.edu	M	US	EDU	False	False	836	94	74	325	230	45775
Baranowski, Marek S.		M			False	False							2
Barba, Lorena	@gwu.edu	F	US	EDU	False	False	71	15	14	20	18	753
Barbalace, Antonio	@vt.edu	M	US	EDU	False	False	50	11	10	15	11	570	30
Barber, Ronald		M			False	False							22
Barbieri, Nicola	@yahoo-inc.com	M		COM	False	True	40	11	11	12	12	522
Barbosa, Manuel	@dcc.fc.up.pt	M	PT	EDU	False	False	56	17	15	29	18	1208	63
Barcellos, Marinho	@inf.ufrgs.br	M	BR	EDU	False	False	186	16	11	29	15	1033
Bard, Deborah		F	US	GOV	False	False							5
Bardhan, Jaydeep	@neu.edu	M	US	EDU	True	False	62	17	15	26	23	855
Bardin, Sébastien	@cea.fr	M	FR	GOV	False	False	55	15	13	19	15	844	50
Barenboim, Leonid		M	IL	EDU	False	False							26
Baresi, Luciano	@polimi.it	M	IT	EDU	True	False	287	44	29	111	79	7717
Barford, Paul	@cs.wisc.edu	M	US	EDU	False	False	180	41	31	94	79	10842
Barghuthi, Nedaa Al	@hct.ac.ae	F	AE	EDU	False	False	21	6	6	6	6	157	3
Bari, Md Abdullah Shahneous	@stonybrook.edu	M	US	EDU	False	False	1	1	1	0	0	1	2
Baride, Srikant		M	IN	EDU	False	False							3
Barisic, Ankica	@campus.fct.unl.pt	F	PT	EDU	False	False	15	7	7	6	6	127	21
Barkat, Amine		M	IT	EDU	True	False							6
Barnes, Richard		M			False	False							77
Barreiros, Willian		M	BR	EDU	False	False							1
Barrera, David	@polymtl.ca	M	CA	EDU	False	False	30	12	11	13	12	890
Barrett, Edd	@kcl.ac.uk	M	UK	EDU	False	False	7	4	4	3	3	53	8
Barrett, Jake		M			False	False							15
Barron, Timothy	@cs.stonybrook.edu	M	US	EDU	False	False	2	0	0	0	0	0	8
Barth, Bill	@tacc.utexas.edu	M	US	EDU	False	False	38	10	9	12	7	284	19
Barthe, Gilles		M			False	False							229
Barthels, Claude	@inf.ethz.ch	M	CH	EDU	True	False	7	3	3	1	1	31	6
Barthou, Denis	@labri.fr	M	FR	EDU	False	False	114	16	12	25	14	918	72
Bartlett, Rodney J.	@qtp.ufl.edu	M	US	EDU	False	False	766	112	47	499	232	58874	132
Bartsch, Valeria		F	DE	GOV	False	False							309
Baru, Chaitanya		M			False	False
Baruah, Gaurav	@uwaterloo.ca	M	CA	EDU	False	False	9	3	3	0	0	23
Basat, Ran Ben		M	IL	EDU	False	False							18
Bashir, Masooda		F	US	EDU	True	False							5
Basin, David	@inf.ethz.ch	M	CH	EDU	True	False	422	50	36	165	102	9917
Basin, Dmitry		M			False	False							6
Baskiyar, Sanjeev	@cmft.nhs.uk	M	US	EDU	False	False	50	19	18	25	24	2023
Bastani, Osbert	@cs.stanford.edu	M	US	EDU	True	False	14	5	5	3	2	71	18
Bastem, Burak		M	TR	EDU	False	False							2
Bastien, Jean-Francois		M		COM	False	False							3
Bastoul, Cédric	@unistra.fr	M	FR	EDU	False	False	64	23	20	29	26	2482	43
Basu, Arkaprava	@amd.com	M		COM	False	False	23	9	9	9	9	2423	20
Basu, Nilanjana		F	US	EDU	False	False							4
Bataev, Alexey		M	US	COM	False	False							3
Bateni, Mohammad Hossein	@cs.princeton.edu	M	US	EDU	True	True	43	13	13	15	14	632	39
Bates, Adam	@illinois.edu	M	US	EDU	False	False	22	9	9	8	8	239
Bates, Sarah		F			False	False							118
Batista, Gustavo	@icmc.usp.br	M	BR	EDU	False	False	137	25	23	45	38	4112
Batten, Christopher	@cornell.edu	M	US	EDU	False	False	32	16	15	22	19	1738	72
Batty, Mark		M			False	False	36	11	10	11	11	594
Bauckhage, Christian	@bit.uni-bonn.de	M	DE	EDU	False	False	285	34	29	112	76	6758
Baudis, Nikolai		M			False	False							2
Bauer, Lujo	@cmu.edu	M	US	EDU	True	False	126	34	27	54	47	3903	128
Bauer, Michael		M		COM	False	False							624
Bauer, Peter		M			False	False
Bauereiß, Thomas		M	DE	GOV	False	False							10
Bauman, Spenser	@umail.iu.edu	M	US	EDU	False	False	2	2	2	2	2	44	9
Baumann, Andrew	@microsoft.com	M		COM	False	True	24	16	12	17	12	1660	38
Bause, Falko		M	DE	EDU	False	False							59
Baxter, Rohan	@computer.org	M			False	False	72	23	15	32	19	2624
Bayardo, Roberto		M			False	False
Bayatpour, Mohammadreza	@osu.edu	M	US	EDU	False	False	2	1	1	0	0	2	14
Baytas, Inci	@cse.msu.edu	F	US	EDU	False	False	8	2	2	0	0	9	10
Bazm, Mohammad		M			False	False							2
Bañares, Jose Angel	@unizar.es	M	ES	EDU	False	False	97	12	7	21	5	518
Beal, Jacob	@bbn.com	M		COM	False	False	203	26	23	65	53	2321
Beamer, Scott	@lbl.gov	M	US	GOV	False	False	21	10	10	10	10	757	22
Beard, Jonathan	@arm.com	M		COM	False	False	13	4	4	2	2	49
Beard, Stephen R.		M	US	EDU	True	False							11
Beaumont, Jon		M	US	EDU	False	False							14
Beaumont, Olivier	@labri.fr	M	FR	EDU	False	False	173	24	15	45	23	2434	97
Becchi, Michela	@ncsu.edu	F	US	EDU	False	False	71	21	20	27	27	1968	94
Beck, Martin	@embl.de	M	DE	EDU	False	False	58	29	27	44	42	4440	169
Becker, Christian	@drbecker.org	M	DE	EDU	False	False	234	28	17	56	31	3307
Becker, Karin	@inf.ufrgs.br	F	BR	EDU	False	False	99	14	10	25	11	664
Becker, Steffen	@informatik.uni-stuttgart.de	M	DE	EDU	False	False	162	25	20	55	40	2651
Beckett, Ryan		M	US	EDU	True	False							12
Beckingsale, David	@llnl.gov	M	US	GOV	False	False	25	5	5	3	3	112	18
Beckman, Pete	@mcs.anl.gov	M	US	GOV	False	False							55
Beckmann, Brad		M			False	False
Beckmann, Bradford M.		M		COM	False	False							31
Beckmann, Nathan	@cmu.edu	M	US	EDU	True	False	46	11	11	11	11	824	32
Beekman, Jethro G.		M			False	False							15
Begam, Rehana	@utsa.edu	F	US	EDU	False	False	6	1	1	0	0	3	6
Behl, Johannes		M	DE	EDU	False	False							12
Behrend, Andreas	@cs.uni-bonn.de	M	DE	EDU	False	False	64	8	6	4	2	207	91
Beitman, Bruce		M			False	False							2
Beivide, Ramón	@unican.es	M	ES	EDU	False	False	148	22	16	40	25	1666	121
Bejda, Michał		M			False	False							1
Bekas, Costas	@zurich.ibm.com	M	CH	COM	False	False	86	13	11	18	13	666
Bel, Oceane	@ucsc.edu	F	US	EDU	False	False	1	1	1	0	0	1	6
Belak, James		M			False	False
Belding, Elizabeth	@cs.ucsb.edu	F	US	EDU	False	False	241	54	38	119	82	48635
Belgard, Rich		M			False	False
Beling, Peter		M			False	False
Belkin, Nicholas	@rutgers.edu	M	US	EDU	False	False	309	50	34	128	73	14863
Bellare, Mihir	@eng.ucsd.edu	M	US	EDU	False	False	258	95	68	197	171	45847	270
Bellman, Kirstie		F			False	False
Bellosa, Frank	@kit.edu	M	US	EDU	False	False	70	20	16	30	19	2194	50
Bellovin, Steven M.	@cs.columbia.edu	M	US	EDU	False	False	312	52	31	117	71	15184	195
Beltran, Vicenç	@bsc.es	M	ES	GOV	False	False	59	15	10	18	10	563	39
Belviranli, Mehmet Esat	@ornl.gov	M	US	GOV	False	False	12	5	5	4	3	99	2
Ben-David, Naama	@cs.cmu.edu	F	US	EDU	True	False	6	3	3	0	0	13	10
Ben-Nun, Tal	@cs.huji.ac.il	M	IL	EDU	False	False	16	6	6	3	3	190	14
Ben-Yehuda, Elad		M	IL	COM	False	False							2
Ben-Yehuda, Muli	@mulix.org	M	IL	COM	False	False	89	24	21	31	29	2612	47
Ben-Yehuda, Orna Agmon		F			False	False
Benali, Anouar	@anl.gov	M	US	GOV	False	False	20	3	3	2	2	58	8
Bencomo, Nelly		F			False	False
Benczur, Andras A.	@sztaki.hu	M	HU	EDU	False	False	145	21	16	42	26	1928
Bender, Michael A.	@cs.stonybrook.edu	M	US	EDU	False	False	180	39	24	76	58	5208	158
Bendersky, Michael	@google.com	M		COM	False	True	53	17	15	22	20	1205
Benedict, Shajulin	@sxcce.edu.in	M	IN	EDU	False	False	41	9	7	8	4	220
Benedikt, Michael	@cs.ox.ac.uk	M	UK	EDU	True	False	183	32	19	75	40	4181	155
Benhaddou, Driss	@uh.edu	M	US	EDU	False	False	100	12	8	16	8	584	60
Beni, Laleh Aghababaie	@uci.edu	F	US	EDU	False	False	6	2	2	0	0	8	7
Benjamin, Joshua		M			False	False							1
Benkner, Siegfried	@univie.ac.at	M	AT	EDU	False	False	293	28	16	64	25	2393
Bennett, Janine C.	@sandia.gov	M	US	GOV	False	False	93	12	11	15	11	552
Bennett, Paul N.	@microsoft.com	M		COM	False	True	122	29	24	46	39	2911	178
Benoit, Anne	@ens-lyon.fr	F	FR	EDU	False	False	204	21	16	48	29	1569	155
Benoit-Cattin, Hugues		M			False	False							54
Benson, Austin R.	@cs.cornell.edu	M	US	EDU	True	False	24	7	7	6	6	234	25
Benson, Jeremy		M			False	False							55
Benson, Theophilus	@cs.duke.edu	M	US	EDU	False	False	54	16	16	16	16	2774	58
Bent, John	@emc.com	M		COM	False	False	116	17	13	24	17	1256
Bentley, Michael		M			False	False							64
Benton, Brad		M		COM	False	False							15
Benton, Ryan G.	@southalabama.edu	M	US	EDU	False	False	44	6	5	3	0	97
Berberich, Klaus	@mpi-inf.mpg.de	M	DE	GOV	False	False	83	21	18	33	26	2087
Bercea, Gheorghe-Teodor	@ibm.com	M	US	COM	False	False	20	7	7	5	5	184	16
Berenbrink, Petra		F	DE	EDU	False	False							94
Berendt, Bettina		F			False	False
Beresford, Alastair	@cam.ac.uk	M	UK	EDU	True	False	81	22	16	30	21	3656	72
Berg-Kirkpatrick, Taylor	@cs.cmu.edu	M	US	EDU	True	False	30	11	11	13	13	818	28
Berger, Alon	@campus.technion.ac.il	M	IL	EDU	False	False	1	0	0	0	0	0	4
Berger, Arthur		M	US	EDU	True	False							62
Berger, Christian		M			False	False
Berger, Daniel S.	@cs.uni-kl.de	M	US	EDU	True	False	16	3	3	2	2	64	50
Berger, Emery	@cs.umass.edu	M	US	EDU	False	False	82	27	22	37	29	3685	78
Berger, Marsha J.		F	US	EDU	False	False							42
Berger, Thorsten	@thorsten-berger.net	M	SE	EDU	False	False	67	21	21	32	31	1917	99
Berger-Wolf, Tanya	@uic.edu	F	US	EDU	False	False	130	25	23	45	35	2449
Bergman, Aran	@tx.technion.ac.il	M	IL	EDU	False	False	19	4	4	2	1	55	11
Bergman, Keren	@ee.columbia.edu	F	US	EDU	False	False	653	55	41	206	143	12524
Bergman, Shai	@tx.technion.ac.il	M	IL	EDU	False	False	2	1	1	1	1	13	3
Bergmann, Neil	@itee.uq.edu.au	M	AU	EDU	False	False	211	23	12	52	14	1736	134
Beri, Alec		M	US	EDU	False	False							2
Beringer, Lennart		M			False	False							46
Berkholz, Christoph		M	DE	EDU	False	False							19
Berman, Francine		F			False	False
Berndt, Sebastian	@tcs.uni-luebeck.de	M	DE	EDU	False	False	8	2	2	0	0	11	9
Bernholdt, David E.		M			False	False							87
Bernstein, Alexander		M			False	False
Bernstein, Gilbert Louis		M			False	False							7
Bernstein, Philip A.	@microsoft.com	M		COM	False	True	252	74	38	171	89	34031	285
Berrang, Pascal	@cs.uni-saarland.de	M	DE	EDU	False	False	17	5	5	1	1	56	9
Berrendorf, Rudolf		M			False	False							22
Berry, Randall	@eecs.northwestern.edu	M	US	EDU	False	False	248	43	32	109	61	8979
Bertacco, Valeria	@umich.edu	F	US	EDU	False	False	242	31	26	74	55	3683	161
Bertels, Koen	@tudelft.nl	M	NL	EDU	True	False	348	25	20	81	46	3147	258
Berthold, Michael		M			False	False
Berti-Equille, Laure	@ird.fr	F	QA	EDU	False	False	117	17	13	23	18	1164	67
Bertino, Elisa	@cs.purdue.edu	F	US	EDU	False	False	1418	89	55	501	299	33217
Bertolli, Carlo	@us.ibm.com	M	US	COM	False	False	65	14	14	20	15	543	45
Bertossi, Leopoldo	@scs.carleton.ca	M	CA	EDU	False	False	187	28	17	52	29	3506
Berzins, Martin	@sci.utah.edu	M	US	EDU	False	False	263	33	22	88	41	3784
Beschastnikh, Ivan		M			False	False
Besnard, Jean-Baptiste	@paratools.fr	M		COM	False	False	7	2	2	0	0	14
Bessani, Alysson	@di.fc.ul.pt	M	PT	EDU	False	False	178	23	20	43	33	2350	114
Besta, Maciej	@inf.ethz.ch	M	CH	EDU	True	False	11	4	4	3	3	135	13
Bestavros, Azer	@bu.edu	M	US	EDU	False	False	383	56	32	144	78	17788
Betelu, Santiago		M		COM	False	False							21
Bethune, Christopher		M			False	False							8
Bethwaite, Blair		M			False	False
Beurdouche, Benjamin	@ens.fr	M	FR	EDU	False	False	6	2	2	2	2	144	5
Beutel, Alex	@google.com	M	US	EDU	True	False	44	14	14	18	18	708
Bevan, Pryce		M			False	False							2
Beverly, Robert	@nps.edu	M	US	GOV	False	False	64	18	14	28	21	1063	65
Beyah, Raheem	@ece.gatech.edu	M	US	EDU	True	False	183	23	20	52	43	1613	124
Bezemer, Cor-Paul	@cs.queensu.ca	M	CA	EDU	False	False	23	6	6	5	5	421	34
Beznosov, Konstantin	@ece.ubc.ca	M	CA	EDU	False	False	201	35	26	72	52	3435	154
Bhadra, Sahely	@iitpkd.ac.in	F	IN	EDU	False	False	12	7	6	4	4	148
Bhaduri, Kanishka		M			False	False	52	19	15	26	21	1050
Bhagat, Smriti		F			False	False
Bhagwan, Ranjita		F			False	False	56	21	16	25	18	2783
Bhalachandra, Sridutt	@cs.unc.edu	M	US	GOV	False	False	13	5	5	2	2	64	11
Bhalerao, Rahul		M			False	False							4
Bhalla, Upinder	@ncbs.res.in	M	IN	EDU	False	False	110	34	22	54	41	6652	28
Bhanawat, Hemant		M			False	False							4
Bharadia, Dinesh	@ucsd.edu	M	US	EDU	False	False	35	13	13	14	14	2177	19
Bhardwaj, Onkar	@akamai.com	M	US	COM	False	False	15	4	4	3	2	69	39
Bhardwaj, Romil	@microsoft.com	M		COM	False	True	2	1	1	1	1	20	4
Bhargava, Bharat	@purdue.edu	M	US	EDU	False	False	673	55	34	194	97	12253	391
Bhargava, Radhika		F			False	False							2
Bhargavan, Karthikeyan	@inria.fr	M	FR	EDU	False	False	128	30	24	50	38	3281	83
Bhartia, Apurv	@meraki.net	M		COM	False	False	16	7	7	7	7	222	12
Bhaskara, Aditya	@cs.utah.edu	M	US	EDU	False	False	26	10	10	12	12	660
Bhat, Siddharth	@research.iiit.ac.in	M	IN	EDU	False	False	1	0	0	0	0	-1	4
Bhat, Srivatsa S.	@csail.mit.edu	M	US	EDU	True	False	9	2	2	0	0	18	3
Bhatele, Abhinav	@llnl.gov	M	US	GOV	False	False	113	25	23	40	38	1669	88
Bhatia, Suresh	@uq.edu.au	M	AU	EDU	False	False	302	47	27	164	106	9549	43
Bhatotia, Pramod	@ed.ac.uk	M	UK	EDU	False	False	26	10	10	11	11	574	39
Bhatt, Yogesh		M			False	False
Bhattacharjee, Abhishek	@cs.rutgers.edu	M	US	EDU	False	False	37	13	13	14	14	805	56
Bhattacharjee, Mrinal		M			False	False							8
Bhattacharya, Indrajit	@tcs.com	M		COM	False	False	51	15	11	19	15	1763
Bhattacharya, Suparna	@in.ibm.com	F	IN	COM	False	False	53	14	12	17	15	910
Bhattacharyya, Arka	@eecs.berkeley.edu	M	US	EDU	True	False	24	7	7	4	4	590	3
Bhattacharyya, Arnamoy	@ece.utoronto.ca	M	CA	EDU	True	False	15	3	3	1	1	37	18
Bhattacharyya, Chiranjib	@csa.iisc.ernet.in	M	IN	GOV	False	False	117	22	19	44	33	4787
Bhattacharyya, Manosiz		M			False	False							1
Bhattacharyya, Siddhartha	@uic.edu	M	US	EDU	False	False	69	23	16	30	21	1520
Bhattacherjee, Debopam		M	CH	EDU	True	False							2
Bhattacherjee, Sanjay	@ens-lyon.fr	M	FR	EDU	False	False	11	3	3	0	0	26	8
Bhimji, Wahid		M	US	GOV	False	False							365
Bhowmick, Sanjukta	@unomaha.edu	F	US	EDU	False	False	89	13	10	16	10	469
Bhowmick, Sourav S.	@ntu.edu.sg	M	SG	EDU	True	False	239	27	19	85	46	3569
Bhuyan, Laxmi Narayan		M	US	EDU	False	False							256
Bi, Jinbo	@uconn.edu	F	US	EDU	False	False	155	28	22	53	43	3623
Bi, Jun	@tsinghua.edu.cn	M	CN	EDU	True	False	545	21	20	80	67	2492	276
Bi, Keping		F	US	EDU	False	False							3
Bian, Haoqiong		M	CN	EDU	False	False							5
Bian, Jiang	@microsoft.com	M		COM	False	True	45	16	15	19	19	1523	197
Bian, Pan		M	CN	EDU	False	False							4
Bian, Yuchen	@ist.psu.edu	M	US	EDU	False	False	7	3	3	1	1	25	8
Bianchi, Antonio	@cs.ucsb.edu	M	US	EDU	False	False	11	8	8	7	7	308	121
Bianchi, Giuseppe	@uniroma2.it	M	IT	EDU	False	False	354	35	22	97	46	15707
Bianchini, Ricardo		M		COM	False	True							171
Bianco, Mauro	@cscs.ch	M	CH	GOV	False	False	32	10	7	10	7	368
Bicer, Tekin	@anl.gov	M	US	GOV	False	False	22	10	10	10	10	315
Bieg, Matthias		M	DE	GOV	False	False							17
Biega, Asia J.	@mpi-inf.mpg.de	F	DE	GOV	False	False	8	6	6	3	3	186	2
Bienkowski, Marcin	@cs.uni.wroc.pl	M	PL	EDU	False	False	57	10	9	14	8	527	67
Bientinesi, Paolo	@aices.rwth-aachen.de	M	DE	EDU	True	False	117	17	16	29	27	1367	90
Bienvenu, Meghyn		F	FR	GOV	False	False							77
Bifet, Albert	@telecom-paristech.fr	M		COM	False	False	123	31	29	53	51	5124
Bigelow, David		M	US	EDU	True	False							14
Bigot, Julien	@cea.fr	M	FR	GOV	False	False	35	8	7	7	6	135	58
Bijlani, Ashish	@gatech.edu	M	US	EDU	True	False	4	3	2	2	1	106	4
Bila, Nilton	@us.ibm.com	M		COM	False	False	21	8	8	7	6	259	27
Bilal, Muhammad		M	BE	EDU	False	False							102
Bilge, Leyla	@eurecom.fr	F		COM	False	False	20	13	13	16	16	2028	20
Bilgic, Mustafa	@iit.edu	M	US	EDU	False	False	39	14	13	18	15	1477
Bill, Robert		M			False	False							20
Billes, Marina		F	DE	GOV	False	False							1
Bindel, David	@cs.cornell.edu	M	US	EDU	False	False	106	21	14	31	20	4559
Binder, Walter	@usi.ch	M	CH	EDU	False	False	292	28	19	93	55	3077	292
Bindschaedler, Vincent	@illinois.edu	M	US	EDU	True	False	13	6	6	4	4	136	17
Bing, Lidong	@tencent.com	M		COM	False	False	43	9	8	9	8	243	50
Binnig, Carsten	@brown.edu	M	US	EDU	False	False	48	13	13	17	15	760	56
Birke, Robert		M	CH	COM	False	False							79
Birman, Ken	@cs.cornell.edu	M	US	EDU	False	False	470	62	30	181	81	20360
Birnbach, Simon	@cs.ox.ac.uk	M	UK	EDU	True	False	3	1	1	0	0	5	7
Biros, George	@acm.org	M			False	False	171	34	27	70	58	4066	114
Biryukov, Alex	@uni.lu	M	LU	EDU	False	False	180	40	28	76	57	6042
Bischoff, Sascha		M		COM	False	False							8
Biswas, Joyanta	@temple.edu	M	US	EDU	False	False	2	0	0	0	0	2	2
Biswas, Priyam	@purdue.edu	F	US	EDU	False	False	9	1	1	0	0	3	3
Biswas, Rajarshi	@osu.edu	M	US	EDU	False	False	1	0	0	0	0	0	11
Bittau, Andrea	@cs.stanford.edu	M	US	EDU	True	False	10	8	8	8	8	845	14
Bittencourt, Luiz F.	@ic.unicamp.br	M	BR	EDU	False	False	117	14	13	17	16	1078
Bitto, Verena		F	AT	EDU	False	False							8
Bjoerkqvist, Mathias		M	CH	COM	False	False							23
Bjørling, Matias	@bjorling.me	M	DK	COM	False	False	14	6	6	5	5	122	11
Bjørner, Nikolaj		M			False	False							126
Blaauw, David	@umich.edu	M	US	EDU	False	False	721	75	50	301	200	22922	588
Black, Richard		M		COM	False	True							81
Black-Schaffer, David	@it.uu.se	M	SE	EDU	False	False	70	14	13	21	19	1651	50
Blackburn, Jeremy	@uab.edu	M	US	EDU	False	False	52	12	11	14	14	510	74
Blackburn, Steve		M			False	False
Blagodurov, Sergey	@sfu.ca	M		COM	False	False	44	16	16	16	16	1932	20
Blagojevic, Filip		M			False	False							32
Blair, David M.		M	US	EDU	True	False							31
Blair, Gordon	@comp.lancs.ac.uk	M	UK	EDU	False	False	527	56	28	209	61	16473
Blakeley, Jose	@microsoft.com	M		COM	False	True	113	25	15	39	23	3259
Blanas, Spyros		M	US	EDU	False	False	22	9	8	9	8	903	21
Blanchard, Sean		M	US	GOV	False	False							25
Blanchet, Bruno	@inria.fr	M	FR	EDU	False	False	70	32	23	42	40	5688	51
Blanco, Roi	@udc.es	M	ES	EDU	False	False	116	24	21	45	37	1728	94
Bland, Wesley	@anl.gov	M		COM	False	False	22	10	10	10	10	326	22
Blankstein, Aaron	@cs.princeton.edu	M		COM	False	False	11	6	6	6	6	242	13
Blelloch, Guy	@cs.cmu.edu	M	US	EDU	True	False	245	51	33	117	80	11124	219
Blieberger, Johann		M	AT	EDU	False	False							45
Blin, Lélia	@lip6.fr	F	FR	GOV	False	False	46	13	9	14	9	343
Blocki, Jeremiah	@purdue.edu	M	US	EDU	False	False	47	12	12	16	16	435	45
Blocksome, Michael		M		COM	False	False							13
Blondel, Mathieu	@mblondel.org	M	JP	COM	False	False	17	7	7	5	5	5706	25
Blondin, Michael	@in.tum.de	M	DE	EDU	True	False	11	4	4	2	2	50	22
Bloom, Toby	@nygenome.org	M	US	EDU	False	False	25	16	12	19	14	13712	30
Blot, Arthur		M			False	False							5
Blough, Douglas M.	@ece.gatech.edu	M	US	EDU	True	False	178	33	19	80	40	4905	144
Blouin, Dominique	@telecom-paristech.fr	M	DE	EDU	False	False	40	8	7	8	6	183	22
Blumberg, Andrew J.	@math.utexas.edu	M	US	EDU	False	False	60	25	24	38	36	1788	53
Blume, Holger	@ims.uni-hannover.de	M	DE	EDU	False	False	215	16	12	37	18	1210	140
Blumrich, Matthias	@alumni.princeton.edu	M	US	EDU	True	False	87	23	15	37	20	3788
Boano, Carlo Alberto	@tugraz.at	M	AT	EDU	False	False	50	17	16	19	19	1058	50
Bodden, Eric	@uni-paderborn.de	M	DE	EDU	False	False	170	31	27	63	57	4026	154
Boden, Nan		F			False	False							2
Bodik, Peter	@microsoft.com	M		COM	False	True	50	19	16	24	20	1903	32
Bodik, Rastislav	@cs.washington.edu	M	US	EDU	False	False	161	37	28	60	50	8972	103
Bodin, Bruno	@inf.ed.ac.uk	M	UK	EDU	False	False	17	5	5	4	4	136	19
Bodony, Daniel	@illinois.edu	M	US	EDU	True	False	147	19	15	39	26	1406
Boedihardjo, Arnold P.		M	US	GOV	False	False							47
Boehm, Hans-J.	@acm.org	M			False	False	123	30	20	52	29	4225
Boehm, Mattias	@ibm.com	M		COM	False	False	65	10	9	13	9	410	54
Boehme, David		M	US	GOV	False	False							64
Boehmer, Heinz		M	US	EDU	False	False							2
Boer, Pieter-Tjerk De	@utwente.nl	M	NL	EDU	False	False	72	16	13	21	14	1578	54
Bogdan, Paul	@usc.edu	M	US	EDU	False	False	102	20	20	36	36	1248
Bohlouli, Mahdi	@uni-koblenz.de	M		COM	False	False	19	6	6	3	3	137
Bohr, Mark		M			False	False
Bois, Kristof Du	@intel.com	M		COM	False	False	8	5	5	5	5	107	9
Boit, Christian	@tu-berlin.de	M	DE	EDU	True	False	90	20	16	50	25	1876	53
Boix, Elisa Gonzalez	@vub.ac.be	F	BE	EDU	False	False	52	10	9	10	9	401
Bojnordi, Mahdi Nazm	@cs.utah.edu	M	US	EDU	False	False	33	7	6	6	4	203
Boktor, Andrew		M	CA	EDU	False	False							1
Boku, Taisuke		M			False	False							131
Bolding, Barry		M			False	False
Boley, Mario	@mpi-inf.mpg.de	M	DE	GOV	False	False	35	13	12	14	12	371	39
Bolotin, Evgeny	@nvidia.com	M		COM	False	False	30	11	11	14	13	1304	42
Bolton, Rosie		F			False	False
Bolz-Tereick, Carl Friedrich	@kcl.ac.uk	M	UK	EDU	False	False	42	12	11	15	13	608	3
Bonakdarpour, Borzoo	@mcmaster.ca	M	CA	EDU	False	False	100	17	15	23	20	834	99
Bonald, Thomas	@enst.fr	M	FR	EDU	False	False	179	33	22	58	47	5018
Bonaventure, Olivier		M			False	False
Bonawitz, Keith	@google.com	M		COM	False	True	11	5	5	3	2	522	9
Bonchi, Francesco	@isi.it	M	IT	EDU	False	False	234	41	36	105	95	6832
Bond, Michael	@cse.ohio-state.edu	M	US	EDU	False	False	141	19	18	23	22	1296	52
Bonde, Anand		M		COM	False	True							1
Bondhugula, Uday	@csa.iisc.ernet.in	M	IN	EDU	False	False	40	24	20	28	25	2439	50
Bondi, Andre B.		M			False	False
Bondorf, Steffen	@cs.uni-kl.de	M	DE	EDU	False	False	13	5	5	5	5	74	20
Boneh, Dan	@cs.stanford.edu	M	US	EDU	True	False	358	96	72	204	183	54556	302
Bonifaci, Vincenzo	@iasi.cnr.it	M	IT	GOV	False	False	69	21	18	35	29	1375	64
Bonifati, Angela	@univ-lyon1.fr	F	FR	EDU	False	False	104	26	17	34	25	2678	84
Bonneau, Joseph	@cs.stanford.edu	M	US	EDU	True	False	72	26	25	42	42	3592	101
Bonnet, Philippe	@itu.dk	M	DK	EDU	False	False	170	22	15	35	25	3760	150
Bono, Viviana	@di.unito.it	F	IT	EDU	False	False	79	19	10	28	10	1230
Bonomi, Silvia	@dis.uniroma1.it	F	IT	EDU	False	False	54	9	7	9	5	258
Bonzini, Paolo	@gnu.org	M			False	False	16	8	6	7	5	296
Boos, Kevin	@rice.edu	M	US	EDU	False	False	12	4	4	2	2	57	11
Borase, Amit		M			False	False							1
Borba, Paulo	@cin.ufpe.br	M	BR	EDU	False	False	256	30	22	89	43	3830	160
Borchers, Al		M			False	False							11
Bordawekar, Rajesh	@us.ibm.com	M	US	COM	False	False	132	30	17	56	25	3285
Border, Charles		M			False	False
Borgo, Rita	@swansea.ac.uk	F	UK	EDU	False	False	63	14	12	17	13	690
Borgwardt, Karsten	@bsse.ethz.ch	M	CH	EDU	True	False	114	40	37	67	62	8809	108
Borisov, Nikita	@illinois.edu	M	US	EDU	True	False	147	36	30	73	61	6104
Borland, Sarah		F	US	EDU	False	False							1
Bornholt, James	@cs.washington.edu	M	US	EDU	False	False	19	6	6	4	4	162	24
Boronat, Artur		M			False	False							49
Boroujeni, Ashkan Forouhi		M	US	EDU	False	False							1
Boroumand, Amirali	@cmu.edu	M	US	EDU	True	False	12	5	5	4	4	134	13
Borst, Sem	@tue.nl	M		COM	False	False	309	38	21	115	62	5877	155
Borth, Damian		M			False	False
Borthakur, Dhruba		M		COM	False	True							56
Bortnikov, Edward	@yahoo-inc.com	M		COM	False	True	41	8	7	5	5	339	38
Bos, Herbert	@cs.vu.nl	M	NL	EDU	False	False	238	30	27	65	43	7652	245
Bosch, Jaume		M	ES	GOV	False	False							149
Bose, Pradip		M			False	False
Bosilca, George	@icl.utk.edu	M	US	EDU	False	False	177	28	24	58	46	4373	132
Bosman, Erik	@few.vu.nl	M	NL	EDU	False	False	5	4	4	3	3	139	6
Bosque, José Luis	@unican.es	M	ES	EDU	False	False	86	13	8	19	7	508	73
Bosschere, Koen De	@elis.ugent.be	M	BE	EDU	False	False	371	38	23	110	57	5209	261
Bost, Raphael		M	US	EDU	False	False							10
Botelho, Fabiano	@emc.com	M		COM	False	False	45	9	8	9	7	406	21
Botta, Marco		M			False	False
Bou-Harb, Elias	@fau.edu	M	US	EDU	False	False	47	10	10	10	10	315	33
Bouajjani, Ahmed	@irif.fr	M	FR	EDU	False	False	184	42	25	95	70	6442
Boucher, Paul		M		COM	False	False							20
Boudjadar, Jalil	@eng.au.dk	M	DK	EDU	False	False	25	6	6	3	3	109	4
Boughanem, Mohand	@irit.fr	M	FR	EDU	False	False	329	27	19	85	44	2961
Bougé, Luc	@ens-rennes.fr	M	FR	EDU	False	False	189	25	12	45	16	2012
Boukhalfa, Kamel	@usthb.dz	M	DZ	EDU	False	False	54	9	8	9	6	286	45
Boukhelef, Djillali		M			False	False							2
Boukhobza, Jalil		M			False	False							53
Bouloukakis, Georgios	@inria.fr	M	FR	EDU	False	False	15	3	3	1	1	37	13
Bouman, Charles	@purdue.edu	M	US	EDU	False	False	520	47	29	155	80	11563	290
Bouraoui, Zied		M	UK	EDU	False	False							36
Bourhis, Pierre	@univ-lille1.fr	M	FR	EDU	False	False	52	12	10	15	12	324	55
Bourke, Timothy	@tbrk.org	M	FR	EDU	False	False	46	10	10	10	10	777	42
Bouteiller, Aurelien	@icl.utk.edu	M	US	EDU	False	False	67	24	22	33	30	2370	63
Boutet, Antoine	@insa-lyon.fr	M	FR	EDU	False	False	44	9	7	8	6	261	28
Bova, Simone		M	AT	EDU	False	False							46
Boyapati, Rahul	@tamu.edu	M	US	EDU	False	False	9	2	1	0	0	6	8
Boyd, Stephen	@stanford.edu	M	US	EDU	True	False	566	103	75	333	248	123838	205
Boyle, Elette	@mit.edu	F	US	EDU	True	False	23	11	11	12	12	673	33
Boyle, Rick		M			False	False							46
Bozkurt, Ilker Nadi	@cs.duke.edu	M	US	EDU	False	False	13	5	4	3	2	83	12
Bozorgzadeh, Eli	@ics.uci.edu	F	US	EDU	False	False	136	25	12	42	14	1943
Bozzon, Alessandro	@tudelft.nl	M	NL	EDU	True	False	141	17	16	32	26	1253
Bradley, Andrew M.		M	US	GOV	False	False							9
Bradley, Paul	@methodcare.com	M		COM	False	False	74	30	23	39	29	6697
Braginsky, Anastasia		F		COM	False	True							7
Braithwaite, Matt		M			False	False							2
Braithwaite, Sean		M			False	False							3
Brambilla, Marco	@polimi.it	M	IT	EDU	True	False	275	29	22	68	47	4051	205
Bramsen, Paul		M	US	EDU	True	False							2
Brand, Mark Van Den	@tue.nl	M	NL	EDU	False	False	250	31	20	75	51	4073
Brandenburg, Björn B.	@mpi-sws.org	M	DE	GOV	False	False	63	22	21	34	32	2089	80
Brandily, Cedric		M		COM	False	False							2
Brandić, Ivona	@ec.tuwien.ac.at	F	AT	EDU	False	False	182	32	26	62	58	7785
Brandon, Álvaro		M	ES	EDU	False	False							1
Brandt, Jim		M	US	GOV	False	False							38
Brandt, Sebastian	@cs.manchester.ac.uk	M	CH	EDU	True	False	64	14	9	20	9	1980	133
Brankovic, Aleksandar		M	ES	EDU	False	False							10
Brasche, Goetz	@microsoft.com	M		COM	False	False	14	6	4	5	3	603	12
Brasileiro, Francisco	@computacao.ufcg.edu.br	M	BR	EDU	False	False	293	27	18	59	27	3492	127
Brasser, Ferdinand		M	DE	EDU	False	False							7
Brasseur, Clément		M			False	False							1
Bratsberg, Svein Erik	@idi.ntnu.no	M	NO	EDU	False	False	37	9	7	9	5	410	30
Braverman, Vladimir	@cs.jhu.edu	M	US	EDU	False	False	54	13	12	15	14	451	50
Bravo, Manuel		M	BE	EDU	False	False							91
Brazdil, David		M			False	False							1
Brecht, Tim	@cs.uwaterloo.ca	M	CA	EDU	False	False	75	22	15	36	17	1815	105
Breck, Jason		M	US	EDU	False	False							10
Brefeld, Ulf	@leuphana.de	M	DE	EDU	False	False	78	20	18	30	26	1860
Breitbart, Jens	@tum.de	M	DE	EDU	True	False	38	8	5	5	3	169	32
Bremer, Peer-Timo	@llnl.gov	M	US	GOV	False	False	258	32	29	79	72	4109	153
Brennan, Bob		M		COM	False	False							5
Brent, Lexi		F	AU	EDU	True	False							1
Bressana, Pietro	@usi.ch	M	CH	EDU	False	False	5	1	1	0	0	3	3
Breternitz, Mauricio	@iscte.pt	M	PT	EDU	False	False	114	18	13	31	18	1058	40
Breu, Ruth	@uibk.ac.at	F	AT	EDU	False	False	274	29	20	72	50	2789
Breuel, Thomas		M			False	False
Breuer, Alexander	@ucsd.edu	M	US	EDU	False	False	26	6	6	4	4	125	52
Brevik, John	@online.no	M	US	EDU	False	False	42	14	9	15	9	1157	65
Breß, Sebastian	@dfki.de	M	DE	GOV	False	False	36	12	12	16	16	379	41
Briand, David		M	FR	GOV	False	False							81
Bridges, Patrick	@cs.unm.edu	M	US	EDU	False	False	133	23	17	34	27	1947	71
Briggs, Ian	@qub.ac.uk	M	UK	EDU	False	False	7	3	3	2	2	33	37
Brightwell, Ronald	@sandia.gov	M	US	GOV	False	False	197	31	19	73	42	3239	156
Bringmann, Karl	@mpi-inf.mpg.de	M	DE	GOV	False	False	61	16	15	26	25	940	77
Brinkmann, André	@uni-mainz.de	M	DE	EDU	False	False	138	23	15	41	29	1820	117
Brinkmann, Govert		M			False	False							1
Brocanelli, Marco		M	US	EDU	False	False							6
Brokhman, Tanya		F	IL	EDU	False	False							2
Bronson, Nathan	@fb.com	M		COM	False	True	43	16	15	19	17	1267	17
Brooks, Alexander L.		M	US	EDU	False	False							7
Brooks, David	@eecs.harvard.edu	M	US	EDU	True	False	211	45	35	100	76	11180	144
Brown, Fraser		F	US	EDU	True	False							17
Brown, Jed	@colorado.edu	M	US	EDU	False	False	71	13	13	14	14	4231
Brown, Kenneth R.	@chemistry.gatech.edu	M	US	EDU	True	False	130	24	19	45	35	2009	39
Brown, Trevor	@cs.utoronto.ca	M	CA	EDU	True	False	15	5	5	5	5	124	31
Browne, James		M	US	EDU	False	False							241
Bruce, Kim	@cs.pomona.edu	M	US	EDU	False	False	161	34	15	54	26	4510
Bruckhaus, Tilmann		M			False	False
Bruinderink, Leon Groot	@tue.nl	M	NL	EDU	False	False	8	3	3	1	1	67	6
Brumar, Iulian		M			False	False							1
Brumley, David	@cmu.edu	M	US	EDU	True	False	92	35	34	55	49	6278	87
Brun, Lélio	@ens.fr	M	FR	EDU	False	False	1	1	1	0	0	2	3
Brunet, Elisabeth		F			False	False
Bruno, Rodrigo	@gsd.inesc-id.pt	M	PT	EDU	False	False	11	3	3	0	0	20	14
Brunstrom, Anna		F	SE	EDU	False	False							161
Brunvand, Erik	@cs.utah.edu	M	US	EDU	False	False	139	24	10	46	11	1813	92
Bruza, Peter	@qut.edu.au	M	AU	EDU	False	False	252	36	21	96	50	4621
BrüGner, Helge		M	DE	EDU	True	False							1
Bubak, Marian	@agh.edu.pl	M	PL	EDU	False	False	460	27	17	94	27	3093
Bubendorfer, Kris	@ecs.vuw.ac.nz	M	NZ	EDU	False	False	66	18	12	29	14	1089
Buchholz, Peter		M	DE	EDU	False	False							173
Buchler, Norbou	@mail.mil	M	US	GOV	False	False	39	10	10	11	10	577	28
Buchmann, Alejandro	@informatik.tu-darmstadt.de	M	DE	EDU	False	False	327	42	22	136	63	8105	206
Buckley, Scott	@mq.edu.au	M	AU	EDU	False	False	4	2	2	0	0	9	1
Budden, David	@csail.mit.edu	M	US	EDU	True	False	31	9	9	9	9	212	32
Budhiraja, Richa		F		COM	False	False							2
Bugiel, Sven	@cs.uni-saarland.de	M	DE	EDU	False	False	42	15	15	21	21	1757	37
Bugnion, Edouard	@epfl.ch	M	CH	EDU	True	False	46	23	20	26	24	5381	32
Buhren, Robert		M	DE	EDU	True	False							3
Bui, Phi-Diep	@it.uu.se	M	SE	EDU	False	False	2	0	0	0	0	0	3
Buiras, Pablo	@seas.harvard.edu	M	US	EDU	True	False	19	7	7	7	6	168	19
Buland, Matthew		M			False	False							1
Bulej, Lubomír	@d3s.mff.cuni.cz	M	CH	EDU	False	False	63	12	10	17	10	472	55
Bull, Mark		M			False	False
Bultink, C. C.		M	NL	EDU	True	False							3
Buluc, Aydin	@lbl.gov	M	US	GOV	False	False	57	19	19	24	24	1547	59
Buntine, Wray	@monash.edu	M	US	EDU	True	False	202	36	25	75	47	8841	155
Burckhardt, Sebastian	@microsoft.com	M		COM	False	True	73	24	21	35	32	2185	59
Burger, Doug	@microsoft.com	M		COM	False	True
Burgstaller, Bernd		M	KR	EDU	False	False							42
Burihabwa, Dorian	@unine.ch	M	CH	EDU	False	False	6	2	2	0	0	6	4
Burke, Matthew	@cornell.edu	M	US	EDU	False	False	1	1	1	0	0	1	27
Burke, Michael		M			False	False
Burns, Randal	@cs.jhu.edu	M	US	EDU	False	False	200	40	28	84	59	7840	144
Bursztein, Elie	@google.com	M		COM	False	True	62	20	18	26	25	1543	51
Burtscher, Martin	@txstate.edu	M	US	EDU	False	False	130	32	26	62	47	3509
Burtsev, Anton	@uci.edu	M	US	EDU	False	False	12	4	4	2	2	98	32
Busch, Costas	@csc.lsu.edu	M	US	EDU	False	False	127	20	11	32	12	1150	122
Bush, Randy		M		COM	False	False							138
Bussche, Jan Van Den	@uhasselt.be	M	BE	EDU	False	False	245	31	14	82	28	4138	196
Busse, Anselm		M	DE	EDU	True	False							16
Bustamante, Fabian	@cs.northwestern.edu	M	US	EDU	False	False	150	29	20	51	32	3749	121
Bustos, Benjamín	@dcc.uchile.cl	M	CL	EDU	False	False	128	23	20	44	38	2635	82
Butler, Kevin	@ufl.edu	M	US	EDU	False	False	90	20	18	34	29	1412	66
Butt, Ali R.	@cs.vt.edu	M	US	EDU	False	False	157	24	17	39	33	1921	111
Buttler, David	@llnl.gov	M	US	GOV	False	False	56	16	12	22	13	1778
Buttyán, Levente	@crysys.hu	M	HU	EDU	False	False	229	48	36	97	77	13832
Buyer, Johannes		M			False	False							8
Buyuktosunoglu, Alper	@us.ibm.com	M	US	COM	False	False	210	28	22	57	45	4267
Buyya, Rajkumar	@unimelb.edu.au	M	AU	EDU	True	False	710	109	83	376	320	58947	804
Byan, Steve		M	US	COM	False	False							3
Byers, John W.	@cs.bu.edu	M	US	EDU	False	False	162	41	28	66	45	10915
Bykau, Siarhei	@purdue.edu	M		COM	False	False	15	5	4	1	1	58	15
Bykov, Maxim		M			False	False							21
Bykov, Sergey		M			False	False							13
Bylaska, Eric	@pnnl.gov	M	US	GOV	False	False	166	30	20	59	40	5385	51
Byma, Stuart	@epfl.ch	M	CH	EDU	True	False	6	2	2	1	1	63	6
Byna, Suren	@lbl.gov	M	US	GOV	False	False	108	19	16	29	25	959	66
Byrd, Jason N.	@ensco.com	M		COM	False	False	45	10	9	10	7	196	12
Bättig, Martin		M	CH	EDU	True	False							1
Böhm, Christian	@dbs.ifi.lmu.de	M	DE	EDU	False	False	169	38	26	76	56	6275	139
Böhm, Klemens	@kit.edu	M	US	EDU	False	False	230	30	18	75	38	2989
Böhme, Marcel	@nus.edu.sg	M	SG	EDU	True	False	20	7	7	6	6	153	21
Böhme, Rainer	@uibk.ac.at	M	AT	EDU	False	False	162	35	29	70	63	3922	134
Bönisch, Thomas		M			False	False
Böttinger, Konstantin		M			False	False							1
Bøgh, Kenneth S.	@cs.au.dk	M	DK	EDU	False	False	12	5	5	3	3	72	9
Büttner, Gerd		M			False	False
Cabaleiro, José C.	@usc.es	M	ES	EDU	False	False	116	12	6	16	2	499
Caballero, Juan	@imdea.org	M	ES	EDU	False	False	51	20	18	26	24	2375	78
Cabot, Jordi	@icrea.cat	M	ES	EDU	False	False	297	30	28	97	79	4355	259
Cabri, Giacomo	@unimore.it	M	IT	EDU	False	False	302	28	13	71	21	3135
Caceres, Rajmonda Sulo	@ll.mit.edu	F	US	EDU	True	False	42	6	6	4	4	179
Cachin, Christian	@zurich.ibm.com	M	CH	COM	False	False	179	39	27	64	48	6409
Cadar, Cristian	@imperial.ac.uk	M	UK	EDU	True	False	44	18	17	24	22	4698	48
Cadena, Jose	@vt.edu	M	US	EDU	False	False	10	4	4	3	3	125
Cadenelli, Nicola	@bsc.es	M	ES	GOV	False	False	1	0	0	0	0	0	1
Caesar, Matthew	@cs.illinois.edu	M	US	EDU	True	False	144	29	27	61	48	5358	98
Cafarella, Michael	@umich.edu	M	US	EDU	False	False	90	30	25	36	34	6558	72
Caffarella, Mike		M			False	False
Cai, Bowen		M			False	False							40
Cai, Deng	@cad.zju.edu.cn	M	CN	EDU	True	False	177	54	48	101	97	15183
Cai, Qiong	@apple.com	M	US	COM	False	False	37	8	7	8	4	431	39
Cai, Renqin		M	US	EDU	False	False							1
Cai, Wentong	@ntu.edu.sg	M	SG	EDU	True	False	398	29	18	110	50	4218	322
Cai, Xiao-Chuan		M			False	False
Cai, Ying	@iastate.edu	M	US	EDU	False	False	95	21	13	32	17	2678	386
Cai, Zhongmin	@sei.xjtu.edu.cn	M	CN	EDU	False	False	55	10	9	10	9	382	42
Caiafa, Cesar	@iar.unlp.edu.ar	M	US	EDU	False	False	66	13	13	15	15	879	31
Cain, Chris		M	US	EDU	False	False							16
Cain, Harold W.	@qti.qualcomm.com	M		COM	False	False	35	16	11	19	13	1227	24
Calamoneri, Tiziana		F			False	False
Calandra, Henri		M			False	False							41
Calandrino, Joseph		M			False	False
Calciu, Irina	@vmware.com	F		COM	False	False	17	6	6	5	5	150	12
Calderon, Alejandro	@uca.es	M	ES	EDU	False	False	16	4	4	1	1	46
Calheiros, Rodrigo N.		M			False	False
Calhoun, Jon		M	US	EDU	True	False							15
Caliskan, Aylin	@princeton.edu	F	US	EDU	True	False	14	8	8	8	8	236
Callaghan, Mark		M		COM	False	True							13
Callan, Jamie	@cs.cmu.edu	M	US	EDU	True	False	227	57	36	123	84	10194	220
Calotoiu, Alexandru		M	DE	EDU	False	False							13
Calyam, Prasad	@missouri.edu	M	US	EDU	False	False	110	17	13	23	15	902
Calì, Andrea	@dcs.bbk.ac.uk	M	UK	EDU	False	False	137	25	17	44	31	3695
Camarero, Cristóbal	@unican.es	M	ES	EDU	False	False	32	7	6	4	3	140	26
Camargo, Edson Tavares		M	BR	EDU	False	False							4
Camargo, Raphael Y. De	@ufabc.edu.br	M	BR	EDU	False	False	48	11	6	11	4	282	35
Cambazoglu, B. Barla	@yahoo-inc.com	M		COM	False	True	97	29	22	50	46	1914
Camenisch, Jan	@zurich.ibm.com	M	CH	COM	False	False	349	58	42	115	100	17422	187
Cameron, Kirk W.	@cs.vt.edu	M	US	EDU	False	False	158	27	23	51	40	3000	106
Campanelli, Matteo	@gradcenter.cuny.edu	M	US	EDU	False	False	7	3	3	1	0	24	7
Campanoni, Simone	@eecs.northwestern.edu	M	US	EDU	False	False	46	12	10	12	10	376
Campbell, Bradford		M	US	EDU	False	False							41
Campbell, Roy	@illinois.edu	M	US	EDU	True	False	718	65	38	253	110	18387	421
Campes, Cassiano		M			False	False							1
Campos, Breno		M			False	False							2
Campos, Raphael	@dcc.ufmg.br	M	BR	EDU	False	False	5	1	1	0	0	1	3
Canal, Ramon	@ac.upc.edu	M	ES	EDU	False	False	72	17	13	24	17	1386	65
Canales, Rodrigo		M	DE	EDU	True	False							16
Candan, K. Selçuk	@asu.edu	M	US	EDU	False	False	330	36	23	107	47	5664	237
Candea, George	@epfl.ch	M	CH	EDU	True	False	123	35	27	56	49	5234	97
Candel, Arno		M			False	False
Canel, Christopher		M	US	EDU	True	False							3
Canini, Marco	@kaust.edu.sa	M	SA	EDU	False	False	82	19	17	28	25	1465	78
Canino, Anthony		M	US	EDU	False	False							4
Canning, Andrew	@lbl.gov	M	US	GOV	False	False	146	25	15	47	21	1962
Cano, Ignacio	@cs.washington.edu	M	US	EDU	False	False	4	3	3	1	1	23	9
Cano, Jose		M	UK	EDU	False	False							39
Canon, Louis-Claude	@univ-fcomte.fr	M	FR	EDU	False	False	33	9	7	9	4	276	34
Canon, Richard Shane		M			False	False
Cantador, Iván	@uam.es	M	ES	EDU	False	False	131	27	25	55	43	2856
Cantalupo, Christopher		M		COM	False	False							37
Cantin, Pierre-Luc		M			False	False							2
Canuto, Sérgio	@dcc.ufmg.br	M	BR	EDU	False	False	12	4	4	3	3	47	10
Cao, Bokai	@uic.edu	M	US	EDU	False	False	28	6	6	4	4	181	34
Cao, Cheng		M	US	EDU	False	False							129
Cao, Chun		M	CN	EDU	False	False							83
Cao, Da		M			False	False							10
Cao, Jian	@sjtu.edu.cn	M	CN	EDU	True	False	303	22	15	77	24	2174
Cao, Jiannong	@comp.polyu.edu.hk	M	HK	EDU	False	False	968	45	35	259	165	9716	653
Cao, Jiaxin	@fb.com	M		COM	False	True	7	4	4	4	4	150	8
Cao, Lianjie	@purdue.edu	M	US	EDU	False	False	7	2	2	1	1	15	10
Cao, Longbing	@uts.edu.au	M	AU	EDU	False	False	486	34	28	124	86	4657	304
Cao, Man	@google.com	M		COM	False	True	19	6	6	4	4	123	43
Cao, Nan	@us.ibm.com	M	US	COM	False	False	102	18	17	25	25	1095	125
Cao, Qiang	@cs.duke.edu	M	US	EDU	False	False	11	6	4	4	4	309	226
Cao, Qiang	@mail.ustc.edu.cn.com	M		COM	False	False	17	4	4	1	1	58	226
Cao, Qingqing	@cs.stonybrook.edu	M	US	EDU	False	False	2	1	1	0	0	1	26
Cao, Shilei		M	CN	EDU	False	False							12
Cao, Shunde		M	CN	EDU	False	False							7
Cao, Thang		M	JP	EDU	True	False							7
Cao, Xin	@unsw.edu.au	M	AU	EDU	True	False	21	13	13	15	15	1181	127
Cao, Yang	@ed.ac.uk	M	UK	EDU	False	False	14	7	7	5	5	214	451
Cao, Yi		M			False	False							328
Cao, Yinzhi	@u.northwestern.edu	M	US	EDU	False	False	23	9	9	7	7	214	28
Cao, Yong		M	CN	EDU	False	False							385
Cao, Yue		M	US	EDU	False	False							187
Cao, Yulong		M	US	EDU	False	False							4
Cao, Zhen		M	US	EDU	False	False							147
Capkun, Srdjan	@inf.ethz.ch	M	CH	EDU	True	False	244	53	45	102	91	14319
Cappello, Franck	@anl.gov	M	US	GOV	False	False	295	42	36	102	78	8156	216
Cappos, Justin	@nyu.edu	M	US	EDU	False	False	75	14	12	22	15	716	64
Capra, Robert	@unc.edu	M	US	EDU	False	False	98	20	14	34	21	1489
Carastan-Santos, Danilo		M	BR	EDU	False	False							3
Carbin, Michael	@csail.mit.edu	M		COM	False	True	29	14	13	15	15	1320	33
Cardellini, Valeria	@ing.uniroma2.it	F	IT	EDU	False	False	95	24	17	44	29	3518
Cardenas, Alvaro A.	@utdallas.edu	M	US	EDU	False	False	113	25	24	41	39	3269
Cardoso, João M. P.	@fe.up.pt	M	PT	EDU	False	False	251	25	19	58	38	2595
Carle, Georg	@in.tum.de	M	DE	EDU	True	False	414	27	20	78	46	3571	298
Carlini, Nicholas	@berkeley.edu	M	US	EDU	True	False	10	7	7	6	6	475	20
Carlson, Richard		M			False	False
Carlson, Travis		M			False	False							2
Carlson, Trevor E.	@comp.nus.edu.sg	M	SE	EDU	False	False	55	11	11	12	12	789	32
Carlsson, Niklas	@ida.liu.se	M	SE	EDU	False	False	72	18	17	31	28	1228	101
Carlsson, Trevor E.	@comp.nus.edu.sg	F	SE	EDU	False	False	58	12	12	12	12	860	32
Carmean, Douglas M.		M		COM	False	True							10
Carmel, David	@yahoo-inc.com	M		COM	False	True	151	39	27	87	61	5941
Carmeli, Nofar		F	IL	EDU	False	False							4
Carmer, Brent		M		COM	False	False							5
Carno, Anthony	@vt.edu	M	US	EDU	False	False	3	2	2	0	0	8	3
Carns, Phil		M			False	False
Carns, Philip	@mcs.anl.gov	M	US	GOV	False	False	62	18	16	27	25	2703	67
Carothers, Chris	@cs.rpi.edu	M	US	GOV	False	False	132	25	18	46	34	2184	113
Carothers, Christopher	@cs.rpi.edu	M	US	EDU	False	False	132	26	19	46	34	2315	113
Carpen-Amarie, Alexandra		F	AT	EDU	False	False							31
Carpenter, Paul	@bsc.es	M	ES	GOV	False	False	36	8	7	6	5	255	30
Carr, Scott	@purdue.edu	M	US	EDU	False	False	11	2	2	2	2	40	11
Carra, Damiano	@univr.it	M	IT	EDU	False	False	50	12	10	17	10	464	52
Carrera, David	@ac.upc.edu	M	ES	GOV	False	False	97	23	19	40	32	1947	134
Carretero, Jesus	@inf.uc3m.es	M	ES	EDU	False	False	353	23	17	66	35	2440
Carreño, Emmanuell Diaz		M	BR	EDU	False	False							3
Carribault, Patrick	@cea.fr	M	FR	GOV	False	False	42	10	8	10	6	681
Carrington, Laura	@epanalytics.com	F		COM	False	False	88	19	17	31	24	1541
Carrión, Joe		M	ES	EDU	False	False							4
Carro, Luigi	@inf.ufrgs.br	M	BR	EDU	False	False	626	34	23	126	65	5080	359
Carter, John	@us.ibm.com	M	US	COM	False	False	204	38	25	72	40	7391
Carvalho, Marcus	@dcx.ufpb.br	M	BR	EDU	False	False	17	4	4	2	2	57	11
Cary, John	@colorado.edu	M	US	EDU	False	False	578	40	21	101	52	8380
Carzaniga, Antonio		M	CH	EDU	False	False							110
Casale, Giuliano	@imperial.ac.uk	M	UK	EDU	True	False	179	25	20	52	42	1958	210
Casanova, Henri	@hawaii.edu	M	US	EDU	False	False	283	49	29	122	67	10281	202
Casas, Marc	@bsc.es	M	ES	GOV	False	False	63	11	10	13	10	335	47
Cash, David	@cs.rutgers.edu	M	US	EDU	False	False	32	20	19	22	22	2545	55
Cassel, Darion		M	US	EDU	True	False							3
Cassell, Benjamin	@uwaterloo.ca	M	CA	EDU	False	False	4	2	2	0	0	10	17
Cassuto, Yuval	@ee.technion.ac.il	M	IL	EDU	False	False	89	14	13	26	22	833
Castañeda, Armando	@im.unam.mx	M	MX	EDU	False	False	39	8	8	7	6	258	37
Castells, Pablo	@uam.es	M	ES	EDU	False	False	195	37	31	84	54	5050	148
Castelluccia, Claude	@inria.fr	M	FR	EDU	False	False	177	42	31	80	51	8850	131
Castelló, Adrián	@uji.es	M	ES	EDU	False	False	21	5	5	4	4	84	10
Castillo, Carlos	@acm.org	M			False	False	188	49	42	112	92	10268
Castillo, Claris	@renci.org	F	US	EDU	False	False	38	11	11	11	11	681
Castrillón, Jerónimo	@tu-dresden.de	M	DE	EDU	False	False	81	12	11	13	13	583
Castro, Daniel		M	PT	EDU	False	False							40
Castro, Miguel	@microsoft.com	M		COM	False	True	208	46	33	66	49	17276
Catasta, Michele	@cs.stanford.edu	M	US	EDU	True	False	31	10	10	10	10	857
Caulfield, Laura		F			False	False							24
Caulfield, Tristan	@ucl.ac.uk	M	UK	EDU	False	False	15	6	5	2	1	61	15
Cautis, Bogdan	@u-psud.fr	M	FR	EDU	False	False	52	13	10	16	11	517
Cavalcanti, Guilherme		M			False	False							10
Cavallaro, Lorenzo	@rhul.ac.uk	M	UK	EDU	False	False	66	18	17	22	20	1609	59
Cavazos, John	@udel.edu	M	US	EDU	False	False	79	21	19	29	23	1958
Cavelan, Aurélien	@ens-lyon.fr	M	FR	EDU	False	False	16	4	4	3	2	62	21
Caverlee, James	@cse.tamu.edu	M	US	EDU	False	False	146	28	25	58	47	4109	132
Cavilla, Andres Lagar	@gridcentric.ca	M	CA	COM	False	False	36	16	15	20	17	1580
Cazzola, Walter	@di.unimi.it	M	IT	EDU	False	False	216	22	14	51	24	1491
Caíno-Lores, Silvina	@inf.uc3m.es	F	ES	EDU	False	False	10	2	2	0	0	9
Cañamares, Rocío	@uam.es	F	ES	EDU	False	False	3	1	1	0	0	6	2
Ceballos, German	@it.uu.se	M	SE	EDU	False	False	8	1	1	0	0	4	10
Cecchetti, Ethan	@cs.cornell.edu	M	US	EDU	False	False	5	1	1	1	1	39	5
Ceci, Michelangelo	@di.uniba.it	M	IT	EDU	False	False	199	20	14	37	22	1443
Cecka, Cris	@nvidia.com	M		COM	False	False	19	7	7	6	6	306	11
Cela, José María		M	ES	GOV	False	False							44
Celik, Ahmet		M	US	EDU	False	False							161
Celik, Berk	@utbm.fr	M	FR	EDU	False	False	13	5	5	4	4	163	5
Celis, L. Elisa		F	CH	EDU	True	False							38
Cello, Marco	@nokia.com	M		COM	False	False	33	6	6	4	4	169	26
Censor-Hillel, Keren	@cs.technion.ac.il	F	IL	EDU	False	False	43	15	15	19	18	556	68
Cerdà-Alabern, Llorenç	@ac.upc.edu	M	ES	EDU	False	False	108	18	11	24	12	767	50
Cerf, Loïc		M			False	False
Ceri, Stefano	@polimi.it	M	IT	EDU	True	False	534	72	36	210	91	25185
Cerqueira, Joao Pedro		M	US	EDU	False	False							2
Cerulli, Andrea	@ucl.ac.uk	M	UK	EDU	False	False	7	4	4	3	3	53	6
Cetintemel, Ugur		M	US	EDU	False	False							116
Ceze, Luis	@cs.washington.edu	M	US	EDU	False	False	194	37	31	67	61	6083	168
Cha, Sang Kil	@kaist.ac.kr	M	KR	EDU	True	False	15	9	9	8	7	700	14
Cha, Sungdeok		M	KR	EDU	False	False							85
Chaabane, Abdelberi	@inrialpes.fr	M	US	EDU	False	False	20	9	9	8	8	293	7
Chabbi, Milind	@rice.edu	M	US	COM	False	False	22	7	6	5	5	142	20
Chabridon, Sophie	@it-sudparis.eu	F	FR	EDU	False	False	81	13	9	16	7	478
Chachra, Neha	@fb.com	F		COM	False	True	9	5	5	5	5	495
Chadalavada, Kalyana	@intel.com	M		COM	False	False	26	4	4	1	1	66
Chae, Kwonsoo		M			False	False							2
Chaganti, Akhilesh	@cs.stonybrook.edu	M	US	EDU	False	False	4	1	1	0	0	1	3
Chai, Anchen		M			False	False							1
Chai, Chengliang		M	CN	EDU	False	False	2	2	2	1	1	27	54
Chai, Eugene	@nec-labs.com	M		COM	False	False	29	6	4	3	2	86	23
Chaidaroon, Suthee	@scu.edu	M	US	EDU	False	False	2	1	1	1	1	15	2
Chaintreau, Augustin	@cs.columbia.edu	M	US	EDU	False	False	107	30	26	39	33	6171
Chaix, Fabien		M			False	False							20
Chajed, Tej		M	US	EDU	True	False							7
Chakaravarthy, Venkatesan T.	@in.ibm.com	M	IN	COM	False	False	78	16	12	21	14	974	64
Chakrabarti, Aniket	@osu.edu	M	US	EDU	False	False	12	3	3	1	1	61	13
Chakrabarti, Dhruva R.		M			False	False							34
Chakraborty, Soubhik		M			False	False							50
Chakraborty, Sourav	@osu.edu	M	US	EDU	False	False	11	3	3	1	1	29	14
Challen, Geoffrey	@buffalo.edu	M	US	EDU	False	False	62	16	14	20	15	6077
Chamberlain, Brad		M			False	False
Chambreau, Christopher M.		M	US	GOV	False	False							1
Chamith, Buddhika	@indiana.edu	M	US	EDU	False	False	5	2	2	0	0	8	4
Chan, Chee-Yong	@comp.nus.edu.sg	M	SG	EDU	True	False	87	29	20	45	31	4842	68
Chan, David Yu Cheng		M	US	EDU	False	False							9
Chan, Eric S.		M	US	COM	False	False							18
Chan, Helen H. W.	@cse.cuhk.edu.hk	F	HK	EDU	True	False	3	1	1	1	1	17	3
Chan, Hubert	@cs.hku.hk	M	HK	EDU	True	False	71	17	15	26	23	2056
Chan, Jeffrey	@rmit.edu.au	M	AU	EDU	True	False	63	13	13	21	18	611	98
Chan, Joel	@cs.cmu.edu	M	US	EDU	True	False	34	8	8	7	7	396	29
Chan, Keith	@comp.polyu.edu.hk	M	HK	EDU	False	False	527	34	24	119	66	5223
Chan, Michael		M			False	False							226
Chan, Philip	@cs.fit.edu	M	US	EDU	False	False	111	41	29	61	44	10741
Chan, Po-Wei	@me.mcu.edu.tw	M	US	EDU	True	False	1	1	1	0	0	3	1
Chan, Tsz Nam	@comp.polyu.edu.hk	M	HK	EDU	False	False	3	1	1	0	0	2	3
Chan, Yuandong		M	CN	EDU	False	False							5
Chandola, Varun	@buffalo.edu	M	US	EDU	False	False	90	17	15	18	17	5582	69
Chandra, Abhishek	@umn.edu	M	US	EDU	False	False	93	23	19	40	35	2912	139
Chandra, Ranveer	@microsoft.com	F		COM	False	True	434	47	38	111	95	12233	103
Chandramouli, Badrish	@microsoft.com	M		COM	False	True	72	18	15	23	19	857	72
Chandramowlishwaran, Aparna	@uci.edu	F	US	EDU	False	False	27	11	11	12	11	750	24
Chandran, Nishanth	@microsoft.com	M		COM	False	True	39	13	12	16	15	806	44
Chandrasekar, Kavitha	@gatech.edu	F	US	EDU	True	False	11	5	4	1	1	47	13
Chandrasekaran, Sunita	@udel.edu	F	US	EDU	False	False	46	7	7	4	4	179
Chandrashekhara, Sharath	@buffalo.edu	M	US	EDU	False	False	9	2	2	0	0	7	9
Chang, Bo-Sin		M	TW	EDU	False	False							1
Chang, Bor-Yuh Evan	@cs.colorado.edu	M	US	EDU	False	False	73	16	13	25	18	1638
Chang, Choong-Seock		M			False	False							17
Chang, Ee-Chien	@comp.nus.edu.sg	M	SG	EDU	True	False	107	28	21	53	32	2832	119
Chang, Hyunseok	@nokia.com	M		COM	False	False	32	16	13	19	13	1891	31
Chang, Jichuan	@google.com	M		COM	False	True	121	21	17	31	25	2487
Chang, Kenneth		M	US	EDU	False	False							64
Chang, Kevin	@illinois.edu	M	US	EDU	True	False	171	42	29	85	51	8941
Chang, Kevin Chen-Chuan	@illinois.edu	M	US	EDU	True	False	176	43	29	87	53	9143	139
Chang, Kevin R.	@cmu.edu	M	US	EDU	True	False	19	7	7	7	7	428	18
Chang, Li-Pin	@cs.nctu.edu.tw	M	TW	EDU	True	False	69	17	14	20	16	2329	70
Chang, Li-Wen	@illinois.edu	M	US	EDU	True	False	31	11	11	11	11	739	74
Chang, Lijun	@cse.unsw.edu.au	M	AU	EDU	True	False	43	15	15	16	16	795	60
Chang, Rocky	@comp.polyu.edu.hk	M	HK	EDU	False	False	132	21	16	43	29	2569	99
Chang, Rong N.		M			False	False
Chang, Ting-Jung		F	US	EDU	True	False							4
Chang, Wan-Teh		M			False	False							3
Chang, Wei-Cheng	@andrew.cmu.edu	M	US	EDU	True	False	8	3	3	2	2	55	33
Chang, Wooseok		M		COM	False	False							6
Chang, Xiaojun	@andrew.cmu.edu	M	US	EDU	True	False	46	15	15	18	18	577	79
Chang, Yi		M			False	False
Chang, Yiyang	@purdue.edu	M	US	EDU	False	False	12	4	4	1	1	29	7
Chang-Fong, Nicholas		M	CA	EDU	False	False							4
Changsheng, Xie		M	US	EDU	False	False							274
Chao, Clifford		M			False	False							22
Chao, Lu	@ict.ac.cn	M	CN	EDU	False	False	2	1	1	0	0	7	32
Chaoji, Vineet	@amazon.com	M		COM	False	False	42	17	14	23	17	1644
Chaparro-Baquero, Gustavo A.		M	US	EDU	False	False							8
Chapman, Barbara	@stonybrook.edu	F	US	EDU	False	False	355	30	17	82	40	7302	200
Chapuis, Bertil	@unil.ch	M	CH	EDU	False	False	8	1	1	0	0	3	126
Chard, Kyle	@uchicago.edu	M	US	EDU	False	False	76	17	15	25	22	960	83
Chard, Ryan	@anl.gov	M	US	GOV	False	False	19	6	6	4	4	153	19
Chase, Jeffrey S.		M	US	EDU	False	False							117
Chase, Melissa	@microsoft.com	F		COM	False	True	37	20	20	27	27	3379	54
Chasins, Sarah		F			False	False							19
Chasparis, Georgios	@scch.at	M	AT	EDU	False	False	34	9	9	9	9	288	35
Chaterji, Somali	@purdue.edu	F	US	EDU	False	False	37	8	8	7	6	739	29
Chatterjee, Niladrish	@nvidia.com	M		COM	False	False	34	10	10	10	10	699	25
Chatterjee, Rahul	@cs.cornell.edu	M	US	EDU	False	False	10	4	4	3	3	49	14
Chatzidimitriou, Athanasios	@di.uoa.gr	M	GR	EDU	False	False	14	4	4	1	1	34	13
Chatzopoulos, Georgios	@epfl.ch	M	CH	EDU	True	False	6	2	2	0	0	4	21
Chau, Duen Horng	@gatech.edu	M	US	EDU	True	False	123	24	23	41	38	2322
Chau, Sze Yiu		M			False	False							3
Chau, Vincent		M	CN	EDU	False	False	20	5	5	4	4	65	86
Chaudhari, Pranav		M			False	False							5
Chaudhuri, Abon	@walmartlabs.com	M		COM	False	False	13	6	6	4	4	129
Chaudhuri, Avik	@fb.com	M		COM	False	True	31	12	9	13	9	872	49
Chaudhuri, Kamalika	@eng.ucsd.edu	F	US	EDU	False	False	56	24	20	36	34	2754	131
Chaudhuri, Mainak		M	IN	EDU	False	False							45
Chaudhuri, Surajit	@theiet.org	M		COM	False	True	143	9	9	8	8	351	275
Chaudhuri, Swarat	@rice.edu	M	US	EDU	False	False	61	20	16	27	23	1833	73
Chaudhury, Bhaskar	@laplace.univ-tlse.fr	M	IN	EDU	False	False	47	12	12	12	12	564	8
Chavan, Amit	@cs.umd.edu	M	US	EDU	False	False	8	4	4	3	3	84	15
Chavan, Shasank		M			False	False
Chavda, Chintan		M			False	False							2
Chawla, Nitesh V.	@nd.edu	M	US	EDU	False	False	313	45	39	107	95	13517	244
Chawla, Sanjay	@sydney.edu.au	M	QA	EDU	False	False	222	31	26	61	41	5073	212
Chayes, Jennifer Tour		F			False	False
Che, Huimin		M	CN	EDU	False	False							4
Che, Shuai	@virginia.edu	M		COM	False	False	40	13	12	14	14	3044	37
Cheah, Chern		M			False	False							2
Chebrolu, Kameswari	@cse.iitb.ac.in	F	IN	EDU	False	False	37	19	17	23	21	2119
Checconi, Fabio	@us.ibm.com	M	US	COM	False	False	49	16	15	21	18	830
Chechik, Marsha	@cs.toronto.edu	F	US	EDU	False	False	258	38	29	108	80	4765
Checkoway, Stephen	@uic.edu	M	US	EDU	False	False	29	11	10	13	11	2378
Chen, Ang	@cis.upenn.edu	M	US	EDU	False	False	15	5	5	3	3	102	98
Chen, Arbee L.P.	@asia.edu.tw	M	TW	EDU	False	False	277	40	19	114	46	5199
Chen, Bee-Chung		M			False	False
Chen, Bihuan	@fudan.edu.cn	M	SG	EDU	True	False	17	7	7	6	6	154	19
Chen, Bingwei		M			False	False							21
Chen, Bo	@merkai.com	M		COM	False	False	13	7	7	7	7	155	982
Chen, Bo	@mtu.edu	M	US	EDU	False	False	33	7	7	6	6	383	982
Chen, Bowei	@lincoln.ac.uk	M	AU	EDU	True	False	11	5	5	4	4	98	46
Chen, Celia		F			False	False							44
Chen, Chen		M	US	EDU	False	False							55
Chen, Cheng		M			False	False							677
Chen, Cheng	@dsi.a-star.edu.sg	M	SG	EDU	False	False	18	6	5	4	4	174	677
Chen, Deming	@illinois.edu	M	US	EDU	True	False	160	28	25	66	58	3130
Chen, Dongyao	@umich.edu	M	US	EDU	False	False	5	2	2	2	2	45	6
Chen, Enhong		M	CN	EDU	False	False							282
Chen, Feng	@csc.lsu.edu	M	US	EDU	False	False	29	14	13	15	14	1817	980
Chen, Feng	@albany.edu	M	US	EDU	False	False	86	13	13	18	16	742	280
Chen, Gang		M	CN	EDU	True	False							173
Chen, Guojun		M	CN	EDU	True	False							137
Chen, Guoxing	@cse.ohio-state.edu	M	US	EDU	False	False	7	3	3	2	2	43	44
Chen, Guoyang	@ncsu.edu	M		COM	False	False	12	3	3	3	3	57	14
Chen, Haibo	@sjtu.edu.cn	M	CN	EDU	True	False	106	25	23	48	48	2387	262
Chen, Han		M			False	False							245
Chen, Hao	@ucdavis.edu	M		COM	False	True	621	37	30	121	87	8933	1265
Chen, Haogang	@csail.mit.edu	M	US	EDU	True	False	15	10	10	10	10	600	24
Chen, Haopeng	@asch.whigg.ac.cn	M	CN	EDU	False	False	6	2	2	0	0	12
Chen, Hongxu	@uq.edu.au	M	AU	EDU	False	False	1	1	1	0	0	1	32
Chen, Hongzhi		M	HK	EDU	True	False							76
Chen, Hsin-Hsi	@ntu.edu.tw	M	TW	EDU	True	False	326	37	21	114	53	5612
Chen, Huan	@uestc.edu.cn	M	HK	EDU	True	False	4	2	2	0	0	11	295
Chen, Huixiang		M	US	EDU	False	False							13
Chen, Jackie	@sandia.gov	F	US	GOV	False	False	407	50	40	130	112	8282
Chen, Jia		M	US	EDU	False	False							958
Chen, Jian		M	US	EDU	False	False							1351
Chen, Jianfei	@mails.tsinghua.edu.cn	M	CN	EDU	True	False	14	5	5	4	4	123	41
Chen, Jianjun		M			False	False
Chen, Jianshu	@ucla.edu	M	US	EDU	True	False	67	17	16	27	25	1398	92
Chen, Jianxi		M	CN	EDU	False	False							29
Chen, Jieyang	@ucr.edu	M	US	EDU	False	False	3	0	0	0	0	0	11
Chen, Jiming	@ieee.org	M	CN	EDU	True	False	302	49	47	173	155	8402	306
Chen, Jingyuan		M			False	False							119
Chen, Kai	@cse.ust.hk	M	HK	EDU	False	False	53	15	15	21	19	1380	67
Chen, Kai	@iie.ac.cn	M	CN	EDU	False	False	61	11	11	13	12	461	144
Chen, Kang		M			False	False							366
Chen, Keke	@wright.edu	M	US	EDU	False	False	436	22	18	63	46	2808
Chen, Langshi		M	US	EDU	False	False							12
Chen, Lei	@cse.ust.hk	M	HK	EDU	False	False	410	45	41	150	135	8467	705
Chen, Li	@ust.hk	M	HK	EDU	False	False	13	6	6	5	5	123	1519
Chen, Liang		M	CN	EDU	False	False							7079
Chen, Linchuan	@cse.ohio-state.edu	M	US	EDU	False	False	9	6	6	4	4	204
Chen, Liqun	@surrey.ac.uk	M	UK	EDU	False	False	214	38	27	89	63	6494	214
Chen, Lizhong	@oregonstate.edu	M	US	EDU	False	False	24	9	9	8	8	255	54
Chen, Long	@mail.ustc.edu.cn	M	CN	EDU	False	False	26	3	3	3	3	52	46
Chen, Lu	@osu.edu	M	US	EDU	False	False	5	2	2	0	0	18	214
Chen, Lydia Y.	@zurich.ibm.com	F	CH	COM	False	False	88	15	15	22	20	1215	100
Chen, Min	@cise.ufl.edu	M	US	EDU	False	False	33	7	7	4	4	139	293
Chen, Ming	@cs.stonybrook.edu	M	US	EDU	False	False	13	5	5	5	5	532	957
Chen, Ming-Syan	@ntu.edu.tw	M	TW	EDU	True	False	618	61	37	257	139	19748	427
Chen, Mingyu	@ict.ac.cn	M	CN	EDU	False	False	127	15	11	23	14	757	93
Chen, Pengfei	@eng.ucsd.edu	M	CN	COM	False	False	1	1	1	0	0	4	126
Chen, Peter M.	@umich.edu	M	US	EDU	False	False	113	41	29	61	45	9881	106
Chen, Peter P.		M			False	False
Chen, Pin-Yu	@ibm.com	M	EN	COM	False	False	64	13	13	18	18	593	76
Chen, Ping	@ist.psu.edu	M	US	EDU	False	False	70	14	13	17	15	721	863
Chen, Ping	@umb.edu	M	US	EDU	False	False	2876	27	26	229	196	8779
Chen, Qi Alfred	@umich.edu	M	US	EDU	False	False	19	7	7	5	5	262	21
Chen, Quan	@sjtu.edu.cn	M	CN	EDU	True	False	23	10	10	10	10	1380	286
Chen, Rong	@sjtu.edu.cn	M	CN	EDU	True	False	31	15	15	17	17	1193	61
Chen, Ruey-Cheng	@rmit.edu.au	M	AU	EDU	True	False	26	6	6	4	4	217	33
Chen, Rui	@samsung.com	M		COM	False	False	41	16	16	19	18	1813
Chen, Ruichuan	@ruichuan.org	M	DE	EDU	False	False	32	13	11	14	11	478	67
Chen, Sanchuan	@osu.edu	M	US	EDU	False	False	4	2	2	1	1	32	3
Chen, Sheng	@louisiana.edu	M	US	EDU	False	False	23	7	7	7	5	206	91
Chen, Shigang	@cise.ufl.edu	M	US	EDU	False	False	723	43	31	124	98	10152	235
Chen, Shimin	@ict.ac.cn	M	CN	EDU	False	False	42	21	18	27	23	1832	79
Chen, Shiping	@csiro.au	M	AU	GOV	False	False	105	19	16	34	21	1361	207
Chen, Shu-Ching		M			False	False
Chen, Shuang1	@cornell.edu	F	US	EDU	False	False	2	1	1	0	0	4	356
Chen, Shuang2	@usc.edu	M	US	EDU	False	False	26	8	8	7	7	154	356
Chen, Shuo	@cs.cornell.edu	M	US	EDU	False	False	15	8	8	8	8	304
Chen, Songqing	@cs.gmu.edu	M	US	EDU	False	False	171	31	26	67	53	3727
Chen, Sui	@lsu.edu	M	US	EDU	False	False	14	3	2	0	0	27	23
Chen, Tong		M	US	COM	False	False							551
Chen, Wei	@uccs.edu	M	US	EDU	False	False	4	1	1	0	0	2	2473
Chen, Wei		M			False	False							14520
Chen, Wei	@microsoft.com	M		COM	False	True	111	30	27	57	49	6278
Chen, Wengguan		M	CN	EDU	True	False							120
Chen, Wenguang		M	CN	EDU	True	False							120
Chen, Wuji			CN	EDU	False	False							3
Chen, Xi		M		COM	False	True							1745
Chen, Xiang		M	SG	EDU	True	False							614
Chen, Xianglan					False	False							10
Chen, Xiaojiang	@nwu.edu.cn	M	CN	EDU	False	False	135	9	8	8	5	335	133
Chen, Xin		M			False	False							1522
Chen, Xinyu	@seas.harvard.edu	M	US	EDU	True	False	27	7	7	6	5	224	140
Chen, Xu	@mails.tsinghua.edu.cn	M	CN	EDU	True	False	5	2	2	0	0	10	616
Chen, Xusheng		M	HK	EDU	True	False							57
Chen, Yajing	@umich.edu	F	US	EDU	False	False	7	5	5	1	1	46	38
Chen, Yan	@cs.duke.edu	M	US	EDU	False	False	9	3	3	2	2	49	19
Chen, Yaohui		M			False	False							53
Chen, Ye					False	False							335
Chen, Yi	@njit.edu	F	US	EDU	False	False	93	28	19	48	26	2702
Chen, Yi	@iie.ac.cn	F	CN	EDU	False	False	2	1	1	1	1	26	939
Chen, Yi-Chao	@cs.utexas.edu	M	US	EDU	False	False	24	11	11	13	12	629	43
Chen, Yingying	@scarletmail.rutgers.edu	F	US	EDU	False	False	208	35	33	86	83	4128	65
Chen, Yiran	@duke.edu	M	US	EDU	False	False	340	35	32	106	99	4589	316
Chen, Yixin	@cse.wustl.edu	M	US	EDU	False	False	366	35	30	146	105	5551	333
Chen, Yizheng	@gatech.edu	F	US	EDU	True	False	8	4	4	2	2	34	29
Chen, Yong	@ttu.edu	M	US	EDU	False	False	106	19	14	33	31	1214	1198
Chen, Yongle		M	CN	EDU	True	False							23
Chen, Youmin		F			False	False	59	19	14	28	22	980	2
Chen, Yu		M	HK	EDU	False	False							1492
Chen, Yu Lin		M			False	False							4
Chen, Yu-Fang	@iis.sinica.edu.tw	M	TW	EDU	False	False	41	15	14	17	16	576	68
Chen, Yu-Sheng	@cs.nctu.edu.tw	M	TW	EDU	True	False	4	2	2	0	0	10	265
Chen, Yueguo		M	CN	EDU	False	False							49
Chen, Yunji		M			False	False
Chen, Zhanhao		M	US	EDU	False	False							1
Chen, Zhe	@fudan.edu.cn	M	CN	EDU	False	False	5	1	1	0	0	3	587
Chen, Zheng	@microsoft.com	M		COM	False	True	299	61	43	179	139	13318
Chen, Zhengguo	@pitt.edu	M	US	EDU	False	False	6	1	1	0	0	2	5
Chen, Zhi	@ics.uci.edu	M	US	EDU	False	False	13	7	7	7	7	183	504
Chen, Zhiguang		M			False	False							63
Chen, Zhiyuan	@umbc.edu	M	US	EDU	False	False	58	21	16	34	25	1498
Chen, Zhuan	@cs.rochester.edu	M	US	EDU	False	False	10	4	4	1	1	106
Chen, Zhumin		M	CN	EDU	False	False							44
Chen, Ziyang			CN	EDU	False	False							55
Chen, Zizhong	@cs.ucr.edu	M	US	EDU	False	False	143	21	17	36	28	1720	92
Cheney, James	@inf.ed.ac.uk	M	UK	EDU	False	False	167	32	24	71	55	4879
Cheng, Betty	@cse.msu.edu	F	US	EDU	False	False	1296	47	29	161	68	11610
Cheng, Eric K. T.		M			False	False							1
Cheng, Hong		F			False	False
Cheng, James		M	HK	EDU	True	False							132
Cheng, Liqun		M			False	False
Cheng, Long	@tue.nl	M	NL	EDU	False	False	22	6	6	4	4	83	63
Cheng, Luwei	@fb.com	M		COM	False	True	17	6	6	4	3	91	24
Cheng, Minhao		M	US	EDU	False	False							5
Cheng, Peng		M			False	False	16	7	7	5	5	397	114
Cheng, Peng	@microsoft.com	M		COM	False	True	16	5	5	2	2	92	464
Cheng, Peng	@iipc.zju.edu.cn	M	CN	EDU	True	False	201	40	39	93	89	5680	146
Cheng, Reynold	@cs.hku.hk	M	HK	EDU	True	False	2105	31	26	108	69	9166
Cheng, Wei	@nec-labs.com	M		COM	False	False	37	10	10	12	12	2002	760
Cheng, Xu		M	CN	EDU	True	False							119
Cheng, Xueqi	@ict.ac.cn	M	CN	EDU	False	False	616	40	37	167	124	8525	374
Cheng, Yueqiang	@andrew.cmu.edu	M		COM	False	False	16	7	7	4	4	203	22
Cheng, Zhihao	@umich.edu	M	US	EDU	False	False	4	1	1	0	0	6	19
Cheng, Zhiyong	@smu.edu.sg	M	SG	EDU	False	False	25	7	7	6	6	160	84
Cheramangalath, Unnikrishnan	@iisc.ac.in	M	IN	EDU	False	False	4	1	1	0	0	9	2
Cheriere, Nathanael	@irisa.fr	M	FR	EDU	False	False	6	2	2	0	0	13	4
Cherkasova, Ludmila	@hpe.com	F	US	COM	False	False	296	46	35	126	86	8353
Cherrueau, Ronan-Alexandre		M			False	False							8
Cherukuri, Naveen		M		COM	False	False							9
Cherupalli, Hari	@umn.edu	M	US	EDU	False	False	8	2	2	0	0	13	8
Chervenak, Ann	@isi.edu	F	US	EDU	False	False	109	33	20	55	29	7908
Cheshmi, Kazem	@rutgers.edu	M	US	EDU	False	False	6	3	3	1	1	43	6
Chester, Sean	@idi.ntnu.no	M	NO	EDU	False	False	27	9	9	9	9	229	39
Chestnut, Stephen	@ifor.math.ethz.ch	M	CH	EDU	True	False	18	5	4	1	0	65	11
Chetlur, Malolan		M			False	False
Cheung, Alvin		M	US	EDU	False	False							54
Cheung, Ming	@ust.hk	M	HK	EDU	False	False	26	4	4	2	2	85	36
Cheung, Yiu-Ming	@comp.hkbu.edu.hk	M	HK	EDU	False	False	322	27	21	81	51	2969
Chevalier, Troy		M		COM	False	True							4
Chhetri, Mohan Baruwal	@swin.edu.au	M	AU	EDU	False	False	52	10	8	10	7	516	45
Chhotaray, Animesh		M			False	False							4
Chi, Andrew	@cs.unc.edu	M	US	EDU	False	False	6	2	2	2	2	34	102
Chiang, Mung	@princeton.edu	M	US	EDU	True	False	490	65	49	193	149	18184	382
Chiba, Daniel		M	US	EDU	False	False							1
Chiba, Shigeru	@acm.org	M			False	False	148	26	14	45	19	3859	407
Chidambaram, Balagurana		M			False	False
Chidambaram, Vijay	@cs.wisc.edu	M	US	EDU	False	False	17	8	8	7	7	258	37
Chien, Andrew A.	@cs.uchicago.edu	M	US	EDU	False	False	333	54	23	144	49	12292	270
Chierichetti, Flavio	@chierichetti.name	M	IT	EDU	False	False	67	18	16	26	24	1282	50
Chiesa, Marco	@uclouvain.be	M	SE	EDU	True	False	33	5	5	3	3	250	99
Chifu, Adrian-Gabriel	@lsis.org	M	FR	EDU	False	False	19	4	4	2	2	40
Child, Hank		M	US	EDU	False	False							94
Childers, Bruce R.		M	US	EDU	False	False							125
Childs, Hank	@uoregon.edu	M	US	EDU	False	False	114	19	19	37	29	1764
Chilimbi, Trishul		M			False	False							37
Chintalapati, Murali		M			False	False							2
Chintalapudi, Krishna	@microsoft.com	M		COM	False	True	65	24	21	33	27	4684	41
Chiou, Derek		M			False	False
Chirkova, Rada	@ncsu.edu	F	US	EDU	False	False	109	18	13	24	16	1264
Chishti, Zeshan A.	@intel.com	M		COM	False	False	64	19	17	23	20	1952	1
Chisnall, David	@swan.ac.uk	M	UK	EDU	True	False	47	9	7	8	6	730	32
Chitnis, Rajesh	@weizmann.ac.il	M	IL	EDU	False	False	22	9	9	9	9	254
Chiu, Chui-Hui		M	US	EDU	False	False	12	2	2	2	2	36	11
Chiu, Dah Ming	@ie.cuhk.edu.hk	M	HK	EDU	True	False	246	44	31	112	72	13416	152
Chiu, David	@pugetsound.edu	M	US	EDU	False	False	46	15	12	21	13	698
Chlebus, Bogdan	@ucdenver.edu	M	US	EDU	False	False	117	22	14	55	20	1870
Chlipala, Adam	@csail.mit.edu	M	US	EDU	True	False	81	20	18	31	27	1798	66
Cho, Benjamin		M	US	EDU	False	False							12
Cho, Brian	@illinois.edu	M	US	EDU	True	False	24	8	8	8	8	405	36
Cho, Geumhwan	@skku.edu	M	US	EDU	False	False	11	4	4	2	2	41	11
Cho, Hyeon Gyu		M			False	False							4
Cho, Hyunsoo		M			False	False							18
Cho, Hyunyoon	@snu.ac.kr	M		COM	False	False	3	2	2	2	2	253	9
Cho, Inho	@kaist.ac.kr	M	KR	EDU	True	False	2	1	1	0	0	3	13
Cho, Junguk	@utah.edu	M	US	EDU	False	False	13	6	6	6	6	203	30
Cho, Junsung	@skku.edu	M	US	EDU	False	False	10	2	2	0	0	10	10
Cho, Kenjiro		M			False	False
Cho, Kyong-Tak	@umich.edu	M	US	EDU	False	False	30	8	8	8	7	194	17
Cho, Kyu Tae		M		COM	False	False							4
Cho, Yeongpil	@sor.snu.ac.kr	M	KR	EDU	True	False	8	3	3	2	2	56	10
Cho, Young Im		F	KR	EDU	False	False							52
Cho, Youngsu		M	KR	EDU	True	False							21
Chockler, Gregory	@rhul.ac.uk	M	UK	EDU	False	False	105	23	16	42	19	2949	72
Choe, Yung Ryn		M			False	False							16
Choffnes, David	@ccs.neu.edu	M	US	EDU	False	False	84	22	20	31	28	2453	70
Choi, Changho		M		COM	False	False							67
Choi, Jee W.	@gatech.edu	M	US	EDU	True	False	21	9	9	8	8	656	7
Choi, Jiho		M	US	EDU	True	False							23
Choi, Jinho		M			False	False							92
Choi, Jong Youl	@ornl.gov	M	US	GOV	False	False	56	16	12	20	14	844	44
Choi, Jongmoo	@dankook.ac.kr	M	KR	EDU	False	False	272	23	18	47	36	2560	167
Choi, Jungsik	@skku.edu	M	US	EDU	False	False	11	2	2	0	0	17	7
Choi, Minsuk		M			False	False							28
Choi, Seung Geol	@usna.edu	M	US	GOV	False	False	30	15	13	16	16	676	32
Choi, Seungpyo		M	KR	EDU	True	False							7
Choi, Wonik		M	KR	EDU	False	False							21
Choi, Wonil		M	US	EDU	False	False							34
Choi, Woohyuk		M			False	False							11
Choi, Young-Ri		F	KR	EDU	False	False							32
Chole, Sharad		M			False	False							4
Chong, Anthony		M			False	False
Chong, Fred	@cs.uchicago.edu	M	US	EDU	False	False	209	31	23	59	37	3508	147
Chong, Frederic T.		M	US	EDU	False	False							147
Chong, Stephen	@seas.harvard.edu	M	US	EDU	True	False	93	23	21	36	31	2661	93
Choo, Jaegul	@korea.ac.kr	M	KR	EDU	False	False	74	14	14	16	16	670	91
Chothia, Zaheer		M	CH	EDU	True	False							5
Chou, Cheng-Fu		M			False	False
Chou, Jerry	@cs.nthu.edu.tw	M	TW	EDU	True	False	46	10	9	10	9	357	17
Chou, Kun-Lin					False	False							1
Chou, Stephen		M			False	False							7
Choudhary, Alok	@voxsupinc.com	M	US	EDU	False	False	814	61	36	326	162	16382	451
Choudhary, Praval		M			False	False							1
Choudhuri, Arka Rai		M	US	EDU	False	False							7
Choudhury, Ahana Roy		F			False	False							1
Choudhury, Romit Roy	@duke.edu	M	US	EDU	False	False	204	41	35	85	76	7711	176
Chow, Edmond	@cc.gatech.edu	M	US	EDU	True	False	104	25	20	43	30	4050	112
Chowdhury, Anusha		F			False	False							3
Chowdhury, Mosharaf	@umich.edu	M	US	EDU	False	False	32	18	18	20	20	7985	54
Chowdhury, Omar	@uiowa.edu	M	US	EDU	False	False	23	6	6	3	2	88	28
Chowdhury, Rezaul	@cs.stonybrook.edu	M	US	EDU	False	False	57	16	12	20	16	1082	67
Christensen, Michael		M	US	EDU	False	False							79
Christin, Nicolas	@andrew.cmu.edu	M	US	EDU	True	False	110	33	28	59	47	4144	133
Christodorescu, Mihai	@us.ibm.com	M	US	COM	False	False	105	21	18	28	25	3985
Chrupala, Grzegorz	@uvt.nl	M	NL	EDU	False	False	53	14	11	18	13	531
Chtchelkanova, Almadena	@nsf.gov	F	US	GOV	False	False	32	10	7	10	7	10657
Chu, Ching-Hsiang	@osu.edu	M	US	EDU	False	False	18	4	4	2	2	58	16
Chu, David	@google.com	M		COM	False	True	81	19	15	28	23	2225
Chu, Shumo	@acm.org	M	US	EDU	False	False	11	7	7	7	7	351	13
Chu, Wei		M		COM	False	False							202
Chua, Roy		M			False	False
Chua, Tat-Seng	@comp.nus.edu.sg	M	SG	EDU	True	False	587	65	49	275	197	15132	464
Chuah, Edward	@acm.org	M	UK	EDU	False	False	14	4	4	3	3	78	12
Chuang, Ho-Ren		M	US	EDU	False	False							3
Chuang, Shang-Tse		M			False	False							20
Chugh, Ravi	@cs.uchicago.edu	M	US	EDU	False	False	19	7	7	7	7	555
Chun, Brent	@cycu.edu.tw	M	TW	EDU	False	False	8	1	1	0	0	7	42
Chun, Byung-Gon	@snu.ac.kr	M	KR	EDU	True	False	67	29	24	39	36	8588	74
Chunduri, Sudheer	@anl.gov	M	US	GOV	False	False	15	4	4	2	1	40	11
Chung, Andrew	@andrew.cmu.edu	M	US	EDU	True	False	47	9	9	9	9	658	47
Chung, Eric	@microsoft.com	M		COM	False	True	70	18	15	18	16	1611
Chung, Fu-Lai	@comp.polyu.edu.hk	M	HK	EDU	False	False	233	39	31	100	70	4881
Chung, I-Hsin		M			False	False
Chung, Jongwook		M	KR	EDU	True	False							3
Chung, Simon	@mail.gatech.edu	M	US	EDU	True	False	18	11	10	11	10	394	19
Chung, Sung Woo	@korea.ac.kr	M	KR	EDU	False	False	119	15	12	23	16	817
Chung, Taejoong	@neu.edu	M	US	EDU	False	False	25	7	7	1	1	125	22
Chuo, Li-Xuan	@umich.edu	M	US	EDU	False	False	6	3	3	0	0	17	8
Churchill, Berkeley		M	US	EDU	True	False							8
Churchill, Randy Michael		M			False	False							11
Chuvelev, Michael	@intel.com	M		COM	False	False	7	2	2	1	1	39	4
Cianciosa, Mark		M			False	False							5
Cicotti, Pietro	@sdsc.edu	M	US	EDU	False	False	39	10	9	11	9	308	41
Cidon, Asaf	@stanford.edu	M	US	EDU	True	False	21	10	10	10	10	415	15
Cieslewicz, John	@google.com	M		COM	False	True	20	13	12	14	12	864
Cintra, Marcelo	@staffmail.ed.ac.uk	M		COM	False	False	66	17	15	21	19	1144	52
Cintuglu, Mehmet H.	@us.abb.com	M	US	EDU	False	False	26	6	6	2	2	81	26
Ciorba, Florina	@unibas.ch	F	CH	EDU	False	False	62	8	8	5	3	221
Cirne, Walfredo	@google.com	M		COM	False	True	172	30	22	58	32	4615
Ciucanu, Radu	@uca.fr	M	FR	EDU	False	False	19	8	8	6	6	143
Ciucu, Florin	@dcs.warwick.ac.uk	M	UK	EDU	False	False	76	16	14	23	21	867	67
Claffy, Kimberly		F	US	GOV	False	False							138
Clark, Alexandra		F			False	False							25
Clark, Chris		M			False	False							390
Clark, Kate		F			False	False
Clark, Tony	@shu.ac.uk	M	UK	EDU	False	False	242	22	16	46	30	2538
Clarkson, James		M	UK	EDU	False	False							5
Clauss, Philippe	@inria.fr	M	FR	EDU	False	False	76	16	13	22	15	1058	72
Clay, Robert	@cray.com	M	US	COM	False	False	33	9	7	9	6	1746
Clayton, Richard		M	UK	EDU	True	False	66	23	18	39	27	2399	157
Clebsch, Sylvan	@doc.ic.ac.uk	M	UK	EDU	False	False	8	4	3	2	2	53	5
Clegg, Richard	@qmul.ac.uk	M	UK	EDU	False	False	102	13	10	19	11	985	60
Clement, Allen	@cs.utexas.edu	M	DE	GOV	False	False	41	19	15	22	20	2374	51
Clemente-Castelló, Francisco J.	@uji.es	M	ES	EDU	False	False	10	2	2	0	0	9	7
Clementi, Andrea	@mat.uniroma2.it	M	IT	EDU	False	False	116	28	16	50	26	2739	94
Clements, Abraham A		M			False	False							4
Clements, Austin T.	@csail.mit.edu	M	US	EDU	True	False	28	11	9	11	9	1046	20
Clemmer, Alex		M			False	False							4
Clinchant, Stephane		M			False	False
Cline, Daren B. H.		M	US	EDU	False	False							27
Clyne, John		M	US	EDU	False	False							27
Cock, David		M			False	False
Coelho, Fábio André	@inesctec.pt	M	PT	EDU	False	False	11	1	1	0	0	9	34
Coen, Janice		F			False	False
Coenen, Frans	@liverpool.ac.uk	M	UK	EDU	False	False	351	31	23	83	59	4193
Coffman, Paul		M	US	GOV	False	False							9
Coghlan, Susan		F			False	False
Cogumbreiro, Tiago	@rice.edu	M	US	EDU	False	False	11	4	4	2	2	66	12
Cohen, Albert	@inria.fr	M	FR	EDU	False	False	392	38	27	86	66	4078
Cohen, Avichai		M			False	False							4
Cohen, David		M			False	False
Cohen, Edith	@alumni.stanford.edu	F		COM	False	False	205	44	27	92	58	10316	305
Cohen, Johanne	@lri.fr	F	FR	EDU	False	False	129	15	10	27	10	727
Cohen, Maxime C.	@nyu.edu	M	US	EDU	False	False	20	7	6	3	3	112	15
Cohen, Nachshon	@cs.technion.ac.il	M	IL	EDU	False	False	14	4	4	1	1	43	19
Cohen, Reuven		M	IL	EDU	False	False							194
Cohen, Sara	@cs.huji.ac.il	F	IL	EDU	False	False	71	20	12	31	18	1926	109
Cohen, Tzachi		M			False	False							1
Cohen-Boulakia, Sarah	@lri.fr	F	FR	EDU	False	False	71	16	13	22	16	1258
Cohney, Shaanan	@seas.upenn.edu	M	US	EDU	False	False	7	3	3	1	1	29	22
Cojocar, Lucian	@vu.nl	M	NL	EDU	False	False	5	2	2	1	1	23	5
Colazzo, Dario	@dauphine.fr	M	FR	EDU	False	False	93	15	10	26	13	725
Cole, Michael	@rutgers.edu	M	US	EDU	False	False	58	14	13	22	18	658
Cole, Richard	@cs.nyu.edu	M	US	EDU	False	False	192	50	26	104	56	9128	321
Colin, Alexei	@andrew.cmu.edu	M	US	EDU	True	False	7	3	3	2	2	27	11
Collange, Sylvain	@inria.fr	M	FR	EDU	False	False	63	12	11	16	11	688	44
Collins, Michael	@redjack.com	M		COM	False	False	22	12	9	12	9	920	36
Collins-Thompson, Kevyn	@acm.org	M	US	EDU	False	False	95	27	22	42	34	2429	82
Colmant, Maxime	@inria.fr	M	FR	EDU	False	False	9	2	2	1	1	27	7
Colton, Martin Farach	@cs.rutgers.edu	M	US	EDU	False	False	179	46	27	79	49	7934
Comanescu, Oxana		F			False	False							2
Comignani, Ugo	@univ-lyon1.fr	M	FR	EDU	False	False	1	1	1	0	0	3	1
Condie, Tyson	@cs.ucla.edu	M		COM	False	True	45	23	21	29	23	3551	56
Conforti, Raffaele	@qut.edu.au	M	AU	EDU	False	False	28	11	11	11	11	351	25
Cong, Gao	@ntu.edu.sg	M	SG	EDU	True	False	143	39	33	88	77	5823	150
Cong, Guojing	@psu.edu	M	US	COM	False	False	34	15	12	15	12	1553	59
Cong, Jason	@cs.ucla.edu	M	US	EDU	True	False							550
Connors, Tiffany		F	US	EDU	False	False							4
Constantinescu, Emil	@mcs.anl.gov	M	US	GOV	False	False	102	19	16	27	26	1472	63
Contag, Moritz	@rub.de	M	DE	EDU	False	False	7	2	2	2	2	102	6
Contavalli, Carlo		M			False	False							3
Conte, Alessio	@di.unipi.it	M	IT	EDU	False	False	13	3	3	0	0	17	16
Conte, Tom		M			False	False
Continella, Andrea	@polimi.it	M	IT	EDU	True	False	5	1	1	0	0	3	8
Contrastin, Mistral	@cl.cam.ac.uk	M	UK	EDU	True	False	7	2	2	0	0	6	4
Conway, Alex	@rutgers.edu	M	US	EDU	False	False	4	1	1	0	0	3	14
Conway, Mike		M			False	False
Conway, Steve		M			False	False
Cook, Brandon	@lbl.gov	M	US	GOV	False	False	29	7	7	7	6	113	52
Cook, Diane	@eecs.wsu.edu	F	US	EDU	False	False	619	56	47	237	171	17028
Cook, Jeanine		F			False	False
Coomer, James		M			False	False
Coon, Ethan	@lanl.gov	M	US	GOV	False	False	54	8	8	7	7	219
Cooper, Brian		M			False	False
Cooper, Colin		M	UK	EDU	False	False							295
Coppens, Bart	@elis.ugent.be	M	BE	EDU	False	False	26	7	6	6	5	186	20
Coquery, Emmanuel		M	FR	EDU	False	False							39
Cordeiro, Daniel	@usp.br	M	BR	EDU	False	False	39	9	8	7	5	251
Coriell, Jeremy		M			False	False							1
Corina, Jake		M			False	False							3
Cormack, Gordon V.	@plg.uwaterloo.ca	M	CA	EDU	False	False	189	38	24	86	45	6989	148
Cormode, Graham	@warwick.ac.uk	M	UK	EDU	False	False	256	50	43	127	108	9795
Cornebize, Tom	@ensimag.grenoble-inp.fr	M	FR	EDU	False	False	7	1	1	1	1	17	3
Corner, Mark	@cs.umass.edu	M	US	EDU	False	False	100	28	22	41	34	3347	71
Corporaal, Henk	@tue.nl	M	NL	EDU	False	False	507	35	22	156	86	5665	367
Correia, Miguel	@tecnico.ulisboa.pt	M	PT	EDU	False	False	222	28	21	63	36	3238	144
Corrigan-Gibbs, Henry	@cs.stanford.edu	M	US	EDU	True	False	20	8	8	6	6	315	31
Cortesi, Agostino	@unive.it	M	IT	EDU	False	False	193	25	14	49	20	1890	135
Cortez, Eli	@dcc.ufam.edu.br	M		COM	False	True	28	7	6	6	5	250	20
Cortier, Véronique	@loria.fr	F	FR	EDU	False	False	161	30	21	71	53	3051	110
Cortés, Toni	@bsc.es	M	ES	GOV	False	False	140	23	12	36	19	1817
Coscia, Michele	@hks.harvard.edu	M	US	EDU	True	False	48	16	16	23	22	1619
Cosenza, Biagio	@tu-berlin.de	M	DE	EDU	True	False	27	7	7	7	6	385	41
Coskun, Ayse K.	@bu.edu	F	US	EDU	False	False	129	23	21	41	39	2225	102
Costa, Diego		M	DE	EDU	False	False							30
Costa, Georges Da	@irit.fr	M	FR	EDU	False	False	106	17	16	24	22	1143
Costa, Manuel	@microsoft.com	M		COM	False	True	68	23	18	32	26	3735	48
Costa, Paolo	@microsoft.com	M		COM	False	True	87	25	20	39	32	3500	126
Costa, Pedro A. R. S.	@fc.ul.pt	M	PT	EDU	False	False	8	4	4	4	4	76	6
Costa, Timothy B.	@intel.com	M		COM	False	False	18	3	3	0	0	25	4
Costan, Alexandru	@inria.fr	M	FR	EDU	False	False	122	15	13	22	19	924
Coti, Camille	@lipn.univ-paris13.fr	F	FR	EDU	False	False	53	10	8	10	7	379
Couch, Sean	@pa.msu.edu	M	US	EDU	False	False	59	19	18	21	20	1109
Coull, Scott	@fireeye.com	M		COM	False	False	34	15	14	15	15	1376
Coullon, Hélène	@inria.fr	F	FR	EDU	False	False	17	3	3	1	1	32	14
Couteau, Geoffroy	@ens.fr	M	FR	EDU	False	False	7	3	3	1	1	26	11
Couto, Marco	@alunos.uminho.pt	M	PT	EDU	False	False	14	3	3	1	1	37	7
Cox, David	@fas.harvard.edu	M	US	EDU	True	False	81	27	27	41	41	4369	289
Cox, Guilherme	@rutgers.edu	M	US	EDU	False	False	4	2	2	0	0	15	10
Cox, Ingemar	@ieee.org	M			False	False	298	71	44	152	99	33035
Cox, Landon	@cs.duke.edu	M	US	EDU	False	False	76	27	25	40	34	6163
Crane, Stephen	@uci.edu	M		COM	False	False	13	7	7	7	7	220	37
Crankshaw, Daniel	@cs.berkeley.edu	M	US	EDU	True	False	9	4	4	3	3	366	64
Cranor, Lorrie Faith	@cs.cmu.edu	F	US	EDU	True	False	305	78	69	177	153	20641	302
Craswell, Nick	@microsoft.com	M		COM	False	True	211	42	32	91	67	7962	146
Crawford, Victoria G.		F			False	False							6
Cremers, Cas	@cs.ox.ac.uk	M	UK	EDU	True	False	95	26	20	45	37	2243	65
Cremilleux, Bruno	@unicaen.fr	M	FR	EDU	False	False	199	23	17	52	35	1710
Cremonesi, Francesco		M	CH	EDU	True	False							54
Crescenzi, Pierluigi	@unifi.it	M	IT	EDU	False	False	181	29	17	67	33	5984
Crispo, Bruno	@kuleuven.be	M	BE	EDU	False	False	189	33	27	81	57	4299
Cristal, Adrian	@bsc.es	M	ES	GOV	False	False	225	27	19	57	40	2339
Cristea, Valentin	@cs.pub.ro	M	RO	EDU	False	False	283	23	20	55	41	1865
Cristofaro, Emiliano De	@ucl.ac.uk	M	UK	EDU	False	False	84	23	22	38	36	1683	116
Criswell, John	@cs.rochester.edu	M	US	EDU	False	False	19	9	8	9	8	493
Croft, W. Bruce	@cs.umass.edu	M	US	EDU	False	False	548	98	62	291	186	43228	397
Crooks, Natacha	@cs.utexas.edu	F	US	EDU	False	False	8	3	3	2	2	45	12
Crosser, Corey		M			False	False							2
Crovella, Mark	@cs.bu.edu	M	US	EDU	False	False	223	63	39	110	81	25069
Crowcroft, Jon	@cl.cam.ac.uk	M	UK	EDU	True	False	898	82	52	316	207	38293	518
Cryan, Jenna		F	US	EDU	False	False							2
Cudre-Mauroux, Philippe	@unifr.ch	M	CH	EDU	False	False	184	29	23	61	47	3764	136
Cuevas, Rubén	@it.uc3m.es	M	ES	EDU	False	False	104	16	13	26	21	1060
Cugola, Gianpaolo	@polimi.it	M	IT	EDU	True	False	109	31	20	51	36	4578	91
Cui, Bin	@pku.edu.cn	M	CN	EDU	True	False	150	28	26	60	50	2556	173
Cui, Heming	@cs.hku.hk	M	HK	EDU	True	False	24	9	9	9	9	437	26
Cui, Henggang	@ece.cmu.edu	M	US	EDU	True	False	17	7	7	6	6	360
Cui, Huimin		F			False	False
Cui, Jinhua		F	SG	EDU	False	False							20
Cui, Limeng		F		COM	False	False							18
Cui, Lizhen		M			False	False
Cui, Peng	@tsinghua.edu.cn	M	CN	EDU	True	False	102	21	20	42	41	1531	221
Cui, Timothy		M			False	False							2
Cui, Weidong		M		COM	False	True							78
Cui, Weilong		M	US	EDU	False	False							6
Cui, Xiaolong	@cs.pitt.edu	M	US	EDU	False	False	7	2	2	1	1	21	31
Cui, Xuewen	@vt.edu	M	US	EDU	False	False	4	2	2	1	1	18	6
Cui, Yi	@cse.tamu.edu	M	US	EDU	False	False	2	1	1	0	0	1	458
Cui, Yifeng		M	US	EDU	False	False							25
Cui, Yong	@tsinghua.edu.cn	M	CN	EDU	True	False	284	28	22	74	54	2822	207
Culberson, Joseph		M			False	False							47
Culpepper, J. Shane	@rmit.edu.au	M	AU	EDU	True	False	67	12	11	16	15	629	86
Cummins, Chris	@ed.ac.uk	M	UK	EDU	False	False	5	3	3	1	1	20	36
Cunha, Italo	@dcc.ufmg.br	M	BR	EDU	False	False	36	13	13	17	16	818	43
Cunha, Jácome	@fct.unl.pt	M	PT	EDU	False	False	58	13	13	17	17	618	58
Cunningham, Robert K.	@cunninghamfamily.name	M	US	EDU	False	False	102	25	17	39	24	4501	45
Curino, Carlo	@microsoft.com	M		COM	False	True	79	27	24	45	37	3506	69
Curmei, Mihaela	@microsoft.com	M		COM	False	True	1	1	1	0	0	5	1
Curran, Max		M	US	EDU	False	False							3
Curtis, Tonya		F			False	False
Curtis-Maury, Matthew	@netapp.com	M		COM	False	False	28	10	8	10	5	581	22
Curtsinger, Charlie	@grinnell.edu	M	US	EDU	False	False	12	8	8	8	8	694
Cutsem, Tom Van	@nokia.com	M		COM	False	False	88	16	13	25	19	1136
Cuzzocrea, Alfredo	@si.deis.unical.it	M	IT	EDU	False	False	470	33	24	60	53	2581
Cvrcek, Dan		M		COM	False	False							27
Cytron, Ron		M			False	False
Czarnecki, Krzysztof	@gsd.uwaterloo.ca	M	CA	EDU	False	False	273	49	42	114	101	17361	224
Czumaj, Artur	@warwick.ac.uk	M	UK	EDU	False	False	144	30	17	59	29	3156	162
Czyzowicz, Jurek	@uqo.ca	M	CA	EDU	False	False	163	26	15	61	30	2042
Cárdenas, Miguel	@ciemat.es	M	ES	GOV	False	False	83	15	14	21	15	6653
D'Angelo, Gianlorenzo	@gssi.infn.it	M	IT	GOV	False	False	104	17	14	30	21	1064	72
D'Antoni, Loris	@cs.wisc.edu	M	US	EDU	False	False	42	13	13	15	15	562	52
D'Antras, Amanieu	@cs.man.ac.uk	M	UK	EDU	False	False	4	1	1	0	0	3	6
D'Mello, Michael		M			False	False							6
D'Souza, Sandeep	@andrew.cmu.edu	M	US	EDU	True	False	7	1	1	0	0	3	2
Dachman-Soled, Dana	@ece.umd.edu	F	US	EDU	False	False	51	14	14	18	18	647
Dacosta, Italo		M			False	False							30
Dagand, Pierre-Evariste	@lip6.fr	M	FR	GOV	False	False	29	9	9	9	9	1057	24
Dagenais, Michel	@polymtl.ca	M	CA	EDU	False	False	133	22	17	49	31	2213	101
Daglis, Alexandros	@epfl.ch	M	CH	EDU	True	False	7	3	3	2	2	82	8
Dagnino, Francesco		M			False	False							4
Dahandeh, Shafa		M		COM	False	False							6
Dahl, Jon A.		M			False	False							1
Dahlgren, Kathryn		F	US	EDU	False	False							14
Dahlin, Mike	@cs.utexas.edu	M	US	EDU	False	False	197	49	32	94	61	11779
Dai, Dong	@ttu.edu	M	US	EDU	False	False	39	5	5	2	2	80	101
Dai, Ningwei	@mails.tsinghua.edu.cn		CN	EDU	True	False	5	4	4	2	2	57	5
Dai, Wei	@cs.cmu.edu	M	US	EDU	True	False	31	10	10	11	11	363	803
Dai, Wei	@eng.ucsd.edu	M	US	EDU	False	False	4	1	1	1	1	12	803
Dai, Weiqi	@hust.edu.cn	M	CN	EDU	False	False	19	5	5	2	2	79	63
Dai, Xiaohai		M			False	False							1
Dai, Yafei	@pku.edu.cn	F	CN	EDU	True	False	124	21	17	41	27	2028	119
Dai, Yi			CN	EDU	False	False							182
Dai, Zhuyun		M	US	EDU	True	False							8
Dainotti, Alberto	@caida.org	M	US	GOV	False	False	55	22	20	33	29	2018	56
Dalessandro, Luke	@indiana.edu	M	US	EDU	False	False	28	14	12	14	13	1097	38
Daley, Mike		M			False	False							37
Dall, Christoffer		M	US	EDU	False	False							16
Dally, William	@stanford.edu	M		COM	False	False	576	85	50	257	154	40663	205
Dalton, Chris		M			False	False							22
Dalton, Jeffrey	@google.com	M		COM	False	True	22	7	7	6	6	284
Dam, Hubertus Van		M			False	False
Dam, Kerstin Kleese Van	@bnl.gov	F	US	GOV	False	False	149	15	9	31	9	1321
Damiani, Ernesto	@kustar.ac.ae	M	AE	EDU	False	False	821	44	32	157	89	11132
Damodaran, Raguram	@qti.qualcomm.com	M		COM	False	False	73	7	6	7	5	426	6
Damoulas, Theo	@warwick.ac.uk	M	UK	EDU	False	False	41	14	14	17	16	977	4
Dan, Asa		M			False	False							1
Danalis, Anthony	@eecs.utk.edu	M	US	EDU	False	False	44	13	11	14	12	1170
Danelutto, Marco	@unipi.it	M	IT	EDU	False	False	289	32	18	87	42	3493
Danescu-Niculescu-Mizil, Cristian	@cs.cornell.edu	M	US	EDU	False	False	33	17	16	19	19	1488
Daneshtalab, Masoud	@kth.se	M	SE	EDU	False	False	200	24	23	48	41	1555	157
Danezis, George	@ucl.ac.uk	M	UK	EDU	False	False	157	40	33	68	61	6886	149
Dang, Dharanidhar	@tamu.edu	M	US	EDU	False	False	7	3	3	0	0	17	7
Dang, Hoang-Vu	@illinois.edu	M	US	EDU	True	False	17	4	4	2	1	84	57
Dang, Hung	@comp.nus.edu.sg	M	SG	EDU	True	False	10	3	3	1	1	23	57
Dang, Yingnong	@microsoft.com	M		COM	False	True	77	20	14	29	19	1069	19
Danilov, Nikita		M			False	False
Danilova, Anastasia		F	DE	EDU	False	False							5
Danish, Matthew		M			False	False							17
Danskin, John		M			False	False
Dantu, Karthik	@buffalo.edu	M	US	EDU	False	False	66	15	14	15	14	1664	67
Dao, Thanh-Chung		M	JP	EDU	True	False							3
Darbaz, Umur		M	US	EDU	True	False							1
Das, Abhimanyu		M			False	False	32	10	8	10	7	620
Das, Anup		M			False	False
Das, Anupam	@cs.cmu.edu	M	US	EDU	True	False	29	7	7	6	6	464
Das, Arghya Kusum		M	US	EDU	False	False							18
Das, Chita R.	@cse.psu.edu	M	US	EDU	False	False	365	48	35	145	73	8285	268
Das, Dipankar		M			False	False							48
Das, Gautam	@uta.edu	M	US	EDU	False	False	544	49	34	128	103	10197	249
Das, Harshvardhan		M	IN	EDU	False	False							1
Das, Kamalika	@nasa.gov	F	US	GOV	False	False	52	13	10	16	12	501
Das, Mahashweta	@visa.com	F		COM	False	False	21	6	6	5	5	128
Das, Rajdeep		M			False	False							27
Das, Reetuparna	@umich.edu	F	US	EDU	False	False	80	19	18	24	23	1741	55
Das, Samir R.	@cs.stonybrook.edu	M	US	EDU	False	False	264	54	40	104	81	44570	114
Das, Sanjib		M	US	EDU	False	False							61
Das, Sanjoy		M		COM	False	False							155
Das, Shidhartha		M		COM	False	False	392	14	11	26	16	3894	44
Das, Shirshanka		M	US	COM	False	False							28
Das, Sudipto	@microsoft.com	M		COM	False	True	58	22	22	29	28	2536
Dasgupta, Anirban	@iitgn.ac.in	M	IN	EDU	False	False	110	24	23	43	39	4884
Dash, Sajal	@vt.edu	M	US	EDU	False	False	1	0	0	0	0	0	2
Dashti, Mohammad	@epfl.ch	M	CH	EDU	True	False	11	3	3	0	0	24	18
Dasika, Ganesh		M		COM	False	False							17
Dasilva, Altigran-Soares	@icomp.ufam.edu.br	M	BR	EDU	False	False	165	29	19	62	34	3761
Dass, Jyotikrishna	@tamu.edu	M	US	EDU	False	False	4	2	2	0	0	6	4
Datta, Ajoy K.	@unlv.edu	M	US	EDU	False	False	234	27	15	61	24	2232	48
Datta, Anupam	@cmu.edu	M	US	EDU	True	False	410	28	22	61	50	3834	234
Dau, Hoang Anh	@ucr.edu	F	US	EDU	False	False	15	4	4	2	2	55	7
Dau, Matt		M			False	False							2
Daudjee, Khuzaima		M			False	False
Dautenhahn, Nathan	@cis.upenn.edu	M	US	EDU	False	False	18	7	6	6	6	222	12
Davatz, Christian		M			False	False							1
Davatzikos, Christos	@rad.upenn.edu	M	US	EDU	False	False	651	81	59	281	240	24835	431
Dave, Ankur	@eecs.berkeley.edu	M	US	EDU	True	False	11	7	7	6	6	2292	15
Davi, Lucas	@uni-due.de	M	DE	EDU	False	False	53	21	21	28	28	3416	58
David, Robin	@lbl.gov	M	FR	GOV	False	False	250	21	14	40	20	1621	20
David, Yaniv	@cs.technion.ac.il	M	IL	EDU	False	False	2	2	2	1	1	31	5
Davidson, Ian	@cs.ucdavis.edu	M	US	EDU	False	False	150	32	27	61	57	3871	177
Davidson, Susan	@cis.upenn.edu	F	US	EDU	False	False							161
Davies, Peter		M	UK	EDU	False	False							487
Davis, Brooks	@one-eyed-alien.net	M		COM	False	False	30	7	6	4	4	190	21
Davis, Claude H.		M			False	False							2
Davis, James	@vt.edu	M	US	EDU	False	False	2	1	1	0	0	5	1
Davis, Kei	@lanl.gov	M	US	GOV	False	False	113	22	15	31	16	1670	103
Davison, Brian	@cse.lehigh.edu	M	US	EDU	False	False	159	41	28	76	52	6303
Davulcu, Hasan	@asu.edu	M	US	EDU	False	False	133	23	13	35	19	1847	107
Dawson, Michael		M	CA	COM	False	False							66
Day, Marcus		M			False	False
Dayan, Niv		M	US	EDU	True	False							9
Dayarathna, Miyuru	@wso2.com	M		COM	False	False	34	8	8	8	8	169	36
De, Swades	@ee.iitd.ac.in	M	IN	EDU	False	False	141	19	17	34	24	2546
Dean, Jeffrey	@google.com	M		COM	False	True	286	60	44	125	98	58763	274
Debaillie, Björn		M			False	False	65	19	15	27	22	1523	28
Debardeleben, Nathan	@lanl.gov	M	US	GOV	False	False	67	13	12	16	13	627	58
Debbabi, Mourad	@ciise.concordia.ca	M	CA	EDU	False	False	338	29	23	95	59	3676	266
Debbage, Mark		M			False	False							10
Deblasio, Joe		M	US	EDU	False	False							2
Dechand, Sergej		M	DE	EDU	False	False							11
Dechev, Damian	@eecs.ucf.edu	M	US	EDU	False	False	87	8	8	5	5	222
Deconinck, Willem		M			False	False
Dedhia, Veer		M	US	EDU	True	False							4
Deelman, Ewa	@isi.edu	F	US	EDU	False	False	378	59	45	167	133	16733
Deep, Rohit		M			False	False							7
Deep, Shaleen		M	US	EDU	False	False	3	1	1	0	0	1	6
Defago, Xavier	@c.titech.ac.jp	M	JP	EDU	True	False	149	27	16	54	26	3117
Degomme, Augustin		M			False	False							11
Dehesa-Azuara, Mario		M			False	False							2
Dehghani, Mostafa	@uva.nl	M	NL	EDU	False	False	33	7	7	2	2	115	50
Dehnavi, Maryam Mehri	@rutgers.edu	F	US	EDU	False	False	23	7	7	6	6	207	14
Dehne, Frank	@scs.carleton.ca	M	CA	EDU	False	False	292	36	20	101	46	4228
Dejong, Gerald		M	US	EDU	True	False							133
Delalondre, Fabien		M	CH	EDU	True	False							13
Delasalles, Edouard		M	FR	GOV	False	False							1
Delicato, Flavia	@dcc.ufrj.br	F	BR	EDU	False	False	222	20	18	49	41	1449
Deligiannis, Pantazis	@imperial.ac.uk	M	UK	EDU	True	False	8	6	6	3	3	85	14
Delignat-Lavaud, Antoine	@microsoft.com	M		COM	False	True	38	12	12	13	13	615	29
Delimitrou, Christina	@cornell.edu	F	US	EDU	False	False	29	10	10	10	10	607	29
Dell’Amico, Matteo	@linux.it	M		COM	False	False	44	12	11	17	14	597	56
Delmas, Alberto		M	CA	EDU	True	False							6
Delmelle, Eric	@uncc.edu	M	US	EDU	False	False	63	18	18	25	22	1430	33
Delozier, Christian		M	US	EDU	False	False							10
Delporte-Gallet, Carole		F			False	False
Demartini, Gianluca	@cs.berkeley.edu	M	US	EDU	True	False	88	21	17	38	32	1469
Demassey, Sophie	@mines-paristech.fr	F	FR	EDU	False	False	59	11	10	12	10	779	14
Demeester, Thomas	@intec.ugent.be	M	BE	EDU	False	False	70	10	8	10	8	330
Demertzis, Ioannis	@umd.edu	M	US	EDU	False	False	3	2	2	1	1	20	4
Demiriz, Ayhan	@gtu.edu.tr	M	TR	EDU	False	False	38	14	11	16	12	2401
Demiryurek, Ugur	@usc.edu	M	US	EDU	False	False	55	15	14	16	16	727	39
Demke-Brown, Angela	@cs.toronto.edu	F	US	EDU	False	False							43
Demmel, James		M	US	EDU	True	False							316
Demmler, Daniel	@crisp-da.de	M	DE	GOV	False	False	12	6	6	4	4	160	11
Demner, Dina		F			False	False	221	33	25	92	72	4110
Demsky, Brian		M	US	EDU	False	False							61
Deng, Alex	@microsoft.com	M		COM	False	True	19	8	8	7	7	357
Deng, Cheng	@mail.xidian.edu.cn	M	CN	EDU	False	False	74	16	15	26	23	956
Deng, Dingxiong	@usc.edu	M	US	EDU	False	False	15	7	7	6	6	244	15
Deng, Dong	@csail.mit.edu	M	US	EDU	True	False	23	11	11	12	12	369	62
Deng, Hongbo	@yahoo-inc.com	M		COM	False	True	49	18	18	26	25	1500
Deng, Juan		F	US	EDU	False	False							110
Deng, Liang		M			False	False							95
Deng, Nan	@deng.email	M	US	COM	False	False	11	5	5	5	5	150
Deng, Shuiguang	@zju.edu.cn	M	CN	EDU	True	False	119	24	19	47	34	1993
Deng, Ting	@act.buaa.edu.cn	F	CN	EDU	False	False	26	10	8	10	7	310
Deng, Xiaohong	@unsw.edu.au	F	AU	EDU	True	False	28	4	4	3	2	56	64
Deng, Yangdong		M	CN	EDU	True	False							87
Deng, Yuefan	@stonybrook.edu	M	US	EDU	False	False	130	19	14	36	19	1388
Deng, Yuhui	@jnu.edu.cn	M	CN	EDU	False	False	84	13	12	15	14	557	88
Deng, Zhaoxia	@cs.ucsb.edu	F	US	EDU	False	False	6	2	2	0	0	8	10
Denis, Alexandre		M			False	False
Deniz, Fatma	@berkeley.edu	F	US	EDU	True	False	9	3	3	1	1	38	5
Denning, Tamara	@cs.utah.edu	F	US	EDU	False	False	27	14	12	15	13	857
Dennison, Larry		M		COM	False	False							13
Denny, Joel		M	US	GOV	False	False							1
Denoyer, Ludovic	@lip6.fr	M	FR	GOV	False	False	119	19	17	35	28	1627	98
Denton, Anne	@ndsu.edu	F	US	EDU	False	False	94	14	11	19	13	800
Depei, Qian		M			False	False
Derler, David	@iaik.tugraz.at	M	AT	EDU	False	False	24	5	5	4	4	108	28
Derose, Luiz		M			False	False
Derr, Erik	@cs.uni-saarland.de	M	DE	EDU	False	False	7	4	4	2	2	47	7
Derr, Kurt		M	US	GOV	False	False							8
Desell, Travis	@cs.und.edu	M	US	EDU	False	False	82	14	10	22	11	551
Deshpande, Amol	@cs.umd.edu	M	US	EDU	False	False	131	37	26	67	61	8035	202
Deshpande, Aniruddha		M	NL	EDU	True	False							25
Deslippe, Jack	@lbl.gov	M	US	GOV	False	False	91	15	14	19	18	1646	37
Desnoyers, Peter	@ccs.neu.edu	M	US	EDU	False	False	49	19	19	21	20	1554	44
Desprez, Frederic	@inria.fr	M	FR	EDU	False	False	272	26	18	76	33	3601
Dessouky, Ghada	@trust.tu-darmstadt.de	F	DE	EDU	False	False	12	2	2	1	1	17	11
Deutch, Daniel	@post.tau.ac.il	M	IL	EDU	False	False	68	13	11	17	13	513	68
Deutsch, Alin	@eng.ucsd.edu	M	US	EDU	False	False	120	36	23	62	43	5854
Dev, Bhanu		M			False	False							8
Devadas, Srinivas	@mit.edu	M	US	EDU	True	False	578	78	46	250	139	23346	355
Deveci, Mehmet	@sandia.gov	M	US	GOV	False	False	26	8	8	7	7	273	28
Devendran, Dharshi		F			False	False
Devietti, Joseph		M	US	EDU	False	False							31
Devine, Karen	@sandia.gov	F	US	GOV	False	False	144	30	18	43	26	3566	169
Devismes, Stéphane	@imag.fr	M	FR	EDU	False	False	82	14	9	19	9	557	81
Dewar, Mike		M			False	False
Dewitt, David		M			False	False
Dey, Akon	@sydney.edu.au	M	AU	EDU	True	False	15	3	3	2	2	52	19
Dhamdhere, Amogh	@caida.org	M	US	GOV	False	False	61	20	18	28	27	1675	62
Dhar, Anindya Sundar	@ece.iitkgp.ernet.in	M	IN	GOV	False	False	104	11	10	15	10	645	56
Dhara, Souvik	@tue.nl	M	NL	EDU	False	False	7	1	1	0	0	10	4
Dharamdasani, Hitesh		M			False	False							3
Dhawan, Medhavi		M			False	False							22
Dhekne, Ashutosh	@illinois.edu	M	US	EDU	True	False	14	3	3	3	3	101	17
Dhillon, Inderjit	@cs.utexas.edu	M	US	EDU	False	False	328	67	53	150	135	23290	224
Dhodapkar, Rahul		M			False	False							13
Dhulipala, Laxman	@cs.cmu.edu	M	US	EDU	True	False	5	3	3	2	2	65	4
Dhurandhar, Amit	@us.ibm.com	M	US	COM	False	False	56	6	5	4	3	147
Di, Sheng	@anl.gov	M	US	GOV	False	False	55	14	13	17	16	649	61
Diaconescu, Ada	@telecom-paristech.fr	F	FR	EDU	False	False	100	13	10	19	13	655
Diamond, Philip		M			False	False
Diao, Yanlei	@cs.umass.edu	F	US	EDU	False	False	87	28	24	39	36	4877	80
Diaz, Claudia	@esat.kuleuven.be	F	BE	EDU	False	False	79	28	22	43	37	3056	91
Diaz, Vladimir		M			False	False							3
Diaz-Montes, Javier	@rdi2.rutgers.edu	M	US	EDU	False	False	90	11	11	13	12	603	40
Dicarlo, Leonardo	@tudelft.nl	M	NL	EDU	True	False	41	32	30	38	36	5438	67
Dice, David	@oracle.com	M	US	COM	False	False	134	26	21	53	43	3143	39
Dickerson, Thomas	@cs.brown.edu	M	US	EDU	False	False	5	2	2	0	0	12	5
Didona, Diego	@epfl.ch	M	CH	EDU	True	False	22	8	8	8	8	278	39
Diener, Matthias	@illinois.edu	M	BR	EDU	False	False	49	9	9	8	8	255	47
Diestelhorst, Stephan	@arm.com	M		COM	False	False	44	11	10	12	10	483	22
[truncated: 8,422 more rows]
