# Supplementary material for: Research artifacts and citations in computer systems papers
Source: PeerJ Comput Sci. 2022 Feb 7;8:e887. doi: 10.7717/peerj-cs.887 (PMC9044204; doi:10.7717/peerj-cs.887)
Supplement: Supplemental Information 2 — Please refer to all *.md files for detailed data descriptions. [file peerj-cs-08-887-s002.tbz2 › sysconf/features/tokens.csv]

doc_id	token	n
SOSP_17_019	lite	473
SIGMOD_17_090	data	467
OOPSLA_17_001	promise	449
OOPSLA_17_018	merge	423
MICRO_17_024	cache	416
SOSP_17_013	hypervisor	403
SOCC_17_009	data	397
SOCC_17_007	gpu	392
SOCC_17_043	read	389
SIGMOD_17_077	node	386
SIGMOD_17_023	data	380
SPAA_17_004	flow	374
SOSP_17_017	file	371
SOCC_17_021	memory	368
SIGMOD_17_016	curve	364
SP_17_028	model	357
CCS_17_067	power	355
SC_17_055	data	350
SPAA_17_003	data	350
ICPE_17_027	performance	345
SIGMOD_17_039	reuse	344
IMC_17_013	cellular	342
PODS_17_028	json	339
PODC_17_024	state	337
OOPSLA_17_026	type	333
CCS_17_105	code	332
SIGCOMM_17_035	nf	332
SIGMETRICS_17_015	dram	331
SIGMOD_17_016	query	329
ISCA_17_023	affine	326
PODS_17_021	data	326
SPAA_17_016	task	326
PODC_17_026	path	325
CCS_17_151	enclave	323
SP_17_059	shellcode	323
SPAA_17_006	job	323
MASCOTS_17_019	interference	321
SOSP_17_034	log	320
SOSP_17_005	file	319
ISCA_17_024	cache	318
NSDI_17_010	tor	317
SIGCOMM_17_009	router	317
SPAA_17_010	reissue	317
PODC_17_018	log	316
SIGMOD_17_009	nodes	316
IMC_17_018	quic	315
HPCA_17_026	log	314
Middleware_17_018	cache	313
NDSS_17_064	stack	313
IPDPS_17_009	cache	312
CCS_17_017	protocol	311
CCS_17_017	parties	309
SC_17_020	gpu	309
CCS_17_019	passwords	304
PACT_17_023	slp	304
SIGMOD_17_039	hash	303
SP_17_058	extensions	303
CIDR_17_001	data	302
SIGCOMM_17_003	credit	300
SIGCOMM_17_001	nf	298
MICRO_17_001	dram	297
SC_17_003	metadata	297
SIGMOD_17_033	data	297
ATC_17_043	repair	294
IPDPS_17_094	power	294
SIGMOD_17_005	schema	294
SP_17_001	key	294
SIGIR_17_030	search	293
OOPSLA_17_023	loop	292
SOCC_17_030	provenance	292
OOPSLA_17_059	type	291
CCS_17_134	oss	290
SOCC_17_015	key	289
SOCC_17_024	data	289
IMC_17_022	dnssec	288
SOSP_17_019	rdma	288
SOCC_17_020	cpu	286
HPCA_17_014	row	285
SIGMOD_17_012	column	285
ATC_17_017	el	284
ISCA_17_020	profiling	284
OOPSLA_17_022	type	284
ASPLOS_17_001	power	282
CCS_17_019	password	282
SP_17_011	tor	282
OOPSLA_17_018	false	281
SOCC_17_010	capability	280
CCS_17_031	oram	279
OOPSLA_17_036	analysis	278
SIGMOD_17_045	filter	277
SIGMOD_17_008	provenance	276
FAST_17_002	gc	275
OOPSLA_17_041	language	275
SIGMOD_17_011	grn	275
SIGMOD_17_024	grape	275
PLDI_17_014	context	274
HPCA_17_002	cache	273
ICPP_17_060	power	272
OOPSLA_17_026	error	272
SIGMOD_17_031	graph	271
ISCA_17_036	tlb	270
OOPSLA_17_060	lambda	269
SP_17_033	tpm	269
SP_17_017	bitcoin	268
ICPP_17_026	data	267
OOPSLA_17_007	task	267
MICRO_17_001	cache	266
OOPSLA_17_021	type	266
OOPSLA_17_042	tree	266
SC_17_031	path	266
SC_17_031	paths	266
VEE_17_015	ha	266
NDSS_17_043	location	265
OOPSLA_17_021	class	265
SOCC_17_024	hotpot	265
SIGMOD_17_085	schema	264
SOCC_17_007	gloop	263
SIGMOD_17_063	fds	262
ASPLOS_17_012	accelerator	261
CCS_17_082	key	260
SIGCOMM_17_014	traffic	260
SPAA_17_026	pim	260
OOPSLA_17_007	alpaca	259
PLDI_17_027	type	259
SP_17_019	keywords	259
SP_17_050	user	259
CCS_17_085	queries	258
Cluster_17_017	memory	258
HPDC_17_004	data	257
SIGCOMM_17_034	ap	257
SOCC_17_036	spot	257
SP_17_039	ar	257
SP_17_047	code	257
HPCA_17_046	scalar	256
MASCOTS_17_015	chip	256
SOSP_17_028	file	256
SP_17_036	data	256
VEE_17_015	vmsi	256
ISCA_17_052	memory	253
SIGCOMM_17_020	traffic	253
SP_17_013	javascript	253
ATC_17_018	guest	252
CoNEXT_17_010	traffic	252
NDSS_17_050	sgx	252
OOPSLA_17_032	mcsynth	252
PLDI_17_033	mode	252
OOPSLA_17_029	error	251
SPAA_17_006	jobs	251
SLE_17_017	energy	250
ATC_17_006	bandwidth	249
SIGCOMM_17_017	state	249
SOSP_17_004	users	249
SOSP_17_013	el	249
CCGrid_17_037	power	248
Cluster_17_016	memory	248
HPCA_17_013	directory	248
IPDPS_17_072	power	248
OOPSLA_17_057	fault	248
PACT_17_008	ahead	248
PODS_17_022	geds	248
SIGCOMM_17_024	resources	248
SIGCOMM_17_018	bgp	247
SIGMETRICS_17_013	dram	247
SIGMOD_17_032	bepi	247
HiPC_17_011	node	246
OOPSLA_17_002	type	246
IMC_17_001	blackholing	245
ISCA_17_021	qos	245
PPoPP_17_004	memory	245
SIGIR_17_024	reply	245
SIGMOD_17_029	cet	245
SOSP_17_037	data	245
SP_17_057	resource	245
PACT_17_008	look	244
PODS_17_027	cid	244
SC_17_005	file	244
SIGMOD_17_094	worker	244
SOCC_17_004	systems	244
SOSP_17_004	block	244
PODS_17_009	chase	243
IPDPS_17_051	robots	242
MICRO_17_022	information	242
NDSS_17_008	firewall	242
OOPSLA_17_027	ide	242
SP_17_047	snippets	242
CCS_17_071	reviews	241
MICRO_17_042	ray	241
SP_17_056	tls	241
OOPSLA_17_002	typing	240
SIGMOD_17_003	sampling	240
SIGMOD_17_078	join	240
SOCC_17_031	udf	240
MICRO_17_050	analog	239
SOCC_17_033	vm	239
HPCA_17_011	power	238
OOPSLA_17_054	tensor	238
SIGMOD_17_050	recovery	238
SIGMOD_17_060	data	238
SLE_17_018	attribute	238
SOSP_17_005	scalefs	238
SP_17_002	malware	238
ASPLOS_17_048	path	237
OOPSLA_17_057	localization	237
SIGCOMM_17_001	packet	237
SIGMOD_17_022	privacy	237
SIGMOD_17_090	canopy	237
SP_17_032	participants	237
CCS_17_105	malware	236
HPCA_17_015	power	236
SIGMOD_17_052	verdict	236
SP_17_007	catena	236
SC_17_003	file	235
SOCC_17_036	vm	235
SOSP_17_005	disk	235
SOSP_17_018	enclave	235
ASPLOS_17_001	peak	234
CCS_17_069	voltage	234
MICRO_17_044	gpu	233
SIGCOMM_17_006	price	233
SOCC_17_033	performance	233
FAST_17_020	io	232
HPCA_17_016	dram	232
IPDPS_17_111	data	232
SP_17_051	password	232
SPAA_17_017	jobs	232
HiPC_17_004	thrust	231
MICRO_17_003	memory	231
MobiCom_17_020	tag	231
PPoPP_17_002	tapir	231
CCGrid_17_040	memory	230
CCS_17_065	service	230
ICPE_17_029	performance	230
SC_17_046	sdn	230
SIGMOD_17_078	query	230
SOCC_17_023	traffic	230
SP_17_008	app	230
FAST_17_018	tree	229
ICPE_17_002	energy	229
PPoPP_17_008	lock	229
SIGIR_17_066	music	229
SOCC_17_037	nf	229
ICPE_17_025	memory	228
IMC_17_012	filter	228
IPDPS_17_035	packets	228
PPoPP_17_002	parallel	228
SOCC_17_025	performance	228
SP_17_054	sub	228
ASPLOS_17_021	cta	226
CCGrid_17_065	power	226
CoNEXT_17_011	hermes	226
CoNEXT_17_022	tls	226
IMC_17_008	gfw	226
IMC_17_027	data	226
PODS_17_020	query	226
SP_17_028	training	226
NSDI_17_014	fm	225
CCS_17_021	password	223
Cluster_17_037	metadata	223
ISCA_17_048	cache	223
OOPSLA_17_038	event	223
SIGIR_17_067	user	223
SIGMOD_17_071	stl	223
SOSP_17_002	pensieve	223
SOSP_17_028	strata	223
HCW_17_002	gpu	222
IMC_17_011	fraudulent	222
NSDI_17_036	data	222
SIGMOD_17_091	allocation	222
HPCA_17_024	memory	221
IMC_17_012	anti	221
SIGCOMM_17_021	relay	221
SOCC_17_043	sensor	221
SPAA_17_010	time	221
CCGrid_17_049	data	220
CCS_17_101	keys	220
CIDR_17_021	latch	220
Cluster_17_006	data	220
ISCA_17_040	memory	220
SIGIR_17_002	metrics	220
SIGMOD_17_038	data	220
SOCC_17_008	apus	220
NDSS_17_040	kernel	219
OOPSLA_17_010	analysis	219
OOPSLA_17_029	type	219
SIGMOD_17_077	distance	219
VEE_17_009	sky	219
CCGrid_17_046	spot	218
NDSS_17_047	tor	218
SIGIR_17_029	task	218
CCS_17_080	log	217
IMC_17_007	attacks	217
NDSS_17_012	browser	217
SOSP_17_015	memory	217
Cluster_17_057	power	216
EuroSys_17_026	state	216
IMC_17_021	collusion	216
SIGMOD_17_082	sort	216
SYSTOR_17_004	gpu	216
CCGrid_17_050	vmi	215
HCW_17_005	tasks	215
SIGCOMM_17_027	pensieve	215
SIGCOMM_17_033	drmt	215
SP_17_036	count	215
ATC_17_046	lock	214
CCS_17_069	viden	214
Cluster_17_005	tensor	214
KDD_17_053	motifs	214
Middleware_17_009	window	214
PODC_17_013	log	214
SOCC_17_013	ads	214
NDSS_17_033	payment	213
NDSS_17_046	bridges	213
NSDI_17_035	model	213
SOCC_17_011	file	213
SOSP_17_006	video	213
SOSP_17_030	key	213
MICRO_17_015	register	212
MICRO_17_046	pipeline	212
OOPSLA_17_013	task	212
PACT_17_014	compression	212
SIGMOD_17_009	graph	212
SIGMOD_17_020	dbdedup	212
SIGMOD_17_020	record	212
SP_17_045	security	212
CCS_17_036	domains	211
ISPASS_17_002	gem	211
Middleware_17_007	gles	211
PACT_17_020	store	211
SIGMOD_17_003	join	211
SOCC_17_003	slb	211
SP_17_048	certificate	211
VEE_17_007	monitor	211
CCS_17_036	combosquatting	210
MICRO_17_011	gpu	210
OOPSLA_17_019	implicit	210
OOPSLA_17_032	instruction	210
OOPSLA_17_036	taint	210
SIGCOMM_17_023	swift	210
SIGIR_17_024	email	210
SOCC_17_036	hotspot	210
SP_17_017	nodes	210
SP_17_039	policies	210
SP_17_051	reset	210
IMC_17_006	traffic	209
IPDPS_17_109	compression	209
SIGCOMM_17_036	corruption	209
SIGIR_17_050	query	209
ASPLOS_17_020	recursion	208
CoNEXT_17_013	wifi	208
HPCA_17_049	texture	208
PODC_17_028	chain	208
SIGMOD_17_080	view	208
SOCC_17_040	data	208
SOSP_17_027	data	208
VEE_17_007	vmm	208
CCGrid_17_010	data	207
NDSS_17_009	xen	207
NDSS_17_013	item	207
OOPSLA_17_061	subtyping	207
PLDI_17_034	sc	207
PODC_17_029	process	207
SLE_17_006	conflicts	207
SOCC_17_036	vms	207
HPCA_17_013	llc	206
MobiCom_17_029	hardware	206
NSDI_17_006	gpu	206
PODC_17_031	object	206
SIGMOD_17_066	db	206
ASPLOS_17_018	browsix	205
EuroSys_17_013	server	205
HPCA_17_002	memory	205
MICRO_17_023	ambit	205
OOPSLA_17_061	type	205
SIGIR_17_002	search	205
SIGMOD_17_023	items	205
SOSP_17_004	algorand	205
Cluster_17_055	job	204
ICPE_17_010	load	204
NDSS_17_028	ot	204
NDSS_17_047	dns	204
PPoPP_17_014	gpu	204
SPAA_17_007	election	204
CCGrid_17_051	trust	203
CCS_17_095	ib	203
CIDR_17_005	data	203
MICRO_17_013	memory	203
OOPSLA_17_051	code	203
SC_17_003	locofs	203
SIGCOMM_17_013	pretzel	203
SIGCOMM_17_015	drill	203
SIGMETRICS_17_013	voltage	203
SIGMOD_17_054	version	203
SOCC_17_013	revenue	203
ATC_17_004	io	202
NDSS_17_022	documents	202
PPoPP_17_004	checkpoint	202
SIGMOD_17_060	approach	202
SOCC_17_032	objects	202
CCS_17_084	key	201
CoNEXT_17_018	tags	201
IPDPS_17_109	data	201
MASCOTS_17_017	memory	201
NDSS_17_041	domain	201
OOPSLA_17_028	read	201
SIGMOD_17_058	hypothesis	201
SOCC_17_025	configuration	201
SP_17_039	policy	201
SPAA_17_006	scheduler	201
VEE_17_015	hypervisor	201
EuroSys_17_018	mctop	200
NDSS_17_017	password	200
SIGMOD_17_001	transaction	200
ASPLOS_17_012	host	199
IMC_17_011	advertisers	199
SP_17_008	user	199
ASPLOS_17_033	kernel	198
ASPLOS_17_039	code	198
HPCA_17_033	ham	198
SIGCOMM_17_015	load	198
SIGMOD_17_007	query	198
VEE_17_016	gc	198
ASPLOS_17_043	memory	197
ASPLOS_17_049	refresh	197
CoNEXT_17_010	cache	197
CCS_17_107	attack	196
EuroSys_17_034	view	196
FAST_17_022	replay	196
HPCA_17_002	bandwidth	196
ICPE_17_006	spot	196
MICRO_17_022	flow	196
PACT_17_011	replication	196
SC_17_026	octree	196
SOCC_17_006	mithril	196
VEE_17_010	guest	196
ATC_17_016	memory	195
CCS_17_011	rf	195
CCS_17_147	type	195
ICDM_17_006	community	195
PPoPP_17_014	kernel	195
SIGCOMM_17_036	links	195
SIGIR_17_018	site	195
SIGIR_17_077	entity	195
SIGMOD_17_053	graph	195
SIGMOD_17_087	data	195
SOSP_17_026	messages	195
ATC_17_022	enclave	194
HiPC_17_020	fix	194
ISCA_17_018	clank	194
MASCOTS_17_007	flow	194
MobiCom_17_003	ap	194
NDSS_17_043	privacy	194
PACT_17_008	skeleton	194
PACT_17_014	memory	194
PLDI_17_003	alive	194
PODC_17_021	operations	194
SOSP_17_026	stadium	194
SP_17_042	data	194
SP_17_049	pattern	194
SPAA_17_005	matrix	194
CCS_17_119	user	193
HPCA_17_009	power	193
IPDPS_17_025	task	193
ISCA_17_020	refresh	193
SC_17_058	checkpoint	193
SIGIR_17_038	word	193
SIGMOD_17_018	support	193
SIGMOD_17_041	oltp	193
SIGMOD_17_069	tm	193
SOCC_17_043	time	193
SOSP_17_008	cache	193
SOSP_17_009	kv	193
SOSP_17_019	memory	193
SP_17_007	bitcoin	193
SP_17_032	tools	193
CIDR_17_006	data	192
IPDPS_17_012	cache	192
ISCA_17_041	clp	192
MICRO_17_002	udp	192
PACT_17_020	wmm	192
PODC_17_014	rounds	192
SC_17_040	data	192
SIGCOMM_17_001	nfp	192
SIGIR_17_041	judgments	192
SIGMOD_17_017	signal	192
SIGMOD_17_021	reduction	192
SP_17_054	allocations	192
ATC_17_049	sgx	191
Cluster_17_044	aggregation	191
HPCC_17_067	data	191
IMC_17_025	domains	191
ISC_17_006	graph	191
NDSS_17_037	code	191
OOPSLA_17_015	files	191
PACT_17_024	simd	191
SIGCOMM_17_025	hermes	191
SLE_17_012	type	191
SOCC_17_008	consensus	191
SOSP_17_029	file	191
HPCA_17_047	performance	190
HPCC_17_068	interference	190
IMC_17_021	networks	190
OOPSLA_17_060	lambdas	190
SIGCOMM_17_017	pepc	190
SIGMOD_17_011	gene	190
SIGMOD_17_027	algorithm	190
SOSP_17_037	wukong	190
SOSP_17_038	query	190
SP_17_055	vuddy	190
VEE_17_013	disk	190
IPDPS_17_114	nvm	189
ISCA_17_035	translation	189
MICRO_17_013	tlb	189
NDSS_17_067	jit	189
NSDI_17_010	sgx	189
OOPSLA_17_017	log	189
PPoPP_17_008	hmcs	189
SIGIR_17_056	learning	189
SIGMOD_17_051	zipg	189
SIGMOD_17_052	query	189
SOCC_17_021	guest	189
SP_17_021	invariant	189
CCS_17_051	app	188
CCS_17_083	checksum	188
CoNEXT_17_006	sector	188
ICPE_17_008	cloud	188
ICPE_17_027	tests	188
ISCA_17_009	memory	188
MICRO_17_007	dram	188
OOPSLA_17_041	extensions	188
SIGCOMM_17_005	dysco	188
SOSP_17_025	servers	188
SOSP_17_029	nova	188
VEE_17_013	clb	188
CoNEXT_17_022	apps	187
IISWC_17_002	power	187
ISCA_17_034	tlb	187
KDD_17_007	dp	187
Middleware_17_007	android	187
Middleware_17_015	spark	187
NDSS_17_067	code	187
OOPSLA_17_026	errors	187
OOPSLA_17_057	test	187
PLDI_17_033	energy	187
PODC_17_013	random	187
SIGCOMM_17_028	netqre	187
SIGMETRICS_17_027	power	187
SIGMOD_17_041	olap	187
SIGMOD_17_063	fd	187
SIGMOD_17_079	plan	187
SLE_17_012	model	187
SP_17_059	exploit	187
CCS_17_014	contract	186
CCS_17_127	traffic	186
CoNEXT_17_016	video	186
HCW_17_005	task	186
MICRO_17_013	base	186
Middleware_17_015	based	186
NDSS_17_005	credit	186
NDSS_17_020	malware	186
OOPSLA_17_027	analysis	186
SIGCOMM_17_033	rmt	186
SIGMETRICS_17_017	instances	186
SIGMOD_17_043	nra	186
SIGMOD_17_080	array	186
SOCC_17_013	cache	186
SOCC_17_036	price	186
SOCC_17_037	snic	186
SOSP_17_028	data	186
EuroSys_17_024	lock	185
ICPP_17_022	power	185
ISPASS_17_020	gpu	185
KDD_17_028	word	185
NDSS_17_016	gait	185
OOPSLA_17_047	skip	185
SP_17_022	methylation	185
SP_17_032	secure	185
CCS_17_028	payment	184
FAST_17_004	file	184
HPDC_17_010	letgo	184
ISCA_17_033	translation	184
MobiCom_17_035	packet	184
OOPSLA_17_006	code	184
SIGMOD_17_034	influence	184
SIGMOD_17_039	query	184
SIGMOD_17_049	tables	184
SLE_17_010	attribute	184
CCGrid_17_045	energy	183
CCS_17_009	examples	183
CCS_17_053	attacks	183
HPCA_17_028	rrm	183
IPDPS_17_049	robots	183
ISCA_17_013	atomics	183
MICRO_17_022	tainted	183
Middleware_17_001	vcpu	183
NDSS_17_003	puzzle	183
PLDI_17_044	memory	183
SIGCOMM_17_034	client	183
SIGIR_17_067	click	183
SIGMETRICS_17_015	latency	183
SIGMOD_17_055	variance	183
SIGMOD_17_082	memory	183
SLE_17_016	input	183
SP_17_011	ases	183
CCS_17_022	human	182
EuroSys_17_011	data	182
EuroSys_17_024	threads	182
FAST_17_006	file	182
ICPE_17_004	performance	182
MobiCom_17_029	tinylink	182
OOPSLA_17_054	sparse	182
OOPSLA_17_057	based	182
PPoPP_17_012	layout	182
SIGMOD_17_016	data	182
SIGMOD_17_033	slimfast	182
SIGMOD_17_088	access	182
SOSP_17_008	netcache	182
SOSP_17_013	nested	182
SP_17_019	search	182
CCS_17_055	function	181
CCS_17_082	handshake	181
CCS_17_100	sfll	181
HPCA_17_046	register	181
HPCA_17_050	child	181
ICPP_17_021	data	181
MICRO_17_052	quantum	181
NDSS_17_030	lut	181
SOCC_17_022	slow	181
ASPLOS_17_032	cache	180
ATC_17_055	memory	180
CCS_17_021	typo	180
FAST_17_008	ext	180
HiPC_17_012	graph	180
Middleware_17_011	cloud	180
Middleware_17_015	stream	180
OOPSLA_17_010	program	180
SIGIR_17_051	query	180
SIGMETRICS_17_015	variation	180
SIGMOD_17_010	macrobase	180
SIGMOD_17_021	independent	180
SIGMOD_17_040	flash	180
SIGMOD_17_054	cicada	180
SOCC_17_042	data	180
SOSP_17_008	key	180
SOSP_17_027	privacy	180
SP_17_044	printer	180
CCGrid_17_027	gpu	179
CCS_17_067	attacker	179
Cluster_17_022	compression	179
HPCA_17_014	dram	179
ICPP_17_017	broadcast	179
IMC_17_024	news	179
ISCA_17_034	anchor	179
ISCA_17_049	data	179
KDD_17_053	data	179
NDSS_17_032	hso	179
OOPSLA_17_016	alarms	179
OOPSLA_17_028	thread	179
SC_17_033	data	179
SIGMOD_17_012	data	179
SIGMOD_17_021	degree	179
SIGMOD_17_093	cost	179
SLE_17_023	model	179
SOCC_17_003	cache	179
SOCC_17_017	partitioning	179
SOCC_17_029	loss	179
SP_17_031	data	179
SP_17_041	inputs	179
CCS_17_009	adversarial	178
CoNEXT_17_027	deployment	178
IPDPS_17_111	compression	178
ISCA_17_033	coherence	178
MobiCom_17_022	target	178
NDSS_17_024	key	178
NSDI_17_019	network	178
OOPSLA_17_061	types	178
OOPSLA_17_063	array	178
PPoPP_17_019	speculation	178
SIGCOMM_17_019	rate	178
SIGIR_17_030	mobile	178
SOSP_17_016	kernel	178
SOSP_17_024	migration	178
SP_17_013	code	178
SP_17_056	client	178
VEE_17_007	ed	178
CCS_17_037	training	177
CCS_17_055	collision	177
CCS_17_076	protocol	177
FAST_17_016	data	177
HPCA_17_006	cache	177
IPDPS_17_011	ssd	177
IPDPS_17_015	migration	177
MICRO_17_005	write	177
Middleware_17_018	hypervisor	177
SIGCOMM_17_021	rfid	177
SIGCOMM_17_030	quic	177
SIGMOD_17_060	matrix	177
SIGMOD_17_062	storage	177
SIGMOD_17_089	core	177
SOCC_17_010	capnet	177
SOCC_17_026	migration	177
SOSP_17_013	guest	177
VEE_17_009	system	177
ATC_17_025	memory	176
CCGrid_17_049	provenance	176
Cluster_17_047	matrix	176
FAST_17_018	node	176
IISWC_17_022	memory	176
IMC_17_005	congestion	176
ISCA_17_021	kernels	176
NDSS_17_004	peers	176
PODC_17_029	registers	176
PODS_17_003	time	176
PPoPP_17_002	llvm	176
SIGMOD_17_021	set	176
SIGMOD_17_069	verification	176
SIGMOD_17_073	data	176
SP_17_049	point	176
ASPLOS_17_030	tlbs	175
CCS_17_058	service	175
FAST_17_021	vnfs	175
HotOS_17_024	memory	175
IMC_17_001	bgp	175
IMC_17_013	demand	175
NDSS_17_068	binary	175
SC_17_048	variability	175
SIGCOMM_17_022	dip	175
SIGMOD_17_056	pricing	175
SOSP_17_005	system	175
SOSP_17_007	transactions	175
SPAA_17_007	log	175
SYSTOR_17_005	gpu	175
SYSTOR_17_009	gpu	175
VEE_17_004	catalyst	175
EuroSys_17_023	rdma	174
FAST_17_005	fuse	174
HPCA_17_022	memory	174
HPCA_17_037	btb	174
ICAC_17_004	energy	174
ICDM_17_038	time	174
IMC_17_012	adblock	174
IPDPS_17_090	vector	174
ISC_17_021	power	174
MASCOTS_17_015	memory	174
Middleware_17_002	subscriptions	174
Middleware_17_007	ios	174
Middleware_17_010	memory	174
PODC_17_013	node	174
SC_17_004	data	174
SIGCOMM_17_024	client	174
SIGIR_17_049	intent	174
SOSP_17_013	vm	174
SOSP_17_034	placement	174
SOSP_17_036	network	174
SP_17_028	dataset	174
ATC_17_017	hypervisor	173
ATC_17_057	file	173
CCGrid_17_005	cloudlet	173
CCS_17_030	channel	173
HiPC_17_008	power	173
HPCA_17_023	path	173
MASCOTS_17_008	draining	173
PODS_17_015	repairs	173
SIGCOMM_17_018	path	173
SOSP_17_026	chain	173
SP_17_050	users	173
ATC_17_008	memory	172
CCS_17_111	code	172
CCS_17_126	decoy	172
Cluster_17_017	data	172
HiPC_17_011	expander	172
HPCA_17_025	nm	172
IPDPS_17_086	data	172
ISCA_17_020	dram	172
MobiCom_17_018	sensing	172
NDSS_17_036	policy	172
OOPSLA_17_025	analysis	172
OOPSLA_17_031	memory	172
OOPSLA_17_055	contracts	172
SIGMETRICS_17_027	energy	172
SIGMOD_17_050	pacman	172
SIGMOD_17_077	pair	172
SIGMOD_17_081	gd	172
SIGMOD_17_091	query	172
SOCC_17_009	pv	172
SOCC_17_036	cost	172
SOSP_17_025	atom	172
SP_17_003	robot	172
SPAA_17_017	time	172
VEE_17_003	migration	172
ASPLOS_17_048	fast	171
ATC_17_017	kernel	171
CCS_17_074	proxy	171
Cluster_17_055	runtime	171
MICRO_17_029	neuronal	171
MobiCom_17_018	mobile	171
NDSS_17_024	subgroup	171
NDSS_17_033	order	171
OOPSLA_17_012	analysis	171
OOPSLA_17_018	unstructured	171
SC_17_057	mpi	171
SIGCOMM_17_017	data	171
SIGCOMM_17_035	nfs	171
SIGMOD_17_004	sg	171
SIGMOD_17_093	lookup	171
SOCC_17_005	capacity	171
SOCC_17_011	lsm	171
SOSP_17_008	value	171
SP_17_039	objects	171
SYSTOR_17_002	data	171
ATC_17_041	giza	170
CCS_17_070	attack	170
CCS_17_100	attack	170
CCS_17_117	store	170
EuroPar_17_001	node	170
ICDM_17_014	topic	170
NSDI_17_014	backscatter	170
SOCC_17_018	hash	170
SOCC_17_035	cuttlefish	170
SOSP_17_017	system	170
SP_17_032	security	170
CCS_17_084	security	169
CIDR_17_007	schema	169
KDD_17_010	traffic	169
MICRO_17_061	quantum	169
Middleware_17_016	crowdsensing	169
NDSS_17_034	activity	169
NSDI_17_013	power	169
NSDI_17_036	ml	169
OOPSLA_17_011	korat	169
PLDI_17_007	check	169
SIGCOMM_17_018	protocols	169
SIGCOMM_17_029	ndp	169
SIGIR_17_074	user	169
SIGMOD_17_037	query	169
SIGMOD_17_084	influence	169
SOCC_17_029	jobs	169
ATC_17_006	guarantee	168
CCS_17_095	key	168
NDSS_17_018	pattern	168
OOPSLA_17_018	semistructured	168
OOPSLA_17_058	traversals	168
OOPSLA_17_060	developers	168
SIGIR_17_027	search	168
SIGIR_17_067	privacy	168
SIGIR_17_072	needs	168
SIGMOD_17_018	pattern	168
SIGMOD_17_020	compression	168
SIGMOD_17_071	query	168
SYSTOR_17_002	server	168
ICDM_17_031	traffic	167
IPDPS_17_011	cache	167
ISCA_17_051	data	167
MASCOTS_17_014	power	167
Middleware_17_003	metrics	167
NSDI_17_009	keys	167
NSDI_17_037	memory	167
OOPSLA_17_057	mutation	167
SIGMOD_17_011	im	167
SIGMOD_17_024	graph	167
SIGMOD_17_025	graph	167
SIGMOD_17_061	predicates	167
SIGMOD_17_063	set	167
SIGMOD_17_067	mapping	167
SIGMOD_17_070	transactions	167
SP_17_002	domains	167
SP_17_050	model	167
ATC_17_003	tlb	166
ATC_17_056	memory	166
CCS_17_005	vibration	166
CCS_17_150	attack	166
EuroSys_17_037	kernel	166
ISCA_17_035	memory	166
ISCA_17_054	channels	166
MICRO_17_016	ssd	166
MobiCom_17_030	data	166
NDSS_17_036	app	166
PLDI_17_011	join	166
SIGCOMM_17_001	nfs	166
SIGCOMM_17_005	session	166
SIGIR_17_067	users	166
SIGMETRICS_17_021	congestion	166
SIGMOD_17_019	buds	166
SIGMOD_17_089	dbscan	166
SOCC_17_041	transactions	166
SP_17_011	resilience	166
SP_17_046	artifacts	166
SPAA_17_014	items	166
SYSTOR_17_013	applications	166
ASPLOS_17_010	pm	165
ASPLOS_17_012	crossing	165
ASPLOS_17_020	tree	165
FAST_17_007	operations	165
HPCA_17_014	activation	165
HPCC_17_022	task	165
ICPE_17_029	testing	165
IPDPS_17_113	papyrus	165
ISPASS_17_010	memory	165
MICRO_17_015	registers	165
OOPSLA_17_023	loops	165
PODS_17_029	graph	165
SIGMOD_17_079	cost	165
SIGMOD_17_096	scheme	165
SLE_17_005	event	165
SOSP_17_032	fusion	165
SOSP_17_035	diagnosis	165
SP_17_034	bad	165
ASPLOS_17_012	guard	164
ASPLOS_17_049	bank	164
ATC_17_017	arm	164
ATC_17_032	system	164
CCS_17_029	payment	164
CCS_17_051	webview	164
CCS_17_090	certificates	164
HotCloud_17_008	gpu	164
HPCC_17_023	utilization	164
IMC_17_007	web	164
IPDPS_17_099	communicator	164
MICRO_17_013	gpu	164
PACT_17_006	sam	164
PLDI_17_032	code	164
PODC_17_001	log	164
PODC_17_017	coloring	164
SC_17_051	cache	164
SIGCOMM_17_021	rfly	164
SIGIR_17_068	user	164
SIGMOD_17_068	ottertune	164
SOSP_17_013	virtualization	164
SP_17_042	decisions	164
Cluster_17_037	someta	163
EuroPar_17_007	cache	163
HiPC_17_029	memory	163
HPCA_17_028	write	163
IMC_17_012	rules	163
ISPASS_17_014	cache	163
NDSS_17_028	protocol	163
NDSS_17_054	panoply	163
OOPSLA_17_060	code	163
OOPSLA_17_060	expressions	163
PACT_17_005	drmp	163
PPoPP_17_004	hpl	163
SIGCOMM_17_010	switches	163
SIGIR_17_006	word	163
SIGMOD_17_025	join	163
SIGMOD_17_050	transaction	163
SP_17_020	ikp	163
ICDM_17_059	time	162
IMC_17_025	emails	162
MobiCom_17_024	cardiac	162
MobiCom_17_026	voice	162
PODC_17_029	processes	162
SIGCOMM_17_009	routers	162
SIGMETRICS_17_027	web	162
SIGMOD_17_013	tasks	162
SIGMOD_17_026	incremental	162
SIGMOD_17_029	event	162
SIGMOD_17_088	data	162
SOCC_17_015	ssl	162
SOCC_17_038	data	162
SOSP_17_031	container	162
ASPLOS_17_002	task	161
CoNEXT_17_005	consensus	161
HPCA_17_049	filtering	161
IMC_17_007	attack	161
ISCA_17_024	data	161
Middleware_17_015	sampling	161
MobiCom_17_035	staple	161
NDSS_17_047	exit	161
NDSS_17_062	code	161
OOPSLA_17_021	classes	161
OOPSLA_17_037	round	161
OOPSLA_17_049	racket	161
SIGMOD_17_005	clause	161
SIGMOD_17_042	time	161
SIGMOD_17_057	tenants	161
SIGMOD_17_072	blockchain	161
SOCC_17_038	input	161
SOSP_17_039	data	161
SP_17_028	models	161
CCS_17_095	fpe	160
CIDR_17_032	data	160
EuroSys_17_027	ui	160
FAST_17_006	knockoff	160
ICDM_17_017	community	160
ICPP_17_028	sfa	160
IISWC_17_001	memory	160
IMC_17_026	dox	160
IPDPS_17_095	co	160
MASCOTS_17_012	qdime	160
MICRO_17_031	value	160
NSDI_17_007	network	160
OOPSLA_17_009	shader	160
PODS_17_003	query	160
PPoPP_17_019	state	160
SIGMETRICS_17_020	resource	160
SIGMOD_17_056	price	160
SIGMOD_17_094	question	160
SLE_17_018	attributes	160
SOCC_17_009	system	160
SOSP_17_004	user	160
SOSP_17_010	vm	160
SP_17_013	binding	160
SP_17_032	communication	160
SPAA_17_021	node	160
CCS_17_007	voice	159
CCS_17_050	app	159
CCS_17_143	test	159
Cluster_17_038	data	159
HotOS_17_025	data	159
HPCC_17_012	data	159
ICDM_17_038	series	159
ICPE_17_018	service	159
IISWC_17_010	jit	159
NSDI_17_030	ball	159
PACT_17_008	diy	159
PACT_17_012	leeway	159
SC_17_003	directory	159
SC_17_027	memory	159
SIGCOMM_17_027	video	159
SIGMETRICS_17_016	data	159
SIGMETRICS_17_022	influence	159
SIGMOD_17_012	cost	159
SIGMOD_17_012	seek	159
SIGMOD_17_033	source	159
SIGMOD_17_050	log	159
SIGMOD_17_082	keys	159
SIGMOD_17_082	sorting	159
SOSP_17_025	group	159
SP_17_021	invariants	159
SP_17_039	applications	159
SP_17_047	security	159
CCGrid_17_038	ucp	158
CCGrid_17_057	pim	158
CCS_17_125	sites	158
HiPC_17_003	graph	158
IMC_17_023	performance	158
IPDPS_17_071	rcube	158
ISCA_17_049	memory	158
NDSS_17_036	apps	158
NSDI_17_015	servers	158
OOPSLA_17_055	contract	158
PACT_17_017	chunk	158
PPoPP_17_023	replay	158
SC_17_051	tinca	158
SIGMOD_17_018	graph	158
SIGMOD_17_031	nodes	158
SIGMOD_17_051	queries	158
SOCC_17_017	data	158
SP_17_011	attacks	158
SP_17_040	shard	158
SP_17_056	protocol	158
VEE_17_015	vm	158
ASPLOS_17_023	memory	157
CCS_17_003	protocol	157
CCS_17_010	browser	157
CCS_17_012	browser	157
CCS_17_063	key	157
EuroSys_17_026	spill	157
EuroSys_17_035	memory	157
FAST_17_011	data	157
HiPC_17_032	cache	157
HPCC_17_063	bs	157
IISWC_17_021	node	157
IPDPS_17_050	vehicle	157
ISCA_17_034	memory	157
Middleware_17_018	memory	157
MobiCom_17_026	vauth	157
NDSS_17_002	file	157
NDSS_17_003	protocol	157
NSDI_17_001	lepton	157
OOPSLA_17_037	paxos	157
PLDI_17_004	double	157
SC_17_046	routing	157
SIGCOMM_17_017	user	157
SIGMETRICS_17_014	slc	157
SIGMOD_17_035	items	157
SOCC_17_020	task	157
SOSP_17_030	level	157
SOSP_17_034	lps	157
SOSP_17_036	crystalnet	157
SP_17_040	documents	157
SP_17_050	permission	157
CCGrid_17_004	energy	156
CCGrid_17_023	resource	156
CCS_17_149	code	156
EuroSys_17_013	rdma	156
FAST_17_001	file	156
FAST_17_008	metadata	156
HPCA_17_015	memory	156
HPCA_17_032	memory	156
HPCC_17_047	fatnode	156
HPCC_17_053	tag	156
ICPP_17_037	map	156
ICPP_17_055	power	156
IMC_17_022	domains	156
IPDPS_17_090	operation	156
MASCOTS_17_014	job	156
NSDI_17_029	adaptsize	156
OOPSLA_17_017	cache	156
OOPSLA_17_021	interface	156
SIGMETRICS_17_006	jobs	156
SIGMOD_17_018	overlap	156
SIGMOD_17_033	sources	156
SIGMOD_17_046	compression	156
SIGMOD_17_057	cache	156
SIGMOD_17_064	markov	156
SOCC_17_037	host	156
SOSP_17_012	monotasks	156
SP_17_020	ca	156
SP_17_020	certificate	156
SP_17_026	attack	156
SP_17_039	output	156
SP_17_056	server	156
SPAA_17_006	span	156
CCS_17_037	model	155
CCS_17_095	kdf	155
HPCA_17_009	module	155
ICDM_17_044	network	155
IMC_17_020	accounts	155
IPDPS_17_085	hash	155
IPDPS_17_099	model	155
MICRO_17_007	hbm	155
MICRO_17_052	instructions	155
NDSS_17_002	block	155
PACT_17_005	row	155
SIGCOMM_17_003	rate	155
SIGCOMM_17_010	network	155
SIGCOMM_17_018	island	155
SIGMETRICS_17_019	servers	155
SIGMOD_17_010	data	155
SOCC_17_011	data	155
SPAA_17_010	singler	155
VEE_17_011	code	155
ASPLOS_17_014	events	154
ASPLOS_17_046	dcatch	154
CCS_17_050	apps	154
HiPC_17_029	context	154
ICPP_17_019	graph	154
ISCA_17_017	raim	154
MICRO_17_006	bm	154
MICRO_17_055	ooo	154
NDSS_17_009	vm	154
NDSS_17_011	user	154
NSDI_17_015	client	154
OOPSLA_17_031	model	154
OOPSLA_17_066	specification	154
SC_17_058	compression	154
SIGCOMM_17_032	network	154
SIGMETRICS_17_027	consumption	154
SIGMOD_17_020	dedup	154
SIGMOD_17_059	events	154
SOSP_17_005	operations	154
SOSP_17_015	process	154
CCGrid_17_062	resource	153
CCS_17_035	security	153
CCS_17_108	archive	153
EuroSys_17_028	data	153
EuroSys_17_031	saturn	153
EuroSys_17_032	pointer	153
HiPC_17_016	pattern	153
HPCC_17_066	virtual	153
HPDC_17_012	lineage	153
HPDC_17_018	graph	153
ISCA_17_004	application	153
ISCA_17_024	warp	153
NSDI_17_022	queries	153
OOPSLA_17_025	static	153
OOPSLA_17_065	process	153
PPoPP_17_009	matrix	153
SIGCOMM_17_024	load	153
SIGCOMM_17_031	outage	153
SIGIR_17_059	item	153
SIGIR_17_066	user	153
SIGMOD_17_015	sgd	153
SOCC_17_020	priority	153
CCS_17_005	user	152
CCS_17_058	name	152
CCS_17_067	data	152
EuroSys_17_005	containers	152
HPCA_17_018	optical	152
HPCA_17_038	bandwidth	152
IMC_17_020	sites	152
MICRO_17_023	operations	152
NSDI_17_009	domains	152
NSDI_17_040	network	152
OOPSLA_17_028	data	152
PACT_17_008	thread	152
PODS_17_022	eq	152
PODS_17_029	query	152
SC_17_030	scheduling	152
SC_17_055	performance	152
SIGIR_17_049	query	152
SIGMOD_17_012	query	152
SOCC_17_035	data	152
SP_17_028	attack	152
SP_17_031	code	152
ATC_17_059	file	151
CCS_17_030	payment	151
CCS_17_061	time	151
CCS_17_095	security	151
CCS_17_106	gadgets	151
CCS_17_148	freeguard	151
EuroSys_17_015	mosaic	151
EuroSys_17_029	storage	151
HPCA_17_007	data	151
HPDC_17_016	throughput	151
IMC_17_014	tcp	151
IPDPS_17_077	loop	151
ISCA_17_001	tpu	151
ISCA_17_004	bespoke	151
ISCA_17_008	memory	151
ISCA_17_027	cache	151
KDD_17_028	topic	151
MICRO_17_007	bandwidth	151
MobiCom_17_001	zigbee	151
MobiCom_17_035	state	151
NDSS_17_003	transaction	151
NDSS_17_018	patterns	151
NSDI_17_011	vps	151
OOPSLA_17_025	heap	151
PLDI_17_043	queries	151
PODC_17_004	log	151
SIGMOD_17_013	pairs	151
SIGMOD_17_033	fusion	151
SIGMOD_17_069	concerto	151
SLE_17_021	grammar	151
SOCC_17_013	query	151
SOCC_17_021	guests	151
SP_17_046	system	151
SP_17_049	policies	151
SYSTOR_17_009	migration	151
VEE_17_001	vm	151
CCGrid_17_027	spark	150
CCS_17_104	code	150
CoNEXT_17_015	block	150
EuroSys_17_037	code	150
FAST_17_006	data	150
FAST_17_027	flash	150
IPDPS_17_060	data	150
NDSS_17_010	libraries	150
OOPSLA_17_058	traversal	150
PACT_17_016	memory	150
PLDI_17_029	threads	150
PODC_17_024	noise	150
PODS_17_012	message	150
SIGCOMM_17_003	flow	150
SIGCOMM_17_005	middlebox	150
SIGIR_17_043	user	150
SIGMOD_17_052	queries	150
SOCC_17_025	tuning	150
SOCC_17_041	transaction	150
SOSP_17_029	fortis	150
SOSP_17_030	pebblesdb	150
CCGrid_17_020	nested	149
CCS_17_121	mechanism	149
CIDR_17_013	data	149
CIDR_17_029	query	149
CoNEXT_17_003	tag	149
EuroSys_17_041	spot	149
HPCA_17_015	network	149
HPDC_17_003	node	149
ISCA_17_045	tasks	149
ISCA_17_053	routing	149
NDSS_17_034	user	149
OOPSLA_17_029	errors	149
OOPSLA_17_041	extension	149
OOPSLA_17_049	pycket	149
PACT_17_013	cache	149
PODC_17_023	timestamps	149
SC_17_055	dram	149
SIGIR_17_030	desktop	149
SIGIR_17_059	items	149
SIGMOD_17_026	ag	149
SOSP_17_002	failure	149
SOSP_17_005	directory	149
SOSP_17_006	processing	149
SP_17_028	data	149
SP_17_057	type	149
SPAA_17_005	cost	149
SPAA_17_025	matching	149
SPAA_17_027	memory	149
SPAA_17_030	recursive	149
CCS_17_075	data	148
CCS_17_127	compressive	148
CoNEXT_17_025	buffer	148
EuroPar_17_021	memory	148
HPCC_17_053	owner	148
ISCA_17_004	processor	148
ISPASS_17_009	tree	148
MICRO_17_031	prediction	148
MobiCom_17_018	transmitters	148
NDSS_17_064	fat	148
NSDI_17_008	flow	148
OOPSLA_17_002	proof	148
OOPSLA_17_016	analysis	148
PACT_17_011	nexus	148
PACT_17_018	error	148
SC_17_034	user	148
SIGMETRICS_17_003	qps	148
SIGMETRICS_17_005	partition	148
SIGMETRICS_17_009	problem	148
SIGMOD_17_051	graph	148
SIGMOD_17_094	questions	148
SOCC_17_024	memory	148
SOCC_17_038	ak	148
SOSP_17_037	queries	148
SP_17_006	certificates	148
SP_17_045	science	148
SP_17_051	phone	148
VEE_17_004	gpu	148
ASPLOS_17_024	flash	147
CCGrid_17_056	kv	147
CCGrid_17_062	cpu	147
HiPC_17_002	external	147
HiPC_17_025	cache	147
HotCloud_17_002	data	147
IISWC_17_005	opencl	147
IISWC_17_008	rs	147
IMC_17_022	ds	147
IPDPS_17_075	memory	147
NDSS_17_008	vfw	147
NSDI_17_026	flexplane	147
NSDI_17_026	network	147
OOPSLA_17_012	context	147
OOPSLA_17_039	manual	147
OOPSLA_17_053	configuration	147
SIGCOMM_17_035	nfvnice	147
SIGMOD_17_050	logging	147
SIGMOD_17_094	workers	147
SOSP_17_013	arm	147
SP_17_048	symbolic	147
ASPLOS_17_026	requests	146
ASPLOS_17_050	kpc	146
ATC_17_019	jobs	146
CoNEXT_17_013	signal	146
CoNEXT_17_013	tag	146
EuroSys_17_010	syncperf	146
HPCA_17_011	dpc	146
HPCA_17_015	link	146
HPCA_17_034	graph	146
ICPE_17_027	projects	146
ICPP_17_035	cost	146
IISWC_17_006	gpu	146
IISWC_17_008	data	146
IISWC_17_025	lost	146
IMC_17_024	urls	146
IPDPS_17_099	communicators	146
Middleware_17_009	event	146
NSDI_17_032	headset	146
OOPSLA_17_007	volatile	146
SC_17_027	offload	146
SIGIR_17_076	entity	146
SIGMETRICS_17_015	design	146
SIGMOD_17_077	oracle	146
SOCC_17_033	paris	146
SOSP_17_007	transaction	146
SOSP_17_022	traffic	146
SP_17_006	filter	146
CCGrid_17_007	selection	145
CCS_17_063	aes	145
CCS_17_137	flash	145
Cluster_17_030	gpu	145
CoNEXT_17_005	nodes	145
EuroSys_17_036	tx	145
HiPC_17_004	memory	145
HiPC_17_028	gpu	145
HotStorage_17_021	data	145
ICAC_17_013	energy	145
ICPP_17_041	data	145
IPDPS_17_009	memory	145
MICRO_17_007	energy	145
NDSS_17_043	inference	145
NDSS_17_056	context	145
NDSS_17_061	stack	145
NDSS_17_064	memory	145
OOPSLA_17_030	type	145
PLDI_17_022	map	145
SIGCOMM_17_027	abr	145
SIGIR_17_033	attraction	145
SIGIR_17_043	cost	145
SIGIR_17_071	question	145
SIGMOD_17_005	algorithm	145
SIGMOD_17_014	algorithm	145
SIGMOD_17_078	optimization	145
SIGMOD_17_085	data	145
SIGMOD_17_089	points	145
SOCC_17_003	data	145
SOCC_17_017	tree	145
SOCC_17_029	slaq	145
SOCC_17_032	data	145
SOSP_17_003	canopy	145
SOSP_17_028	log	145
SP_17_017	attacker	145
SP_17_017	connections	145
SP_17_039	arya	145
SPAA_17_010	latency	145
SPAA_17_022	resource	145
VEE_17_015	memory	145
CCGrid_17_032	buffer	144
CCS_17_145	api	144
CLOUD_17_019	coflow	144
CoNEXT_17_023	policies	144
IISWC_17_007	bandwidth	144
IISWC_17_028	loop	144
IPDPS_17_059	phase	144
IPDPS_17_076	tasks	144
ISCA_17_047	dram	144
MICRO_17_052	instruction	144
MobiCom_17_031	vr	144
OOPSLA_17_035	object	144
OOPSLA_17_042	automata	144
OOPSLA_17_048	gradual	144
OOPSLA_17_050	cost	144
PODS_17_012	process	144
SC_17_042	file	144
SIGCOMM_17_022	connections	144
SIGCOMM_17_033	match	144
SIGCOMM_17_033	packet	144
SIGIR_17_010	sentence	144
SIGIR_17_076	entities	144
SIGMOD_17_043	query	144
SIGMOD_17_047	riders	144
SIGMOD_17_056	query	144
SIGMOD_17_077	layer	144
SIGMOD_17_093	monkey	144
SLE_17_006	deep	144
SP_17_015	hostname	144
SP_17_043	data	144
SP_17_043	search	144
SPAA_17_010	policy	144
ASPLOS_17_005	memory	143
ASPLOS_17_023	transaction	143
CCGrid_17_013	swift	143
Cluster_17_020	network	143
HotOS_17_007	consistency	143
HPCA_17_013	block	143
ICPE_17_003	memory	143
IISWC_17_005	execution	143
IMC_17_025	typosquatting	143
KDD_17_007	rule	143
KDD_17_053	context	143
KDD_17_053	motif	143
MobiCom_17_011	ow	143
NDSS_17_046	bridge	143
NDSS_17_051	sgx	143
OOPSLA_17_035	actor	143
PACT_17_019	tlb	143
PLDI_17_003	precondition	143
PODS_17_007	stable	143
SIGCOMM_17_029	packet	143
SIGIR_17_019	social	143
SIGMOD_17_020	encoding	143
SIGMOD_17_028	fpga	143
SIGMOD_17_045	quotient	143
SIGMOD_17_047	vehicle	143
SIGMOD_17_068	dbms	143
SOCC_17_019	tasks	143
SOCC_17_035	encryption	143
SP_17_037	group	143
SPAA_17_026	data	143
ASPLOS_17_004	value	142
ATC_17_009	video	142
CCS_17_005	authentication	142
CCS_17_021	typos	142
CCS_17_041	abe	142
CCS_17_106	code	142
CCS_17_116	information	142
CCS_17_150	memory	142
EuroSys_17_001	thread	142
EuroSys_17_035	forkscan	142
FAST_17_007	file	142
HPCA_17_007	md	142
HPCA_17_047	kernel	142
HPDC_17_010	application	142
ICPP_17_013	gpu	142
IMC_17_022	registrars	142
KDD_17_055	nodes	142
MobiCom_17_010	slice	142
NDSS_17_027	interception	142
NSDI_17_017	splinter	142
OOPSLA_17_007	memory	142
PLDI_17_038	objects	142
PLDI_17_047	poison	142
PODC_17_016	algorithm	142
PODS_17_020	size	142
SC_17_025	fft	142
SIGCOMM_17_010	tree	142
SIGIR_17_018	data	142
SIGMOD_17_009	node	142
SOCC_17_022	pbse	142
SOCC_17_043	data	142
SOSP_17_024	source	142
SOSP_17_036	devices	142
SOSP_17_037	stream	142
VEE_17_003	prediction	142
VEE_17_010	memory	142
ASPLOS_17_005	row	141
ASPLOS_17_006	type	141
CCS_17_105	execution	141
CCS_17_150	enclave	141
EuroSys_17_003	variance	141
EuroSys_17_028	disc	141
EuroSys_17_028	file	141
EuroSys_17_036	kamino	141
HCW_17_002	cpu	141
HiPC_17_030	arm	141
ICPE_17_019	time	141
ICPP_17_007	openmp	141
ICPP_17_024	blocks	141
ICPP_17_054	data	141
ISCA_17_005	gf	141
ISCA_17_045	fractal	141
ISCA_17_053	congestion	141
MICRO_17_055	cores	141
MobiCom_17_023	tags	141
NDSS_17_040	memory	141
NSDI_17_016	oblivious	141
OOPSLA_17_028	race	141
PLDI_17_026	probe	141
SIGCOMM_17_005	tcp	141
SIGCOMM_17_017	epc	141
SIGCOMM_17_019	packets	141
SIGMOD_17_058	exploration	141
SIGMOD_17_070	group	141
SIGMOD_17_077	se	141
SOCC_17_003	index	141
SOCC_17_029	ml	141
SOSP_17_010	vms	141
SOSP_17_028	system	141
SP_17_006	crlite	141
SP_17_044	postscript	141
SP_17_049	patterns	141
SPAA_17_020	dfs	141
ASPLOS_17_015	data	140
ASPLOS_17_024	reflex	140
ATC_17_051	metadata	140
CCGrid_17_023	capacity	140
CCS_17_107	requests	140
CCS_17_140	protocol	140
Cluster_17_049	nvm	140
FAST_17_013	ccfs	140
FAST_17_022	requests	140
HPCC_17_041	flow	140
IMC_17_008	packets	140
IMC_17_010	ad	140
IMC_17_025	email	140
IPDPS_17_025	picos	140
MICRO_17_001	package	140
MICRO_17_022	application	140
NDSS_17_004	protocol	140
NDSS_17_017	passwords	140
NDSS_17_034	window	140
NDSS_17_052	memory	140
NDSS_17_064	low	140
NDSS_17_068	data	140
OOPSLA_17_018	conflicts	140
OOPSLA_17_048	type	140
OOPSLA_17_055	object	140
PODS_17_011	heavy	140
SIGIR_17_041	search	140
SIGIR_17_067	disclosure	140
SIGMOD_17_015	parameter	140
SIGMOD_17_088	scan	140
SIGMOD_17_092	query	140
SOCC_17_043	sampling	140
SOCC_17_045	rate	140
SOSP_17_001	dnns	140
SOSP_17_009	memory	140
SOSP_17_012	resource	140
SOSP_17_015	kernel	140
SP_17_019	black	140
SP_17_058	extension	140
CCGrid_17_008	cluster	139
CCGrid_17_020	vm	139
CIDR_17_011	provenance	139
CoNEXT_17_017	cdn	139
HPCA_17_026	memory	139
HPCA_17_046	execution	139
HPCC_17_019	community	139
HPCC_17_023	tasks	139
HPCC_17_023	vm	139
HPDC_17_007	memory	139
ICPP_17_037	voronoi	139
IISWC_17_007	hmc	139
IMC_17_016	addresses	139
MICRO_17_042	warp	139
MICRO_17_048	node	139
NDSS_17_033	app	139
NDSS_17_036	privacy	139
NDSS_17_042	cache	139
NDSS_17_064	size	139
NDSS_17_067	instruction	139
PLDI_17_018	type	139
PLDI_17_032	language	139
PODC_17_023	process	139
PODS_17_014	object	139
SIGCOMM_17_033	action	139
SIGIR_17_034	item	139
SIGIR_17_047	documents	139
SIGMOD_17_026	scc	139
SIGMOD_17_058	hypotheses	139
SIGMOD_17_064	privacy	139
SIGMOD_17_070	cc	139
SOCC_17_011	log	139
SOSP_17_002	event	139
SOSP_17_033	orochi	139
SP_17_034	protocol	139
SP_17_050	application	139
SPAA_17_010	requests	139
SPAA_17_014	time	139
ASPLOS_17_016	pr	138
ASPLOS_17_054	network	138
ATC_17_037	cache	138
CCGrid_17_060	queue	138
CCGrid_17_071	cluster	138
CCS_17_013	pool	138
CCS_17_020	participants	138
CCS_17_035	providers	138
CCS_17_093	exploit	138
CCS_17_135	library	138
FAST_17_013	file	138
HiPC_17_019	odp	138
HPCA_17_010	performance	138
HPCA_17_026	cache	138
HPCA_17_046	value	138
HPCA_17_049	memory	138
HPCC_17_041	monitoring	138
ICDM_17_038	chain	138
ICPP_17_013	memory	138
ISPASS_17_012	memory	138
MICRO_17_021	cache	138
MobiCom_17_001	wifi	138
MobiCom_17_016	light	138
MobiCom_17_030	app	138
NDSS_17_057	fbs	138
OOPSLA_17_048	typed	138
OOPSLA_17_058	fusion	138
OOPSLA_17_058	tree	138
PLDI_17_017	wcp	138
PODC_17_014	log	138
PODS_17_025	elements	138
PODS_17_025	skip	138
SIGCOMM_17_018	protocol	138
SIGCOMM_17_020	bgp	138
SIGCOMM_17_035	cpu	138
SIGIR_17_028	image	138
SIGMETRICS_17_014	data	138
SIGMOD_17_068	knobs	138
SIGMOD_17_074	density	138
SIGMOD_17_085	versions	138
SLE_17_006	priority	138
SOCC_17_013	refresh	138
SOCC_17_041	epoch	138
SOSP_17_029	data	138
VEE_17_004	sharing	138
ATC_17_045	team	137
ATC_17_059	transaction	137
CCGrid_17_060	queues	137
CCGrid_17_066	cloud	137
CCS_17_017	multiplication	137
CCS_17_017	sharing	137
CCS_17_058	server	137
CCS_17_143	fuzzing	137
Cluster_17_026	vertex	137
FAST_17_027	key	137
HPCA_17_023	app	137
HPCA_17_025	fm	137
ICAC_17_001	interference	137
IMC_17_010	prices	137
IMC_17_028	anycast	137
IPDPS_17_103	tensor	137
IPDPS_17_113	nvm	137
ISCA_17_032	stream	137
ISCA_17_038	dispatcher	137
ISCA_17_039	hash	137
ISPASS_17_016	threads	137
MobiCom_17_008	latency	137
MobiCom_17_008	phy	137
MobiCom_17_030	management	137
NDSS_17_007	psi	137
NDSS_17_010	library	137
NDSS_17_053	program	137
OOPSLA_17_028	access	137
OOPSLA_17_034	symbolic	137
OOPSLA_17_039	object	137
PACT_17_010	lps	137
PPoPP_17_023	lock	137
SIGCOMM_17_001	service	137
SIGCOMM_17_007	path	137
SIGCOMM_17_027	network	137
SIGMOD_17_039	plan	137
SIGMOD_17_078	cost	137
SP_17_013	type	137
SP_17_020	domain	137
ATC_17_057	flash	136
CCGrid_17_007	variable	136
CCS_17_011	javascript	136
CCS_17_017	honest	136
CCS_17_091	search	136
Cluster_17_018	directional	136
EuroSys_17_017	memory	136
HiPC_17_034	cpu	136
ICPE_17_008	stream	136
IGSC_17_007	core	136
IMC_17_027	research	136
IPDPS_17_085	memory	136
IPDPS_17_099	memory	136
ISCA_17_011	power	136
ISCA_17_017	memory	136
MASCOTS_17_007	level	136
MICRO_17_019	data	136
MICRO_17_051	chains	136
Middleware_17_005	scheduler	136
NDSS_17_018	video	136
OOPSLA_17_028	analysis	136
OOPSLA_17_034	synthesis	136
PLDI_17_003	examples	136
PLDI_17_044	model	136
PODC_17_017	log	136
SIGIR_17_001	recall	136
SIGIR_17_066	information	136
SIGMETRICS_17_021	throughput	136
SIGMOD_17_011	inference	136
SIGMOD_17_045	data	136
SIGMOD_17_058	data	136
SIGMOD_17_090	query	136
SOCC_17_024	commit	136
SOSP_17_006	sve	136
SOSP_17_019	applications	136
SOSP_17_024	target	136
SOSP_17_030	value	136
SP_17_040	document	136
SP_17_049	syspal	136
SP_17_051	code	136
SPAA_17_016	cache	136
ASPLOS_17_017	value	135
ASPLOS_17_026	request	135
ASPLOS_17_039	native	135
CCS_17_082	group	135
CCS_17_106	xss	135
CCS_17_121	privacy	135
CCS_17_138	ransomware	135
EuroSys_17_008	key	135
EuroSys_17_021	dipc	135
EuroSys_17_022	rules	135
HPCA_17_027	kaml	135
HPCC_17_043	mapping	135
ICPE_17_027	testing	135
IISWC_17_002	esd	135
IMC_17_015	bitrate	135
ISCA_17_026	eddie	135
ISCA_17_046	input	135
ISPASS_17_017	file	135
MICRO_17_013	mosaic	135
OOPSLA_17_002	types	135
PPoPP_17_018	footprint	135
SC_17_022	performance	135
SC_17_053	papyruskv	135
SIGCOMM_17_005	service	135
SIGMETRICS_17_026	hll	135
SOSP_17_007	eris	135
SOSP_17_026	servers	135
SP_17_012	cryptographic	135
SP_17_030	input	135
ASPLOS_17_038	world	134
CCS_17_067	attacks	134
CLOUD_17_014	column	134
Cluster_17_009	data	134
CoNEXT_17_003	signal	134
EuroSys_17_012	node.js	134
EuroSys_17_027	energy	134
HotOS_17_002	failure	134
HPCA_17_016	softmc	134
HPCC_17_043	virtual	134
HPDC_17_005	arrayudf	134
ICAC_17_013	sod	134
ICPP_17_060	memory	134
IISWC_17_002	energy	134
IMC_17_024	alternative	134
IPDPS_17_019	phase	134
IPDPS_17_080	task	134
IPDPS_17_083	vcs	134
ISCA_17_015	load	134
MASCOTS_17_003	sbe	134
MobiCom_17_008	tick	134
NDSS_17_030	communication	134
PLDI_17_019	set	134
PODC_17_007	tag	134
PODC_17_024	node	134
PPoPP_17_017	block	134
SC_17_034	mfa	134
SC_17_051	nvm	134
SIGCOMM_17_010	flat	134
SIGIR_17_031	ad	134
SIGIR_17_031	query	134
SIGIR_17_044	user	134
SIGMOD_17_001	mv	134
SIGMOD_17_018	hypergraph	134
SIGMOD_17_021	graph	134
SIGMOD_17_060	compute	134
SIGMOD_17_062	data	134
SIGMOD_17_094	accuracy	134
SOCC_17_044	rate	134
SOSP_17_008	switch	134
SOSP_17_025	server	134
SOSP_17_032	memory	134
SPAA_17_007	advice	134
SPAA_17_014	log	134
SPAA_17_017	flow	134
SPAA_17_018	items	134
SYSTOR_17_004	time	134
ASPLOS_17_030	tlb	133
CCS_17_003	parties	133
CCS_17_011	clock	133
CCS_17_017	correct	133
CCS_17_057	key	133
CCS_17_062	depth	133
CLOUD_17_008	service	133
EuroSys_17_001	threads	133
EuroSys_17_028	discs	133
EuroSys_17_040	enclave	133
HPCA_17_024	camouflage	133
HPCA_17_030	qos	133
ICAC_17_013	rild	133
IGSC_17_020	power	133
IISWC_17_023	write	133
IMC_17_019	domains	133
MICRO_17_039	sram	133
MICRO_17_047	sharing	133
Middleware_17_006	storage	133
Middleware_17_011	database	133
MobiCom_17_018	localization	133
MobiCom_17_020	rfid	133
MobiCom_17_023	tash	133
NDSS_17_037	javascript	133
NDSS_17_050	shield	133
NDSS_17_068	ramblr	133
NSDI_17_019	controllers	133
PLDI_17_030	tree	133
PODC_17_028	honest	133
SC_17_008	block	133
SIGIR_17_030	behavior	133
SIGMOD_17_069	memory	133
SLE_17_017	languages	133
SOCC_17_038	records	133
SOCC_17_041	write	133
SP_17_029	authentication	133
SP_17_059	path	133
SPAA_17_007	leader	133
ASPLOS_17_011	prorace	132
CCGrid_17_008	data	132
CCGrid_17_010	migration	132
CCS_17_013	attack	132
CCS_17_017	shares	132
CCS_17_046	circuit	132
CCS_17_078	protocol	132
FAST_17_018	radix	132
HPCC_17_043	dram	132
HPCC_17_067	storage	132
HPDC_17_003	storage	132
ICAC_17_006	hrt	132
ICPP_17_040	data	132
ICPP_17_041	scaling	132
IMC_17_020	site	132
IPDPS_17_039	detection	132
ISCA_17_043	model	132
KDD_17_025	features	132
MICRO_17_034	tlb	132
MICRO_17_043	core	132
MobiCom_17_020	tags	132
NDSS_17_009	nexen	132
NDSS_17_022	exploit	132
NDSS_17_034	app	132
PACT_17_020	memory	132
PODS_17_025	log	132
SC_17_018	price	132
SIGCOMM_17_002	peering	132
SIGCOMM_17_003	expresspass	132
SIGIR_17_037	comments	132
SIGIR_17_047	document	132
SIGIR_17_054	ranking	132
SIGMETRICS_17_015	induced	132
SIGMOD_17_004	year	132
SIGMOD_17_011	query	132
SIGMOD_17_047	rider	132
SIGMOD_17_086	sgd	132
SOSP_17_017	disk	132
SOSP_17_028	write	132
SP_17_021	ivd	132
SP_17_023	key	132
SP_17_042	users	132
SP_17_055	code	132
SPAA_17_023	algorithm	132
ASPLOS_17_018	system	131
CCGrid_17_007	variables	131
CoNEXT_17_027	plan	131
EuroSys_17_005	reserved	131
EuroSys_17_022	network	131
HPCA_17_028	sets	131
HPCC_17_061	block	131
HPCC_17_064	task	131
HPDC_17_007	gpu	131
HPDC_17_008	pushing	131
ICAC_17_004	cosmart	131
IISWC_17_027	precision	131
IMC_17_014	channel	131
IPDPS_17_069	cache	131
IPDPS_17_107	analysis	131
IPDPS_17_110	compression	131
ISCA_17_004	gates	131
MICRO_17_003	contutto	131
Middleware_17_009	consumption	131
NDSS_17_003	bitcoin	131
NDSS_17_060	cache	131
NDSS_17_061	memory	131
NSDI_17_003	vcorfu	131
OOPSLA_17_019	belief	131
PACT_17_012	distance	131
PACT_17_018	sthira	131
PLDI_17_001	partition	131
PLDI_17_039	program	131
SC_17_058	ndp	131
SIGCOMM_17_003	data	131
SIGCOMM_17_021	reader	131
SIGCOMM_17_022	pool	131
SIGIR_17_019	users	131
SIGIR_17_038	topic	131
SIGIR_17_076	query	131
SIGMOD_17_001	transactions	131
SIGMOD_17_002	nodes	131
SIGMOD_17_021	time	131
SIGMOD_17_073	transformation	131
SOCC_17_011	space	131
SOCC_17_015	private	131
SOCC_17_029	training	131
SOSP_17_016	hyperkernel	131
SOSP_17_017	specification	131
SOSP_17_037	streaming	131
SP_17_040	search	131
SP_17_043	protected	131
SPAA_17_007	time	131
VEE_17_009	call	131
ATC_17_058	file	130
CCGrid_17_042	resource	130
CCS_17_019	reuse	130
CCS_17_055	split	130
CCS_17_063	nonce	130
CCS_17_090	code	130
CCS_17_130	hss	130
FAST_17_005	file	130
ICPP_17_035	resource	130
IMC_17_015	track	130
IPDPS_17_041	data	130
IPDPS_17_051	robot	130
IPDPS_17_072	job	130
ISC_17_021	geopm	130
ISCA_17_048	dram	130
KDD_17_021	vec	130
MASCOTS_17_003	temperature	130
MASCOTS_17_006	replication	130
MASCOTS_17_015	off	130
Middleware_17_009	events	130
MobiCom_17_004	data	130
MobiCom_17_011	dems	130
NDSS_17_008	virtual	130
OOPSLA_17_019	code	130
PACT_17_019	memory	130
PODS_17_002	query	130
SIGCOMM_17_024	web	130
SIGMETRICS_17_014	state	130
SIGMOD_17_023	fusion	130
SOCC_17_004	graph	130
SOCC_17_018	query	130
SOCC_17_022	se	130
SOCC_17_044	workloadcompactor	130
SOSP_17_012	disk	130
SOSP_17_037	query	130
SP_17_007	log	130
SP_17_014	heap	130
SP_17_036	pyramid	130
SPAA_17_007	node	130
ASPLOS_17_026	slack	129
ASPLOS_17_029	energy	129
ATC_17_053	log	129
CCGrid_17_011	resource	129
CCS_17_002	protocol	129
CCS_17_149	jit	129
Cluster_17_012	task	129
CoNEXT_17_010	hit	129
FAST_17_006	version	129
HPCA_17_028	memory	129
HPCC_17_023	energy	129
HPDC_17_005	data	129
ICPP_17_013	data	129
ICPP_17_015	interrupt	129
ISCA_17_006	energy	129
KDD_17_001	motif	129
MICRO_17_024	attacker	129
MICRO_17_024	memory	129
MICRO_17_041	die	129
[truncated: 998,000+ more rows]
