# Supplementary material for: Research artifacts and citations in computer systems papers
Source: PeerJ Comput Sci. 2022 Feb 7;8:e887. doi: 10.7717/peerj-cs.887 (PMC9044204; doi:10.7717/peerj-cs.887)
Supplement: Supplemental Information 2 — Please refer to all *.md files for detailed data descriptions. [file peerj-cs-08-887-s002.tbz2 › sysconf/features/artifacts.csv]

key	linked	unreleased	expired	badge	evaluated	location
CIDR_17_003	True	False	True	False	False	Other
CIDR_17_004	True	False	False	False	False	Repository
CIDR_17_006	True	False	False	False	False	Repository
CIDR_17_012	True	False	False	False	False	Academic
CIDR_17_015	True	False	False	False	False	Repository
CIDR_17_027	False	False	False	False	False	Repository
CIDR_17_031	False	False	False	False	False	Repository
PPoPP_17_001	False	True	True	False	True
PPoPP_17_002	False	True	True	False	True
PPoPP_17_003	False	True	True	False	True
PPoPP_17_004	False	True	True	False	True
PPoPP_17_005	False	True	True	False	True
PPoPP_17_006	False	True	True	False	True
PPoPP_17_007	False	True	True	False	True
PPoPP_17_008	True	False	False	False	False	Repository
PPoPP_17_010	False	True	True	False	True
PPoPP_17_011	False	False	False	False	False	Repository
PPoPP_17_012	False	True	True	False	True
PPoPP_17_013	False	True	True	False	True
PPoPP_17_019	True	False	False	False	True	Repository
PPoPP_17_020	True	False	False	False	False	Repository
PPoPP_17_022	False	True	True	False	True
PPoPP_17_023	False	True	True	False	True
PPoPP_17_027	True	False	False	False	False	Academic
HPCA_17_005	True	False	False	False	False	Academic
HPCA_17_011	True	False	False	False	False	Repository
HPCA_17_016	True	False	False	False	False	Repository
HPCA_17_030	False	False	False	False	False	Repository
HPCA_17_043	True	False	False	False	False	Repository
HPCA_17_044	True	False	False	False	False	Repository
NDSS_17_002	True	False	False	False	False	Repository
NDSS_17_003	True	False	False	False	False	Repository
NDSS_17_006	True	False	True	False	False	Other
NDSS_17_007	True	False	False	False	False	Repository
NDSS_17_011	True	False	False	False	False	Repository
NDSS_17_012	True	False	False	False	False	Repository
NDSS_17_017	True	False	False	False	False	Repository
NDSS_17_018	True	False	False	False	False	Repository
NDSS_17_020	True	False	False	False	False	Repository
NDSS_17_021	False	False	False	False	False	Repository
NDSS_17_027	True	False	False	False	False	Repository
NDSS_17_029	True	False	False	False	False	Repository
NDSS_17_030	True	False	False	False	False	Repository
NDSS_17_035	True	False	False	False	False	Repository
NDSS_17_038	True	False	False	False	False	Repository
NDSS_17_039	True	False	False	False	False	Repository
NDSS_17_047	True	False	False	False	False	Academic
NDSS_17_052	False	False	False	False	False	Repository
NDSS_17_054	False	False	False	False	False	Repository
NDSS_17_064	False	False	False	False	False	Repository
NDSS_17_065	True	False	False	False	False	Repository
NDSS_17_067	True	False	False	False	False	Repository
FAST_17_002	True	False	False	False	False	Repository
FAST_17_005	True	False	False	False	False	Other
FAST_17_007	False	False	False	False	False	Other
FAST_17_008	True	False	False	False	False	Academic
FAST_17_012	True	False	False	False	False	Other
FAST_17_016	True	False	False	False	False	Academic
FAST_17_017	True	False	False	False	False	Repository
FAST_17_018	False	False	False	False	False	Repository
FAST_17_020	False	False	False	False	False	Repository
FAST_17_021	True	False	False	False	False	Repository
FAST_17_022	True	False	False	False	False	Repository
FAST_17_025	False	False	False	False	False	Repository
FAST_17_027	True	False	False	False	False	Repository
NSDI_17_001	True	False	False	False	False	Repository
NSDI_17_008	True	False	False	False	False	Repository
NSDI_17_009	True	False	False	False	False	Other
NSDI_17_010	True	False	False	False	False	Repository
NSDI_17_015	True	False	False	False	False	Academic
NSDI_17_016	False	False	False	False	False	Repository
NSDI_17_017	True	False	False	False	False	Repository
NSDI_17_021	True	False	True	False	False	Other
NSDI_17_023	True	False	False	False	False	Repository
NSDI_17_025	False	True	True	False	False
NSDI_17_029	True	False	False	False	False	Repository
NSDI_17_035	False	False	False	False	False	Repository
NSDI_17_039	True	False	False	False	False	Repository
NSDI_17_042	True	False	False	False	False	Repository
ASPLOS_17_003	False	False	False	False	False	Repository
ASPLOS_17_004	True	False	False	False	False	Repository
ASPLOS_17_009	False	False	False	False	False	Repository
ASPLOS_17_010	False	False	False	False	False	Repository
ASPLOS_17_011	True	False	False	False	False	Repository
ASPLOS_17_015	False	False	False	False	False	Repository
ASPLOS_17_017	False	False	False	False	False	Repository
ASPLOS_17_018	True	False	False	False	False	Other
ASPLOS_17_020	True	False	False	False	False	Repository
ASPLOS_17_024	True	False	False	False	False	Repository
ASPLOS_17_027	True	False	False	False	False	Repository
ASPLOS_17_035	True	False	True	False	False	Other
ASPLOS_17_039	True	False	False	False	False	Academic
ASPLOS_17_040	False	False	False	False	False	Repository
ASPLOS_17_043	False	False	False	False	False	Repository
ASPLOS_17_045	True	False	False	False	False	Repository
ASPLOS_17_048	False	False	False	False	False	Repository
ASPLOS_17_051	True	False	False	False	False	Repository
VEE_17_001	True	False	False	False	False	Repository
VEE_17_002	True	False	False	False	False	Repository
VEE_17_005	False	False	False	False	False	Repository
VEE_17_011	False	False	False	False	False	Repository
ICPE_17_001	True	False	False	False	False	Repository
ICPE_17_004	True	False	False	False	False	Repository
ICPE_17_006	True	False	False	False	False	Repository
ICPE_17_008	True	False	False	False	False	Repository
ICPE_17_009	True	False	False	False	False	Academic
ICPE_17_023	True	False	True	False	False	Academic
ICPE_17_024	True	False	False	False	False	Repository
ICPE_17_025	True	False	False	False	False	Repository
ICPE_17_026	True	False	True	False	False	Repository
ICPE_17_027	True	False	False	False	False	Repository
ICPE_17_028	True	False	False	False	False	Repository
ICPE_17_029	True	False	True	False	False	Other
ISPASS_17_001	True	False	False	False	False	Repository
ISPASS_17_002	False	False	False	False	False	Academic
ISPASS_17_006	True	False	True	False	False	Academic
ISPASS_17_008	True	False	True	False	False	Repository
ISPASS_17_009	True	False	False	False	False	Repository
ISPASS_17_011	True	False	False	False	False	Repository
ISPASS_17_018	False	False	False	False	False	Repository
EuroSys_17_002	True	False	False	False	False	Repository
EuroSys_17_010	False	False	False	False	False	Repository
EuroSys_17_011	True	False	False	False	False	Repository
EuroSys_17_015	False	False	False	False	False	Repository
EuroSys_17_016	True	False	False	False	False	Repository
EuroSys_17_017	True	False	False	False	False	Academic
EuroSys_17_018	True	False	False	False	False	Academic
EuroSys_17_020	True	False	False	False	False	Repository
EuroSys_17_023	True	False	False	False	False	Academic
EuroSys_17_026	True	False	False	False	False	Other
EuroSys_17_029	False	False	False	False	False	Repository
EuroSys_17_030	True	False	False	False	False	Repository
EuroSys_17_032	False	False	False	False	False	Repository
EuroSys_17_035	False	False	False	False	False	Repository
EuroSys_17_037	True	False	True	False	False	Academic
EuroSys_17_038	True	False	False	False	False	Repository
EuroSys_17_040	True	False	False	False	False	Repository
HotOS_17_015	True	False	False	False	False	Repository
CCGrid_17_002	False	False	False	False	False	Repository
CCGrid_17_004	True	False	True	False	False	Other
CCGrid_17_010	True	False	False	False	False	Academic
CCGrid_17_021	True	False	True	False	False	Other
CCGrid_17_025	True	False	False	False	False	Repository
CCGrid_17_027	True	False	True	False	False	Academic
CCGrid_17_028	True	False	False	False	False	Repository
CCGrid_17_039	True	False	False	False	False	Other
CCGrid_17_045	True	False	False	False	False	Repository
CCGrid_17_047	True	False	False	False	False	Academic
CCGrid_17_049	False	False	False	False	False	Repository
CCGrid_17_052	True	False	False	False	False	Repository
CCGrid_17_054	False	False	False	False	False	Repository
CCGrid_17_061	False	False	False	False	False	Repository
CCGrid_17_065	False	False	False	False	False	Repository
CCGrid_17_067	True	False	False	False	False	Repository
CCGrid_17_068	True	False	False	False	False	Repository
CCGrid_17_072	True	False	False	False	False	Repository
SIGMOD_17_006	True	False	False	False	False	Repository
SIGMOD_17_010	True	False	False	False	False	Repository
SIGMOD_17_024	True	False	True	False	False	Other
SIGMOD_17_032	True	False	False	False	False	Academic
SIGMOD_17_036	True	False	False	False	False	Repository
SIGMOD_17_037	True	False	False	False	False	Repository
SIGMOD_17_043	True	False	False	False	False	Repository
SIGMOD_17_044	True	False	False	False	False	Repository
SIGMOD_17_048	False	False	False	False	False	Repository
SIGMOD_17_051	False	False	False	False	False	Repository
SIGMOD_17_053	False	False	False	False	False	Repository
SIGMOD_17_054	False	False	False	False	False	Repository
SIGMOD_17_057	True	False	False	False	False	Repository
SIGMOD_17_062	False	False	False	False	False	Repository
SIGMOD_17_072	True	False	False	False	False	Repository
SIGMOD_17_073	True	False	False	False	False	Repository
SIGMOD_17_074	True	False	False	False	False	Repository
SIGMOD_17_075	False	False	False	False	False	Repository
SIGMOD_17_076	True	False	False	False	False	Repository
SIGMOD_17_081	True	False	False	False	False	Repository
PODS_17_009	True	False	False	False	False	Repository
PODS_17_017	True	False	False	False	False	Repository
SYSTOR_17_002	True	False	False	False	False	Repository
SYSTOR_17_004	True	False	False	False	False	Repository
SYSTOR_17_011	True	False	False	False	False	Repository
IPDPS_17_002	True	False	False	False	False	Repository
IPDPS_17_004	True	False	True	False	False	Academic
IPDPS_17_005	True	False	False	False	False	Repository
IPDPS_17_006	True	False	False	False	False	Repository
IPDPS_17_012	True	False	False	False	False	Repository
IPDPS_17_013	True	False	False	False	False	Repository
IPDPS_17_031	True	False	False	False	False	Repository
IPDPS_17_037	True	False	False	False	False	Repository
IPDPS_17_038	True	False	False	False	False	Repository
IPDPS_17_048	True	False	False	False	False	Repository
IPDPS_17_055	True	False	False	False	False	Repository
IPDPS_17_061	True	False	False	False	False	Repository
IPDPS_17_064	True	False	False	False	False	Repository
IPDPS_17_066	True	False	False	False	False	Repository
IPDPS_17_078	True	False	False	False	False	Repository
IPDPS_17_086	True	False	False	False	False	Academic
IPDPS_17_087	True	False	False	False	False	Repository
IPDPS_17_089	False	False	False	False	False	Repository
IPDPS_17_104	True	False	True	False	False	Academic
IPDPS_17_108	True	False	False	False	False	Repository
IPDPS_17_111	False	False	False	False	False	Repository
SIGMETRICS_17_011	True	False	False	False	False	Repository
SIGMETRICS_17_013	True	False	False	False	False	Repository
SIGMETRICS_17_015	True	False	False	False	False	Repository
SIGMETRICS_17_023	True	False	False	False	False	Repository
SIGMETRICS_17_027	True	False	False	False	False	Repository
ISC_17_003	True	False	False	False	False	Other
ISC_17_005	True	False	False	False	False	Repository
ISC_17_008	True	False	False	False	False	Repository
ISC_17_010	True	False	False	False	False	Repository
ISC_17_011	True	False	False	False	False	Repository
ISC_17_014	True	False	False	False	False	Repository
ISC_17_021	True	False	False	False	False	Repository
CLOUD_17_011	False	False	False	False	False	Repository
CLOUD_17_013	True	False	False	False	False	Repository
CLOUD_17_015	True	False	False	False	False	Repository
CLOUD_17_025	True	False	False	False	False	Academic
HPDC_17_004	False	False	False	False	False	Repository
HPDC_17_006	True	False	False	False	False	Repository
HPDC_17_007	True	False	False	False	False	Repository
HPDC_17_010	True	False	False	False	False	Repository
HPDC_17_012	True	False	False	False	False	Repository
HPDC_17_014	True	False	True	False	False	Other
HPDC_17_017	True	False	False	False	False	Repository
HPDC_17_019	True	False	False	False	False	Repository
HotCloud_17_015	True	False	False	False	False	Repository
HotCloud_17_016	False	False	False	False	False	Repository
HotCloud_17_018	True	False	False	False	False	Repository
HotStorage_17_001	True	False	False	False	False	Repository
HotStorage_17_006	False	False	False	False	False	Repository
ATC_17_001	True	False	True	False	False	Academic
ATC_17_002	True	False	False	False	False	Other
ATC_17_003	True	False	True	False	False	Other
ATC_17_005	True	False	False	False	False	Repository
ATC_17_007	True	False	False	False	False	Repository
ATC_17_008	True	False	False	False	False	Repository
ATC_17_011	True	False	False	False	False	Academic
ATC_17_012	False	False	False	False	False	Repository
ATC_17_013	True	False	False	False	False	Repository
ATC_17_014	False	False	False	False	False	Repository
ATC_17_017	True	False	False	False	False	Repository
ATC_17_019	True	False	False	False	False	Repository
ATC_17_021	False	False	False	False	False	Repository
ATC_17_025	True	False	False	False	False	Repository
ATC_17_028	False	False	False	False	False	Repository
ATC_17_029	True	False	False	False	False	Repository
ATC_17_033	True	False	False	False	False	Repository
ATC_17_034	True	False	False	False	False	Repository
ATC_17_035	True	False	False	False	False	Academic
ATC_17_038	True	False	False	False	False	Repository
ATC_17_039	True	False	False	False	False	Repository
ATC_17_040	True	False	False	False	False	Repository
ATC_17_042	True	False	False	False	False	Repository
ATC_17_043	True	False	False	False	False	Academic
ATC_17_045	True	False	False	False	False	Repository
ATC_17_046	True	False	False	False	False	Repository
ATC_17_047	False	False	False	False	False	Repository
ATC_17_048	True	False	False	False	False	Repository
ATC_17_049	True	False	False	False	False	Repository
ATC_17_050	True	False	False	False	False	Repository
ATC_17_056	True	False	False	False	False	Repository
ATC_17_058	False	False	False	False	False	Repository
ATC_17_060	True	False	False	False	False	Other
SPAA_17_023	True	False	False	False	False	Repository
SPAA_17_028	True	False	False	False	False	Other
PODC_17_036	True	False	False	False	False	Repository
ICPP_17_001	True	False	False	False	False	Academic
ICPP_17_005	True	False	False	False	False	Repository
ICPP_17_011	True	False	False	False	False	Repository
ICPP_17_012	True	False	False	False	False	Other
ICPP_17_025	True	False	False	False	False	Repository
ICPP_17_036	True	False	False	False	False	Repository
ICPP_17_039	True	False	False	False	False	Other
ICPP_17_055	True	False	False	False	False	Repository
ICPP_17_056	True	False	False	False	False	Other
SIGCOMM_17_004	True	False	False	False	False	Repository
SIGCOMM_17_005	True	False	False	False	False	Repository
SIGCOMM_17_008	True	False	False	False	False	Repository
SIGCOMM_17_011	True	False	False	False	False	Repository
SIGCOMM_17_014	True	False	False	False	False	Academic
SIGCOMM_17_016	True	False	False	False	False	Academic
SIGCOMM_17_018	True	False	False	False	False	Other
SIGCOMM_17_022	True	False	False	False	False	Repository
SIGCOMM_17_023	True	False	False	False	False	Repository
SIGCOMM_17_030	True	False	False	False	False	Academic
SIGCOMM_17_031	True	False	True	False	False	Academic
SIGCOMM_17_032	True	False	False	False	False	Repository
EuroPar_17_001	True	False	False	False	False	Repository
EuroPar_17_005	True	False	False	False	False	Repository
EuroPar_17_007	True	False	False	False	False	Repository
EuroPar_17_009	True	False	False	False	False	Repository
EuroPar_17_018	True	False	True	False	False	Academic
EuroPar_17_021	False	False	False	False	False	Repository
EuroPar_17_023	True	False	False	False	False	Repository
EuroPar_17_030	False	False	False	False	False	Other
EuroPar_17_036	True	False	False	False	False	Repository
EuroPar_17_045	True	False	False	False	False	Repository
EuroPar_17_047	True	False	False	False	False	Repository
EuroPar_17_049	True	False	False	False	False	Repository
Cluster_17_006	True	False	False	False	False	Repository
Cluster_17_010	True	False	False	False	False	Other
Cluster_17_019	True	False	False	False	False	Repository
Cluster_17_021	True	False	False	False	False	Repository
Cluster_17_026	True	False	True	False	False	Repository
Cluster_17_028	True	False	False	False	False	Repository
Cluster_17_032	True	False	False	False	False	Repository
Cluster_17_033	True	False	False	False	False	Repository
Cluster_17_047	True	False	True	False	False	Other
Cluster_17_050	True	False	False	False	False	Repository
Cluster_17_051	True	False	False	False	False	Repository
Cluster_17_052	True	False	False	False	False	Repository
Cluster_17_060	True	False	False	False	False	Academic
PACT_17_001	True	False	False	False	True	Repository
PACT_17_003	True	False	False	False	True	Repository
PACT_17_012	False	False	False	False	False	Repository
PACT_17_015	True	False	False	False	True	Repository
PACT_17_016	False	True	True	False	True
PACT_17_023	False	True	True	False	True
MASCOTS_17_001	True	False	False	False	False	Repository
MASCOTS_17_012	True	False	False	False	False	Repository
SOCC_17_005	True	False	False	False	False	Repository
SOCC_17_006	True	False	False	False	False	Repository
SOCC_17_007	True	False	False	False	False	Repository
SOCC_17_008	True	False	False	False	False	Repository
SOCC_17_010	True	False	False	False	False	Academic
SOCC_17_012	True	False	False	False	False	Repository
SOCC_17_014	True	False	False	False	False	Repository
SOCC_17_018	True	False	False	False	False	Repository
SOCC_17_019	True	False	True	False	False	Academic
SOCC_17_022	False	False	False	False	False	Repository
SOCC_17_024	True	False	False	False	False	Repository
SOCC_17_025	True	False	False	False	False	Repository
SOCC_17_026	True	False	False	False	False	Academic
SOCC_17_030	True	False	False	False	False	Other
SOCC_17_032	True	False	False	False	False	Repository
SOCC_17_036	True	False	False	False	False	Repository
SOCC_17_044	True	False	False	False	False	Repository
IISWC_17_008	True	False	False	False	False	Academic
IISWC_17_009	True	False	False	False	False	Academic
IISWC_17_028	True	False	False	False	False	Other
IISWC_17_029	True	False	False	False	False	Repository
IISWC_17_030	True	False	False	False	False	Repository
SP_17_006	True	False	False	False	False	Other
SP_17_007	True	False	False	False	False	Repository
SP_17_009	True	False	False	False	False	Other
SP_17_011	False	False	False	False	False	Repository
SP_17_012	True	False	False	False	False	Repository
SP_17_014	True	False	False	False	False	Other
SP_17_015	True	False	False	False	False	Repository
SP_17_016	True	False	False	False	False	Repository
SP_17_017	True	False	False	False	False	Academic
SP_17_020	True	False	True	False	False	Repository
SP_17_022	True	False	False	False	False	Repository
SP_17_023	True	False	False	False	False	Repository
SP_17_027	True	False	False	False	False	Repository
SP_17_030	True	False	False	False	False	Repository
SP_17_035	True	False	False	False	False	Repository
SP_17_036	True	False	False	False	False	Repository
SP_17_037	True	False	False	False	False	Repository
SP_17_042	True	False	False	False	False	Academic
SP_17_043	True	False	False	False	False	Repository
SP_17_044	True	False	False	False	False	Repository
SP_17_053	True	False	False	False	False	Other
SP_17_055	True	False	False	False	False	Other
SP_17_056	True	False	False	False	False	Repository
MICRO_17_001	True	False	False	False	False	Repository
MICRO_17_005	True	False	True	False	False	Repository
MICRO_17_008	True	False	False	False	False	Repository
MICRO_17_017	True	False	False	False	False	Repository
MICRO_17_036	True	False	False	False	False	Repository
MICRO_17_037	True	False	True	False	False	Repository
MICRO_17_046	False	False	False	False	False	Repository
MICRO_17_049	True	False	False	False	False	Repository
MobiCom_17_001	True	False	False	False	False	Academic
MobiCom_17_005	True	False	False	False	False	Repository
MobiCom_17_029	False	False	False	False	False	Repository
ICAC_17_003	True	False	False	False	False	Repository
ICAC_17_006	False	False	False	False	False	Repository
CCS_17_001	False	False	False	True	False	Repository
CCS_17_002	True	False	False	True	False	Repository
CCS_17_003	True	False	False	True	False	Repository
CCS_17_007	False	False	False	False	False	Repository
CCS_17_008	True	False	False	False	False	Repository
CCS_17_009	False	False	False	False	False	Repository
CCS_17_011	True	False	False	True	False	Other
CCS_17_012	True	False	False	False	False	Repository
CCS_17_014	True	False	False	True	False	Repository
CCS_17_015	True	False	False	True	False	Repository
CCS_17_016	True	False	False	True	False	Repository
CCS_17_021	True	False	False	True	False	Other
CCS_17_022	True	False	False	False	False	Other
CCS_17_025	True	False	True	True	False	Academic
CCS_17_026	True	False	False	True	False	Other
CCS_17_028	True	False	False	True	False	Repository
CCS_17_030	False	False	False	False	False	Repository
CCS_17_031	True	False	False	True	False	Repository
CCS_17_032	True	False	False	True	False	Repository
CCS_17_033	True	False	False	True	False	Repository
CCS_17_034	True	False	False	False	False	Repository
CCS_17_040	False	False	False	True	False	Academic
CCS_17_041	True	False	False	False	False	Repository
CCS_17_042	True	False	False	True	False	Repository
CCS_17_044	False	False	False	False	False	Repository
CCS_17_046	True	False	False	True	False	Repository
CCS_17_048	False	False	False	False	False	Repository
CCS_17_053	False	False	False	False	False	Repository
CCS_17_060	False	False	False	False	False	Repository
CCS_17_062	False	False	False	True	False	Repository
CCS_17_063	False	False	False	False	False	Repository
CCS_17_064	True	False	False	False	False	Repository
CCS_17_074	False	False	False	True	False	Repository
CCS_17_076	True	False	False	True	False	Repository
CCS_17_078	True	False	False	True	False	Repository
CCS_17_082	False	False	False	False	False	Repository
CCS_17_085	False	True	True	False	False
CCS_17_092	False	True	False	True	False
CCS_17_093	True	False	False	False	False	Other
CCS_17_094	False	False	False	True	False	Filesharing
CCS_17_099	False	False	True	True	False	Other
CCS_17_101	False	False	False	True	False	Academic
CCS_17_104	True	False	False	True	False	Other
CCS_17_106	True	False	False	False	False	Repository
CCS_17_108	True	False	False	True	False	Academic
CCS_17_109	True	False	False	False	False	Repository
CCS_17_110	True	False	False	False	False	Repository
CCS_17_111	True	False	False	True	False	Repository
CCS_17_112	True	False	False	False	False	Repository
CCS_17_113	True	False	False	False	False	Repository
CCS_17_115	True	False	True	True	False	Repository
CCS_17_116	True	False	False	False	False	Academic
CCS_17_120	True	False	False	True	False	Repository
CCS_17_123	False	False	True	True	False	Academic
CCS_17_124	True	False	False	True	False	Repository
CCS_17_125	True	False	False	True	False	Academic
CCS_17_126	False	False	False	True	False	Repository
CCS_17_128	True	False	False	False	False	Other
CCS_17_130	True	False	False	True	False	Academic
CCS_17_131	True	False	False	True	False	Repository
CCS_17_133	False	False	False	False	False	Repository
CCS_17_134	True	False	False	False	False	Repository
CCS_17_135	False	False	False	True	False	Repository
CCS_17_141	True	False	False	False	False	Other
CCS_17_144	False	False	False	True	False	Repository
CCS_17_145	True	False	False	True	False	Repository
CCS_17_147	True	False	False	False	False	Repository
CCS_17_148	True	False	False	True	False	Repository
CCS_17_151	True	False	False	True	False	Repository
SOSP_17_001	False	False	False	False	False	Repository
SOSP_17_005	True	False	False	False	False	Repository
SOSP_17_007	False	False	False	False	False	Repository
SOSP_17_008	False	False	False	False	False	Repository
SOSP_17_010	True	False	False	False	False	Repository
SOSP_17_011	False	False	False	False	False	Repository
SOSP_17_012	True	False	False	False	False	Repository
SOSP_17_013	False	False	False	False	False	Repository
SOSP_17_014	True	False	False	False	False	Other
SOSP_17_015	True	False	False	False	False	Other
SOSP_17_016	True	False	False	False	False	Academic
SOSP_17_017	True	False	False	False	False	Repository
SOSP_17_018	True	False	False	False	False	Repository
SOSP_17_019	True	False	False	False	False	Repository
SOSP_17_020	True	False	False	False	False	Repository
SOSP_17_021	True	False	True	False	False	Repository
SOSP_17_022	True	False	False	False	False	Repository
SOSP_17_024	True	False	False	False	False	Repository
SOSP_17_025	True	False	False	False	False	Repository
SOSP_17_026	False	False	False	False	False	Repository
SOSP_17_027	True	False	False	False	False	Repository
SOSP_17_028	False	False	False	False	False	Repository
SOSP_17_029	True	False	False	False	False	Repository
SOSP_17_030	True	False	False	False	False	Repository
SOSP_17_033	True	False	False	False	False	Repository
SOSP_17_037	True	False	False	False	False	Academic
IMC_17_002	True	False	False	False	False	Other
IMC_17_003	True	False	False	False	False	Academic
IMC_17_007	True	False	False	False	False	Other
IMC_17_008	True	False	False	False	False	Repository
IMC_17_009	True	False	False	False	False	Other
IMC_17_017	True	False	False	False	False	Repository
IMC_17_018	True	False	False	False	False	Repository
IMC_17_019	True	False	False	False	False	Academic
IMC_17_020	True	False	False	False	False	Repository
IMC_17_022	True	False	False	False	False	Other
IMC_17_025	True	False	False	False	False	Academic
IMC_17_028	True	False	False	False	False	Repository
SC_17_002	True	False	False	False	False	Repository
SC_17_004	True	False	False	False	False	Repository
SC_17_009	True	False	True	False	False	Academic
SC_17_010	True	False	False	False	False	Academic
SC_17_011	False	True	True	False	False
SC_17_012	True	False	False	False	False	Repository
SC_17_015	True	False	False	False	False	Repository
SC_17_016	True	False	False	True	True	Repository
SC_17_017	True	False	False	False	False	Repository
SC_17_018	True	False	False	False	False	Academic
SC_17_019	True	False	False	False	False	Repository
SC_17_022	True	False	False	False	False	Repository
SC_17_024	True	False	False	False	False	Repository
SC_17_029	True	False	False	False	False	Repository
SC_17_030	True	False	False	False	False	Repository
SC_17_033	False	False	False	False	False	Repository
SC_17_037	True	False	False	False	False	Repository
SC_17_038	True	False	False	False	False	Repository
SC_17_039	True	False	False	False	False	Repository
SC_17_043	True	False	False	False	False	Academic
SC_17_044	True	False	False	False	False	Repository
SC_17_045	True	False	False	False	False	Repository
SC_17_047	True	False	True	False	False	Repository
SC_17_048	True	False	False	False	False	Repository
SC_17_049	True	False	False	False	False	ACM
SC_17_050	True	False	False	False	False	Repository
SC_17_053	True	False	True	False	False	Other
SC_17_054	True	False	False	False	False	Repository
SC_17_056	True	False	False	False	False	Repository
SC_17_060	True	False	False	False	False	Repository
Middleware_17_003	True	False	False	False	False	Repository
Middleware_17_004	True	False	False	False	False	Repository
Middleware_17_005	True	False	False	False	False	Other
Middleware_17_006	True	False	False	False	False	Repository
Middleware_17_009	True	False	False	False	False	Repository
Middleware_17_012	True	False	False	False	False	Repository
Middleware_17_015	True	False	False	False	False	Repository
Middleware_17_019	True	False	True	False	False	Other
CoNEXT_17_003	False	False	False	False	False	Repository
CoNEXT_17_006	True	False	False	False	False	Repository
CoNEXT_17_022	True	False	False	False	False	Other
HiPC_17_021	True	False	False	False	False	Repository
HiPC_17_036	True	False	False	False	False	Academic
HiPC_17_038	True	False	False	False	False	Repository
HPCC_17_002	True	False	False	False	False	Repository
HPCC_17_003	True	False	False	False	False	Repository
HPCC_17_011	True	False	False	False	False	Repository
HPCC_17_017	True	False	True	False	False	Academic
HPCC_17_019	True	False	True	False	False	Repository
HPCC_17_049	True	False	False	False	False	Repository
ICDM_17_001	True	False	False	False	False	Repository
ICDM_17_005	True	False	False	False	False	Academic
ICDM_17_006	True	False	False	False	False	Repository
ICDM_17_008	True	False	True	False	False	Other
ICDM_17_010	True	False	False	False	False	Repository
ICDM_17_012	True	False	False	False	False	Repository
ICDM_17_013	True	False	False	False	False	Repository
ICDM_17_015	True	False	False	False	False	Academic
ICDM_17_020	True	False	True	False	False	Filesharing
ICDM_17_021	True	False	False	False	False	Repository
ICDM_17_024	True	False	False	False	False	Repository
ICDM_17_026	True	False	True	False	False	Other
ICDM_17_028	False	False	False	False	False	Repository
ICDM_17_030	True	False	False	False	False	Academic
ICDM_17_032	True	False	False	False	False	Repository
ICDM_17_034	True	False	True	False	False	Filesharing
ICDM_17_035	True	False	False	False	False	Repository
ICDM_17_039	True	False	False	False	False	Repository
ICDM_17_042	True	False	False	False	False	Repository
ICDM_17_043	True	False	False	False	False	Repository
ICDM_17_044	True	False	False	False	False	Other
ICDM_17_048	True	False	True	False	False	Filesharing
ICDM_17_050	True	False	False	False	False	Repository
ICDM_17_051	True	False	False	False	False	Repository
ICDM_17_053	True	False	False	False	False	Academic
ICDM_17_056	True	False	False	False	False	Repository
ICDM_17_057	True	False	False	False	False	Repository
ICDM_17_058	True	False	False	False	False	Repository
ICDM_17_059	True	False	False	False	False	Academic
KDD_17_001	True	False	False	False	False	Academic
KDD_17_002	True	False	False	False	False	Repository
KDD_17_004	True	False	False	False	False	Repository
KDD_17_005	False	False	False	False	False	Repository
KDD_17_007	True	False	False	False	False	Repository
KDD_17_008	True	False	False	False	False	Repository
KDD_17_009	True	False	False	False	False	Academic
KDD_17_012	False	False	False	False	False	Repository
KDD_17_014	True	False	False	False	False	Repository
KDD_17_017	True	False	False	False	False	Academic
KDD_17_021	True	False	False	False	False	Repository
KDD_17_023	True	False	False	False	False	Repository
KDD_17_026	True	False	False	False	False	Academic
KDD_17_028	True	False	False	False	False	Repository
KDD_17_030	True	False	False	False	False	Repository
KDD_17_031	True	False	False	False	False	Repository
KDD_17_032	True	False	False	False	False	Other
KDD_17_036	True	False	True	False	False	Academic
KDD_17_037	True	False	False	False	False	Repository
KDD_17_041	False	False	False	False	False	Repository
KDD_17_042	True	False	False	False	False	Repository
KDD_17_043	True	False	True	False	False	Academic
KDD_17_045	True	False	False	False	False	Repository
KDD_17_046	True	False	False	False	False	Repository
KDD_17_047	True	False	False	False	False	Repository
KDD_17_049	True	False	False	False	False	Repository
KDD_17_050	True	False	False	False	False	Repository
KDD_17_055	True	False	False	False	False	Repository
KDD_17_056	True	False	False	False	False	Repository
KDD_17_057	False	False	False	False	False	Repository
KDD_17_062	True	False	False	False	False	Other
KDD_17_063	True	False	True	False	False	Academic
SIGIR_17_002	True	False	False	False	False	Filesharing
SIGIR_17_003	True	False	False	False	False	Other
SIGIR_17_004	True	False	False	False	False	Repository
SIGIR_17_005	True	False	False	False	False	Repository
SIGIR_17_009	False	False	False	False	False	Repository
SIGIR_17_011	True	False	True	False	False	Academic
SIGIR_17_022	True	False	False	False	False	Academic
SIGIR_17_026	True	False	False	False	False	Repository
SIGIR_17_033	True	False	False	False	False	Other
SIGIR_17_036	True	False	False	False	False	Repository
SIGIR_17_045	True	False	False	False	False	Repository
SIGIR_17_046	True	False	False	False	False	Repository
SIGIR_17_047	True	False	False	False	False	Repository
SIGIR_17_052	True	False	False	False	False	Repository
SIGIR_17_055	True	False	True	False	False	Other
SIGIR_17_057	True	False	False	False	False	Repository
SIGIR_17_061	True	False	True	False	False	Other
SIGIR_17_062	True	False	False	False	False	Repository
SIGIR_17_063	True	False	False	False	False	Repository
SIGIR_17_064	True	False	True	False	False	Other
SIGIR_17_065	True	False	False	False	False	Academic
SIGIR_17_071	True	False	True	False	False	Repository
SIGIR_17_076	True	False	False	False	False	Academic
SIGIR_17_077	True	False	False	False	False	Repository
SIGIR_17_078	True	False	False	False	False	Academic
OOPSLA_17_001	True	False	False	False	False	Repository
OOPSLA_17_002	False	True	True	False	True
OOPSLA_17_004	True	False	False	False	False	Repository
OOPSLA_17_005	False	True	True	False	True
OOPSLA_17_007	True	False	False	False	False	Repository
OOPSLA_17_008	True	False	False	True	True	Repository
OOPSLA_17_012	False	True	True	True	True
OOPSLA_17_013	True	False	False	False	False	Repository
OOPSLA_17_014	True	False	False	True	True	ACM
OOPSLA_17_015	True	False	False	True	True	ACM
OOPSLA_17_016	False	True	True	False	True
OOPSLA_17_017	True	False	False	True	True	ACM
OOPSLA_17_018	True	False	False	True	True	ACM
OOPSLA_17_019	True	False	False	False	False	Repository
OOPSLA_17_020	False	False	False	False	False	Repository
OOPSLA_17_021	True	False	False	True	False	ACM
OOPSLA_17_022	False	True	True	False	True
OOPSLA_17_024	True	False	False	False	False	Repository
OOPSLA_17_025	False	True	True	False	True
OOPSLA_17_027	True	False	False	True	True	Repository
OOPSLA_17_028	False	True	True	False	True
OOPSLA_17_029	True	False	False	False	False	Repository
OOPSLA_17_030	True	False	False	True	True	ACM
OOPSLA_17_031	True	False	False	True	True	ACM
OOPSLA_17_033	True	False	False	True	True	ACM
OOPSLA_17_034	True	False	False	True	False	ACM
OOPSLA_17_035	True	False	False	False	False	Repository
OOPSLA_17_036	False	True	True	False	True
OOPSLA_17_037	False	True	False	True	False
OOPSLA_17_038	False	True	True	False	True
OOPSLA_17_041	True	False	False	True	True	ACM
OOPSLA_17_043	False	True	True	False	True
OOPSLA_17_045	True	False	False	False	False	Filesharing
OOPSLA_17_046	True	False	False	True	True	ACM
OOPSLA_17_047	True	False	False	False	False	Repository
OOPSLA_17_048	True	False	False	True	True	ACM
OOPSLA_17_049	True	False	False	True	False	ACM
OOPSLA_17_050	True	False	False	True	True	ACM
OOPSLA_17_051	True	False	False	True	True	ACM
OOPSLA_17_052	True	False	False	False	False	Academic
OOPSLA_17_053	True	False	False	False	False	Repository
OOPSLA_17_054	True	False	False	True	True	ACM
OOPSLA_17_055	True	False	False	True	True	ACM
OOPSLA_17_056	True	False	False	True	True	ACM
OOPSLA_17_058	True	False	False	False	False	Repository
OOPSLA_17_059	False	True	True	False	True
OOPSLA_17_060	False	True	True	False	True
OOPSLA_17_061	True	False	False	True	True	ACM
OOPSLA_17_062	True	False	False	True	True	ACM
OOPSLA_17_063	True	False	False	True	True	ACM
OOPSLA_17_064	True	False	False	True	True	ACM
OOPSLA_17_065	True	False	False	True	True	ACM
PLDI_17_001	False	True	True	False	True
PLDI_17_002	False	True	True	False	True
PLDI_17_003	True	False	False	True	True	ACM
PLDI_17_004	False	False	False	False	False	Repository
PLDI_17_006	False	False	False	False	False	Repository
PLDI_17_007	False	True	True	False	True
PLDI_17_010	False	True	True	False	True
PLDI_17_012	False	True	True	False	True
PLDI_17_013	True	False	False	True	True	ACM
PLDI_17_015	True	False	False	True	True	ACM
PLDI_17_016	False	True	True	False	True
PLDI_17_017	True	False	False	True	True	ACM
PLDI_17_018	True	False	True	True	True	ACM
PLDI_17_019	True	False	False	True	True	ACM
PLDI_17_020	True	False	False	False	True	ACM
PLDI_17_021	True	False	False	True	True	ACM
PLDI_17_022	True	False	False	True	True	ACM
PLDI_17_025	False	True	True	False	True
PLDI_17_026	False	False	False	False	False	Repository
PLDI_17_028	False	True	True	False	True
PLDI_17_031	True	True	False	False	True
PLDI_17_032	True	False	False	False	False	Repository
PLDI_17_033	False	True	True	False	True
PLDI_17_035	False	True	True	False	True
PLDI_17_036	True	False	False	False	False	Other
PLDI_17_040	True	False	False	False	False	Academic
PLDI_17_041	False	True	True	False	True
PLDI_17_043	True	False	False	True	True	ACM
PLDI_17_044	True	False	False	True	True	ACM
PLDI_17_045	True	False	False	False	False	Repository
PLDI_17_046	True	False	False	True	True	ACM
PLDI_17_047	False	True	True	False	True
SLE_17_002	True	False	False	True	True	ACM
SLE_17_004	True	False	False	True	True	ACM
SLE_17_005	True	False	False	True	True	ACM
SLE_17_008	True	False	False	True	True	ACM
SLE_17_010	False	True	True	False	True
SLE_17_011	True	False	False	False	False	Repository
SLE_17_012	False	True	True	False	True
SLE_17_013	True	False	False	True	True	ACM
SLE_17_016	False	True	True	False	True
SLE_17_018	True	False	False	True	True	ACM
SLE_17_019	True	False	False	False	False	Other
SLE_17_020	True	False	False	True	True	ACM
SLE_17_021	True	False	False	False	False	Repository
SLE_17_023	True	False	False	True	True	ACM
SLE_17_024	True	False	False	False	False	Other
HotI_17_010	True	False	False	False	False	Repository
