# Supplementary material for: Research artifacts and citations in computer systems papers
Source: PeerJ Comput Sci. 2022 Feb 7;8:e887. doi: 10.7717/peerj-cs.887 (PMC9044204; doi:10.7717/peerj-cs.887)
Supplement: Supplemental Information 2 — Please refer to all *.md files for detailed data descriptions. [file peerj-cs-08-887-s002.tbz2 › sysconf/features/artifacts.md]

The file `artifacts.csv` contains A mapping from papers to artifact data.
The data was generated by `/home/eitan/Dropbox/sysconf/src/gather_papers.py` from git hash cb77b91


### Field description {-}

  * `key` (string): Paper ID.
  * `linked` (bool): Artifact was linked to directly in paper.
  * `unreleased` (bool): Artifact was never linked or released.
  * `expired` (bool): Artifact is no longer available at linked location.
  * `badge` (bool): Paper received 'Artifact Available' badge.
  * `evaluated` (bool): Paper received 'Artifact Available' badge.
  * `location` (string): Location category for artifact link.
