# Supplementary material for: Research artifacts and citations in computer systems papers
Source: PeerJ Comput Sci. 2022 Feb 7;8:e887. doi: 10.7717/peerj-cs.887 (PMC9044204; doi:10.7717/peerj-cs.887)
Supplement: Supplemental Information 2 — Please refer to all *.md files for detailed data descriptions. [file peerj-cs-08-887-s002.tbz2 › sysconf/features/roles.md]

The file `roles.csv` contains Detailed list of all the roles each person assumes in a conference. Multiple roles result in multiple rows. Authors are grouped by paper and ordered by authorship order.
The data was generated by `/home/eitan/Dropbox/sysconf/src/gather_persons.py` from git hash 2698334


### Field description {-}

  * `name` (string): Full person name, normalized and quoted.
  * `gs_email` (string): The email affiliation of the author as reported by GS (latest).
  * `role` (categorical string): The role this person served in the conference.
  * `key` (string): The conference or paper key for this person/role.
