# Supplementary material for: Research artifacts and citations in computer systems papers
Source: PeerJ Comput Sci. 2022 Feb 7;8:e887. doi: 10.7717/peerj-cs.887 (PMC9044204; doi:10.7717/peerj-cs.887)
Supplement: Supplemental Information 2 — Please refer to all *.md files for detailed data descriptions. [file peerj-cs-08-887-s002.tbz2 › sysconf/CITATION]

@Misc{frachtenberg:github-repo,
  author =	 {Eitan Frachtenberg},
  title =	 {Systems conferences analysis dataset},
  year =	 2021,
  url =		 {http://github.com/eitanf/sysconf/},
  doi =		 {10.5281/zenodo.5590575},
  note =	 {Version 2021-10-21}
}
