# Supplementary material for: Research artifacts and citations in computer systems papers
Source: PeerJ Comput Sci. 2022 Feb 7;8:e887. doi: 10.7717/peerj-cs.887 (PMC9044204; doi:10.7717/peerj-cs.887)
Supplement: Supplemental Information 2 — Please refer to all *.md files for detailed data descriptions. [file peerj-cs-08-887-s002.tbz2 › sysconf/data/authors/HotStorage.json]

{
    "Adam Manzanares": {
        "affiliation": "Western Digital",
        "citedby": {
            "2017-06-15": 897,
            "2017-07-10": 904
        },
        "email": "@hgst.com",
        "hindex": 15,
        "hindex5y": 12,
        "i10index": 19,
        "i10index5y": 16,
        "interests": [
            "Storage",
            "Operating Systems",
            "File Systems"
        ],
        "npubs": 46
    },
    "Ana Klimovic": {
        "affiliation": "microsoft",
        "citedby": {
            "2017-06-15": 138,
            "2017-07-10": 145
        },
        "email": "@stanford.edu",
        "hindex": 3,
        "hindex5y": 3,
        "i10index": 1,
        "i10index5y": 1,
        "interests": [],
        "npubs": 7
    },
    "Andrew Douglas": "",
    "Andy Slowey": "",
    "Angela Demke-Brown": {
        "affiliation": "University of Toronto",
        "citedby": {
            "2017-06-15": 1041,
            "2017-07-10": 1044
        },
        "email": "@cs.toronto.edu",
        "hindex": 16,
        "hindex5y": 15,
        "i10index": 21,
        "i10index5y": 19,
        "interests": [
            "operating systems",
            "compilers",
            "file systems"
        ],
        "npubs": 55
    },
    "Antony Rowstron": {
        "affiliation": "Microsoft Research",
        "citedby": {
            "2017-06-15": 28292,
            "2017-07-10": 28308
        },
        "email": "@microsoft.com",
        "hindex": 48,
        "hindex5y": 33,
        "i10index": 75,
        "i10index5y": 51,
        "interests": [
            "Distributed Systems",
            "Networking",
            "Systems",
            "Storage Systems"
        ],
        "npubs": 112
    },
    "Ashlie Martinez": {
        "affiliation": "uta.edu",
        "citedby": {
            "2017-06-15": 160,
            "2017-07-10": 154
        },
        "email": "@txstate.edu",
        "hindex": 5,
        "hindex5y": 5,
        "i10index": 5,
        "i10index5y": 5,
        "interests": [],
        "npubs": 5
    },
    "Ashvin Goel": {
        "affiliation": "University of Toronto",
        "citedby": {
            "2017-06-15": 2759,
            "2017-07-10": 2775
        },
        "email": "@eecg.toronto.edu",
        "hindex": 27,
        "hindex5y": 17,
        "i10index": 43,
        "i10index5y": 32,
        "interests": [
            "Computer Systems",
            "Operating Systems",
            "File Systems",
            "Storage Systems",
            "Dependability"
        ],
        "npubs": 123
    },
    "Atish Kathpal": {
        "affiliation": "NetApp",
        "citedby": {
            "2017-06-15": 31,
            "2017-07-10": 32
        },
        "email": "@netapp.com",
        "hindex": 2,
        "hindex5y": 2,
        "i10index": 1,
        "i10index5y": 1,
        "interests": [
            "Distributed systems",
            "Batch analytics",
            "Storage Efficiency",
            "File Systems"
        ],
        "npubs": 14
    },
    "Austin Donnelly": {
        "affiliation": "microsoft",
        "citedby": {
            "2017-06-15": 2639,
            "2017-07-10": 2665
        },
        "email": "@microsoft.com",
        "hindex": 19,
        "hindex5y": 15,
        "i10index": 19,
        "i10index5y": 16,
        "interests": [],
        "npubs": 58
    },
    "Bernard Wong": "",
    "Byungseok Kim": "",
    "Carlos Maltzahn": {
        "affiliation": "ucsc",
        "citedby": {
            "2017-06-15": 3098,
            "2017-07-10": 3126
        },
        "email": "@ucsc.edu",
        "hindex": 21,
        "hindex5y": 15,
        "i10index": 29,
        "i10index5y": 21,
        "interests": [
            "File Systems",
            "Storage Systems",
            "Distributed Systems",
            "Computer Systems",
            "Data Management"
        ],
        "npubs": 138
    },
    "Cassiano Campes": "",
    "Chintan Chavda": "",
    "Christina R Strong": {
        "citedby": {
            "2018-02-20": 188
        },
        "email": "@intel.com",
        "hindex": 10,
        "hindex5y": 7,
        "i10index": 10,
        "i10index5y": 6,
        "interests": [
            "Storage Systems",
            "Machine Learning",
            "Artificial Intelligence"
        ],
        "npubs": 18
    },
    "Cyril Guyot": {
        "affiliation": "Western Digital Research",
        "citedby": {
            "2017-06-15": 297,
            "2017-07-10": 315
        },
        "email": "@wdc.com",
        "hindex": 9,
        "hindex5y": 8,
        "i10index": 9,
        "i10index5y": 8,
        "interests": [
            "Cryptography",
            "Information Theory",
            "Distributed Systems",
            "Storage"
        ],
        "npubs": 70
    },
    "Daniel Ellard": "",
    "Daniel Fryer": "",
    "Daniel Peek": "",
    "David Pugmire": {
        "affiliation": "ORNL",
        "citedby": {
            "2017-06-15": 699,
            "2017-07-10": 744
        },
        "email": "@ornl.gov",
        "hindex": 13,
        "hindex5y": 11,
        "i10index": 13,
        "i10index5y": 11,
        "interests": [
            "Scientific Visualization"
        ],
        "npubs": 56
    },
    "Dhathri Purohith": "",
    "Donald E. Porter": {
        "affiliation": "University of North Carolina at Chapel Hill",
        "citedby": {
            "2017-06-15": 1036,
            "2017-07-10": 1065
        },
        "email": "@cs.unc.edu",
        "hindex": 15,
        "hindex5y": 12,
        "i10index": 18,
        "i10index5y": 15,
        "interests": [
            "Operating Systems",
            "Architecture",
            "Security",
            "Programming Languages"
        ],
        "npubs": 63
    },
    "Donggi Lee": "",
    "Eddie Yan": "",
    "Ennan Zhai": {
        "affiliation": "Yale",
        "citedby": {
            "2017-06-15": 222,
            "2017-07-10": 224
        },
        "email": "@yale.edu",
        "hindex": 10,
        "hindex5y": 9,
        "i10index": 10,
        "i10index5y": 9,
        "interests": [
            "Systems",
            "Security",
            "Networking"
        ],
        "npubs": 28
    },
    "Eno Thereska": {
        "affiliation": "Confluent",
        "citedby": {
            "2017-06-15": 2598,
            "2017-07-10": 2624
        },
        "email": "@amazon.com",
        "hindex": 20,
        "hindex5y": 17,
        "i10index": 28,
        "i10index5y": 24,
        "interests": [
            "Systems",
            "Machine Learning",
            "Storage"
        ],
        "npubs": 75
    },
    "Erez Zadok": {
        "affiliation": "Stony Brook University",
        "citedby": {
            "2017-06-15": 5410,
            "2017-07-10": 5467
        },
        "email": "@cs.stonybrook.edu",
        "hindex": 40,
        "hindex5y": 31,
        "i10index": 78,
        "i10index5y": 65,
        "interests": [
            "Computer Science"
        ],
        "npubs": 164
    },
    "Eric Suchyta": {
        "affiliation": "ORNL",
        "citedby": {
            "2017-06-15": 1701,
            "2017-07-10": 1764
        },
        "email": "@ornl.gov",
        "hindex": 23,
        "hindex5y": 23,
        "i10index": 44,
        "i10index5y": 44,
        "interests": [
            "Exascale computing",
            "data reduction",
            "I/O",
            "Cosmology"
        ],
        "npubs": 102
    },
    "Ethan C. Ahn": {
        "affiliation": "utsa Texas at San Antonio",
        "citedby": {
            "2017-06-15": 228,
            "2017-07-10": 238
        },
        "email": "@utsa.edu",
        "hindex": 9,
        "hindex5y": 7,
        "i10index": 8,
        "i10index5y": 7,
        "interests": [
            "Nanoelectronic devices and materials"
        ],
        "npubs": 32
    },
    "Euiseong Seo": {
        "affiliation": "skku.edu",
        "citedby": {
            "2017-06-15": 715,
            "2017-07-10": 713
        },
        "email": "",
        "hindex": 14,
        "hindex5y": 13,
        "i10index": 18,
        "i10index5y": 18,
        "interests": [
            "System Software",
            "Virtualization",
            "Power-Aware Computing"
        ],
        "npubs": 51
    },
    "Filip Blagojevic": "",
    "Florentina Popovici": "",
    "Hakim Weatherspoon": {
        "affiliation": "Cornell University",
        "citedby": {
            "2017-06-15": 6886,
            "2017-07-10": 6910
        },
        "email": "@cs.cornell.edu",
        "hindex": 25,
        "hindex5y": 19,
        "i10index": 40,
        "i10index5y": 32,
        "interests": [
            "Distributed Systems",
            "data center networks",
            "cloud computing",
            "cloud storage",
            "Peer to peer systems"
        ],
        "npubs": 94
    },
    "He Xiao": {
        "affiliation": "tsinghua",
        "citedby": {
            "2017-06-15": 1530,
            "2017-07-10": 1334
        },
        "email": "@tsinghua.edu.cn",
        "hindex": 19,
        "hindex5y": 18,
        "i10index": 27,
        "i10index5y": 26,
        "interests": [
            "Fault diagnosis",
            "fault tolerant control",
            "networked systems"
        ],
        "npubs": 130
    },
    "Hugh Williams": {
        "affiliation": "microsoft",
        "citedby": {
            "2018-02-20": 4202
        },
        "email": "@mbs.edu",
        "hindex": 35,
        "hindex5y": 22,
        "i10index": 77,
        "i10index5y": 45,
        "interests": [],
        "npubs": 144
    },
    "Hwansoo Han": {
        "affiliation": "Sungkyunkwan",
        "citedby": {
            "2017-06-15": 633,
            "2017-07-10": 642
        },
        "email": "@skku.edu",
        "hindex": 14,
        "hindex5y": 8,
        "i10index": 19,
        "i10index5y": 7,
        "interests": [
            "Parallel Computing",
            "Optimizing Compiler",
            "System Software"
        ],
        "npubs": 64
    },
    "Hyungil Jo": "",
    "Hyunsoo Cho": "",
    "Ivo Jimenez": {
        "affiliation": "ucsc",
        "citedby": {
            "2017-06-15": 38,
            "2017-07-10": 42
        },
        "email": "@cs.ucsc.edu",
        "hindex": 3,
        "hindex5y": 3,
        "i10index": 0,
        "i10index5y": 0,
        "interests": [
            "Reproducibility",
            "Databases",
            "Distributed Systems"
        ],
        "npubs": 28
    },
    "Jaegyu Lee": {
        "affiliation": "samsung",
        "citedby": {
            "2017-06-15": 631,
            "2017-07-10": 385
        },
        "email": "@intel.com",
        "hindex": 8,
        "hindex5y": 8,
        "i10index": 8,
        "i10index5y": 8,
        "interests": [
            "Computer Architecture"
        ],
        "npubs": 13
    },
    "Jaeho Kim": {
        "affiliation": "UNIST",
        "citedby": {
            "2017-06-15": 146,
            "2017-07-10": 168
        },
        "email": "@unist.ac.kr",
        "hindex": 6,
        "hindex5y": 6,
        "i10index": 5,
        "i10index5y": 5,
        "interests": [
            "Operating system",
            "Storage system",
            "Flash memory",
            "Computer architecture"
        ],
        "npubs": 11
    },
    "Jaemin Lee": "",
    "Jayashree Mohan": {
        "affiliation": "uta.edu",
        "citedby": {
            "2017-06-15": 3,
            "2017-07-10": 3
        },
        "email": "@cs.utexas.edu",
        "hindex": 1,
        "hindex5y": 1,
        "i10index": 0,
        "i10index5y": 0,
        "interests": [
            "Operating Systems",
            "Storage",
            "Networking"
        ],
        "npubs": 5
    },
    "Jinkyu Jeong": {
        "affiliation": "Sungkyunkwan",
        "citedby": {
            "2017-06-15": 630,
            "2017-07-10": 639
        },
        "email": "@skku.edu",
        "hindex": 10,
        "hindex5y": 10,
        "i10index": 11,
        "i10index5y": 11,
        "interests": [
            "Operating System",
            "Virtualization",
            "Memory Management",
            "Embedded System",
            "Power Management"
        ],
        "npubs": 41
    },
    "Jivko Sinapov": {
        "affiliation": "utexas",
        "citedby": {
            "2017-06-15": 776,
            "2017-07-10": 796
        },
        "email": "@cs.utexas.edu",
        "hindex": 16,
        "hindex5y": 13,
        "i10index": 20,
        "i10index5y": 17,
        "interests": [
            "Robotics",
            "Machine Learning",
            "Artificial Intelligence"
        ],
        "npubs": 54
    },
    "Jiwon Kim": "",
    "Jong Youl Choi": {
        "affiliation": "ORNL",
        "citedby": {
            "2017-06-15": 853,
            "2017-07-10": 847
        },
        "email": "@ornl.gov",
        "hindex": 16,
        "hindex5y": 12,
        "i10index": 20,
        "i10index5y": 14,
        "interests": [
            "big data science",
            "data intensive computing",
            "data mining"
        ],
        "npubs": 61
    },
    "Joonwon Lee": "",
    "Jooyoung Hwang": {
        "affiliation": "samsung",
        "citedby": {
            "2017-06-15": 4056,
            "2017-07-10": 4571
        },
        "email": "",
        "hindex": 31,
        "hindex5y": 27,
        "i10index": 107,
        "i10index5y": 81,
        "interests": [],
        "npubs": 702
    },
    "Junghee Lee": {
        "affiliation": "utsa Texas at San Antonio",
        "citedby": {
            "2017-06-15": 245,
            "2017-07-10": 263
        },
        "email": "@utsa.edu",
        "hindex": 8,
        "hindex5y": 8,
        "i10index": 8,
        "i10index5y": 8,
        "interests": [
            "Computer Architecture",
            "Security",
            "Solid-state Drives"
        ],
        "npubs": 33
    },
    "Jungsik Choi": {
        "affiliation": "ATTO",
        "citedby": {
            "2017-06-15": 17,
            "2017-07-10": 17
        },
        "email": "@skku.edu",
        "hindex": 2,
        "hindex5y": 2,
        "i10index": 0,
        "i10index5y": 0,
        "interests": [
            "System Software"
        ],
        "npubs": 11
    },
    "Kai Mast": {
        "affiliation": "microsoft",
        "citedby": {
            "2017-06-15": 4,
            "2017-07-10": 4
        },
        "email": "@cs.cornell.edu",
        "hindex": 1,
        "hindex5y": 1,
        "i10index": 0,
        "i10index5y": 0,
        "interests": [],
        "npubs": 2
    },
    "Kai Shen": {
        "affiliation": "Google",
        "citedby": {
            "2017-06-15": 9952,
            "2017-07-10": 12263
        },
        "email": "@google.com",
        "hindex": 22,
        "hindex5y": 16,
        "i10index": 27,
        "i10index5y": 18,
        "interests": [
            "Machine Learning",
            "Online Advertising"
        ],
        "npubs": 68
    },
    "Kaiyuan Zhang": {
        "affiliation": "uw.edu",
        "citedby": {
            "2017-06-15": 436,
            "2017-07-10": 436
        },
        "email": "@stu.xjtu.edu.cn",
        "hindex": 10,
        "hindex5y": 8,
        "i10index": 13,
        "i10index5y": 8,
        "interests": [
            "data mining",
            "Big data",
            "spectral clustering"
        ],
        "npubs": 69
    },
    "Kalidas Ganesh": "",
    "Kanchan Joshi": {
        "affiliation": "samsung india",
        "citedby": {
            "2018-02-20": -1
        },
        "email": "@samsung.com",
        "hindex": 0,
        "hindex5y": 0,
        "i10index": 0,
        "i10index5y": 0,
        "interests": [
            "NVMe",
            "File Systems",
            "Caching"
        ],
        "npubs": 1
    },
    "Karin Strauss": "",
    "Kathryn Dahlgren": "",
    "Kaushal Yadav": "",
    "Kaveh Razavi": {
        "affiliation": "microsoft",
        "citedby": {
            "2017-06-15": 154,
            "2017-07-10": 169
        },
        "email": "@cs.vu.nl",
        "hindex": 9,
        "hindex5y": 9,
        "i10index": 9,
        "i10index5y": 9,
        "interests": [
            "Systems Security",
            "Computer Systems"
        ],
        "npubs": 15
    },
    "Keith A. Smith": {
        "affiliation": "NetApp",
        "citedby": {
            "2017-06-15": 1752,
            "2017-07-10": 1765
        },
        "email": "@aya.yale.edu",
        "hindex": 16,
        "hindex5y": 10,
        "i10index": 18,
        "i10index5y": 10,
        "interests": [
            "File system architecture and performance",
            "storage systems",
            "operating systems"
        ],
        "npubs": 25
    },
    "Luis Ceze": {
        "affiliation": "uw.edu",
        "citedby": {
            "2017-06-15": 6379,
            "2017-07-10": 6498
        },
        "email": "@cs.washington.edu",
        "hindex": 38,
        "hindex5y": 31,
        "i10index": 73,
        "i10index5y": 68,
        "interests": [
            "Computer Architecture",
            "Programming Languages",
            "Operating Systems"
        ],
        "npubs": 194
    },
    "Luis Remis": {
        "affiliation": "Intel",
        "citedby": {
            "2017-06-15": 0,
            "2017-07-10": 0
        },
        "email": "@intel.com",
        "hindex": 0,
        "hindex5y": 0,
        "i10index": 0,
        "i10index5y": 0,
        "interests": [
            "Distributed Systems",
            "Heterogeneous Computing",
            "Visual Computing."
        ],
        "npubs": 2
    },
    "Mahesh Balakrishnan": {
        "affiliation": "Yale University",
        "citedby": {
            "2017-06-15": 1554,
            "2017-07-10": 1568
        },
        "email": "@yale.edu",
        "hindex": 20,
        "hindex5y": 17,
        "i10index": 26,
        "i10index5y": 23,
        "interests": [
            "Distributed Systems"
        ],
        "npubs": 63
    },
    "Mai Zheng": {
        "affiliation": "nmsu.edu",
        "citedby": {
            "2017-06-15": 206,
            "2017-07-10": 216
        },
        "email": "@nmsu.edu",
        "hindex": 7,
        "hindex5y": 7,
        "i10index": 7,
        "i10index5y": 6,
        "interests": [
            "Storage systems",
            "operating systems",
            "big data & cloud computing",
            "data-intensive computing"
        ],
        "npubs": 20
    },
    "Mansour Shafaei": {
        "affiliation": "northeaster",
        "citedby": {
            "2017-06-15": 48,
            "2017-07-10": 53
        },
        "email": "@ece.neu.edu",
        "hindex": 4,
        "hindex5y": 3,
        "i10index": 1,
        "i10index5y": 1,
        "interests": [
            "Storage Systems",
            "Computer Architecture"
        ],
        "npubs": 9
    },
    "Marcos K. Aguilera": {
        "affiliation": "VMware",
        "citedby": {
            "2017-06-15": 6094,
            "2017-07-10": 6102
        },
        "email": "@vmware.com",
        "hindex": 36,
        "hindex5y": 25,
        "i10index": 58,
        "i10index5y": 46,
        "interests": [
            "distributed systems",
            "distributed computing"
        ],
        "npubs": 124
    },
    "Margo Seltzer": {
        "citedby": {
            "2017-06-15": 11938,
            "2017-07-10": 11943
        },
        "email": "@eecs.harvard.edu",
        "hindex": 55,
        "hindex5y": 34,
        "i10index": 129,
        "i10index5y": 80,
        "interests": [
            "Systems of all sorts",
            "healthcare informatics"
        ],
        "npubs": 260
    },
    "Mark Ainsworth": {
        "affiliation": "Brown",
        "citedby": {
            "2017-06-15": 7691,
            "2017-07-10": 7738
        },
        "email": "@brown.edu",
        "hindex": 35,
        "hindex5y": 24,
        "i10index": 78,
        "i10index5y": 46,
        "interests": [
            "Numerical solution of PDEs"
        ],
        "npubs": 171
    },
    "Matthew Halpern": {
        "affiliation": "uta.edu",
        "citedby": {
            "2017-06-15": 93,
            "2017-07-10": 96
        },
        "email": "@utexas.edu",
        "hindex": 5,
        "hindex5y": 5,
        "i10index": 3,
        "i10index5y": 3,
        "interests": [],
        "npubs": 11
    },
    "Matthew Wolf": {
        "affiliation": "ORNL",
        "citedby": {
            "2017-06-15": 1863,
            "2017-07-10": 1874
        },
        "email": "@ornl.gov",
        "hindex": 23,
        "hindex5y": 17,
        "i10index": 45,
        "i10index5y": 34,
        "interests": [
            "HPC",
            "Systems",
            "Computer Science"
        ],
        "npubs": 133
    },
    "Michael A. Sevilla": {
        "citedby": {
            "2018-01-15": 33
        },
        "email": "@ucsc.edu",
        "hindex": 3,
        "hindex5y": 3,
        "i10index": 2,
        "i10index5y": 2,
        "interests": [],
        "npubs": 6
    },
    "Michael Wei": {
        "affiliation": "VMware",
        "citedby": {
            "2017-06-15": 749,
            "2017-07-10": 764
        },
        "email": "@cs.ucsd.edu",
        "hindex": 9,
        "hindex5y": 9,
        "i10index": 9,
        "i10index5y": 9,
        "interests": [
            "Computer Architecture",
            "Security",
            "Non-volatile memories",
            "Systems",
            "Embedded Systems"
        ],
        "npubs": 24
    },
    "Nathanael Cheriere": {
        "affiliation": "microsoft",
        "citedby": {
            "2018-02-20": 13
        },
        "email": "@irisa.fr",
        "hindex": 2,
        "hindex5y": 2,
        "i10index": 0,
        "i10index5y": 0,
        "interests": [
            "Distributed computing"
        ],
        "npubs": 6
    },
    "Nisha Talagala": "",
    "Noah Watkins": {
        "affiliation": "ucsc",
        "citedby": {
            "2017-06-15": 171,
            "2017-07-10": 176
        },
        "email": "@soe.ucsc.edu",
        "hindex": 5,
        "hindex5y": 5,
        "i10index": 2,
        "i10index5y": 2,
        "interests": [],
        "npubs": 21
    },
    "Norbert Podhorszki": {
        "affiliation": "ORNL",
        "citedby": {
            "2017-06-15": 2992,
            "2017-07-10": 2998
        },
        "email": "@ornl.gov",
        "hindex": 27,
        "hindex5y": 18,
        "i10index": 64,
        "i10index5y": 41,
        "interests": [
            "High Performance Computing",
            "Scientific Workflows",
            "HPC I/O",
            "Big Data",
            "extreme scale computing"
        ],
        "npubs": 189
    },
    "Om Rameshwar Gatla": {
        "citedby": {
            "2018-02-20": 0
        },
        "email": "@nmsu.edu",
        "hindex": 0,
        "hindex5y": 0,
        "i10index": 0,
        "i10index5y": 0,
        "interests": [
            "Storage systems",
            "Storage Systems Reliability",
            "Crash Consistency"
        ],
        "npubs": 3
    },
    "Onur Mutlu": {
        "affiliation": "ETH Zurich",
        "citedby": {
            "2017-06-15": 14392,
            "2017-07-10": 14918
        },
        "email": "@inf.ethz.ch",
        "hindex": 67,
        "hindex5y": 63,
        "i10index": 170,
        "i10index5y": 155,
        "interests": [
            "Computer Architecture",
            "Computer Systems",
            "Energy Efficiency",
            "Memory Systems",
            "Bioinformatics"
        ],
        "npubs": 329
    },
    "Peter Alvaro": {
        "affiliation": "ucsc",
        "citedby": {
            "2017-06-15": 1658,
            "2017-07-10": 1654
        },
        "email": "@ucsc.edu",
        "hindex": 13,
        "hindex5y": 12,
        "i10index": 15,
        "i10index5y": 13,
        "interests": [
            "Distributed Systems",
            "Data Management Systems"
        ],
        "npubs": 32
    },
    "Peter Desnoyers": {
        "affiliation": "Northeastern",
        "citedby": {
            "2017-06-15": 1653,
            "2017-07-10": 1659
        },
        "email": "@ccs.neu.edu",
        "hindex": 19,
        "hindex5y": 19,
        "i10index": 21,
        "i10index5y": 20,
        "interests": [
            "Operating Systems",
            "Storage"
        ],
        "npubs": 51
    },
    "Peter Stone": {
        "affiliation": "utexaes",
        "citedby": {
            "2017-06-15": 18417,
            "2017-07-10": 18491
        },
        "email": "@cs.utexas.edu",
        "hindex": 67,
        "hindex5y": 42,
        "i10index": 284,
        "i10index5y": 194,
        "interests": [
            "Artificial Intelligence",
            "Machine Learning",
            "Multiagent Systems",
            "Robotics"
        ],
        "npubs": 607
    },
    "Philip Shilane": {
        "affiliation": "Dell EMC",
        "citedby": {
            "2017-06-15": 3740,
            "2017-07-10": 3797
        },
        "email": "@emc.com",
        "hindex": 21,
        "hindex5y": 20,
        "i10index": 26,
        "i10index5y": 25,
        "interests": [
            "File Systems",
            "Storage",
            "Deduplication",
            "3D Shape Retrieval",
            "Computer Graphics"
        ],
        "npubs": 80
    },
    "Praval Choudhary": "",
    "Priya Sehgal": {
        "affiliation": "NetApp",
        "citedby": {
            "2018-02-20": 241
        },
        "email": "@netapp.com",
        "hindex": 8,
        "hindex5y": 7,
        "i10index": 7,
        "i10index5y": 6,
        "interests": [
            "File Systems",
            "Databases",
            "Big Data",
            "NVM"
        ],
        "npubs": 16
    },
    "Qing Gary Liu": {
        "citedby": {
            "2017-09-02": 6322
        },
        "email": "@ornl.gov",
        "hindex": 36,
        "hindex5y": 28,
        "i10index": 140,
        "i10index5y": 105,
        "interests": [
            "High performance computing",
            "file system",
            "storage system",
            "big data"
        ],
        "npubs": 798
    },
    "Richard Black": "",
    "Sam H. Noh": {
        "affiliation": "UNIST",
        "citedby": {
            "2017-06-15": 3627,
            "2017-07-10": 3661
        },
        "email": "@unist.ac.kr",
        "hindex": 24,
        "hindex5y": 18,
        "i10index": 40,
        "i10index5y": 29,
        "interests": [
            "Systems Software",
            "Operating Systems",
            "File Systems",
            "Storage Systems"
        ],
        "npubs": 276
    },
    "Sangwook Kim": {
        "affiliation": "Apposha",
        "citedby": {
            "2017-06-15": 100,
            "2017-07-10": 105
        },
        "email": "@skku.edu",
        "hindex": 6,
        "hindex5y": 6,
        "i10index": 4,
        "i10index5y": 4,
        "interests": [
            "Storage Systems",
            "Operating Systems",
            "Virtualization",
            "Cloud Computing"
        ],
        "npubs": 7
    },
    "Santiago Gonzalez": {
        "affiliation": "utexas",
        "citedby": {
            "2017-06-15": 4,
            "2017-07-10": 5
        },
        "email": "@utexas.edu",
        "hindex": 2,
        "hindex5y": 2,
        "i10index": 0,
        "i10index5y": 0,
        "interests": [],
        "npubs": 3
    },
    "Scott Klasky": {
        "affiliation": "ORNL",
        "citedby": {
            "2017-06-15": 4459,
            "2017-07-10": 4447
        },
        "email": "@ornl.gov",
        "hindex": 34,
        "hindex5y": 28,
        "i10index": 99,
        "i10index5y": 76,
        "interests": [
            "Computer Science",
            "Physics",
            "High Performance Computing",
            "data science"
        ],
        "npubs": 287
    },
    "Sergey Legtchenko": {
        "affiliation": "microsoft",
        "citedby": {
            "2017-06-15": 106,
            "2017-07-10": 109
        },
        "email": "@microsoft.com",
        "hindex": 4,
        "hindex5y": 4,
        "i10index": 4,
        "i10index5y": 4,
        "interests": [
            "Distributed systems"
        ],
        "npubs": 13
    },
    "Shel Finkelstein": "",
    "Song Jiang": {
        "affiliation": "University of Texas at Arlington",
        "citedby": {
            "2017-06-15": 3281,
            "2017-07-10": 3299
        },
        "email": "@uta.edu",
        "hindex": 30,
        "hindex5y": 24,
        "i10index": 46,
        "i10index5y": 39,
        "interests": [
            "File and storage system",
            "high-performance system",
            "operating syste",
            "m"
        ],
        "npubs": 88
    },
    "Songho Yoon": "",
    "Steve Byan": "",
    "Sung-hun Kim": {
        "affiliation": "Sungkyunkwan",
        "citedby": {
            "2018-02-20": 27
        },
        "email": "@csl.skku.edu",
        "hindex": 2,
        "hindex5y": 2,
        "i10index": 2,
        "i10index5y": 2,
        "interests": [
            "computer science",
            "operating systems",
            "storage systems",
            "databases"
        ],
        "npubs": 4
    },
    "Suparna Bhattacharya": {
        "affiliation": "HP Enterprise",
        "citedby": {
            "2017-06-15": 876,
            "2017-07-10": 910
        },
        "email": "@in.ibm.com",
        "hindex": 14,
        "hindex5y": 12,
        "i10index": 17,
        "i10index5y": 15,
        "interests": [
            "Operating Systems",
            "Program Analysis",
            "Power Efficient Systems",
            "Performance",
            "Software Bloat"
        ],
        "npubs": 53
    },
    "Tao Lu": {
        "affiliation": "New Jersey Institute of Technology",
        "citedby": {
            "2017-09-09": 19
        },
        "email": "@njit.edu",
        "hindex": 1,
        "hindex5y": 1,
        "i10index": 1,
        "i10index5y": 1,
        "interests": [
            "server virtualization",
            "cloud computing",
            "data compression"
        ],
        "npubs": 11
    },
    "Tianyin Xu": {
        "affiliation": "UCSD",
        "citedby": {
            "2017-06-15": 532,
            "2017-07-10": 532
        },
        "email": "@cs.ucsd.edu",
        "hindex": 15,
        "hindex5y": 14,
        "i10index": 17,
        "i10index5y": 16,
        "interests": [
            "System reliability",
            "Operating System",
            "Distributed Systems",
            "Computer Networks"
        ],
        "npubs": 45
    },
    "Tim Harris": {
        "affiliation": "Oracle Labs",
        "citedby": {
            "2017-06-15": 19312,
            "2017-07-10": 19351
        },
        "email": "@oracle.com",
        "hindex": 39,
        "hindex5y": 30,
        "i10index": 94,
        "i10index5y": 66,
        "interests": [
            "Parallel programming",
            "operating systems",
            "computer architecture",
            "runtime systems",
            "transactional memory"
        ],
        "npubs": 223
    },
    "Vijay Chidambaram": {
        "affiliation": "The University of Texas at Austin",
        "citedby": {
            "2017-06-15": 299,
            "2017-07-10": 314
        },
        "email": "@cs.wisc.edu",
        "hindex": 8,
        "hindex5y": 8,
        "i10index": 8,
        "i10index5y": 8,
        "interests": [
            "Operating Systems",
            "File Systems",
            "Storage"
        ],
        "npubs": 21
    },
    "Vijay Janapa Reddi": {
        "affiliation": "uta.edu",
        "citedby": {
            "2017-06-15": 5130,
            "2017-07-10": 5200
        },
        "email": "@ece.utexas.edu",
        "hindex": 21,
        "hindex5y": 18,
        "i10index": 33,
        "i10index5y": 30,
        "interests": [
            "Computer Architecture and Runtime Systems"
        ],
        "npubs": 77
    },
    "Virendra J. Marathe": "",
    "Vishakha Gupta-Cledat": "",
    "Wookhan Jeong": "",
    "Xi1 Wang": {
        "affiliation": "uw.edu",
        "citedby": {
            "2017-06-15": 1073,
            "2017-07-10": 1080
        },
        "email": "@cs.washington.edu",
        "hindex": 15,
        "hindex5y": 14,
        "i10index": 15,
        "i10index5y": 15,
        "interests": [
            "Systems"
        ],
        "npubs": 30
    },
    "Yiying Zhang": {
        "affiliation": "Purdue University",
        "citedby": {
            "2017-06-15": 388,
            "2017-07-10": 402
        },
        "email": "@purdue.edu",
        "hindex": 7,
        "hindex5y": 7,
        "i10index": 7,
        "i10index5y": 6,
        "interests": [
            "operating systems",
            "distributed systems"
        ],
        "npubs": 14
    },
    "Yongmyung Lee": "",
    "Yoohyuk Lim": "",
    "Youjip Won": {
        "affiliation": "Hanyang University",
        "citedby": {
            "2017-06-15": 1244,
            "2017-07-10": 1265
        },
        "email": "@hanyang.ac.kr",
        "hindex": 19,
        "hindex5y": 15,
        "i10index": 35,
        "i10index5y": 20,
        "interests": [
            "Operating System",
            "Distributed System",
            "Storage and Filesystem"
        ],
        "npubs": 210
    },
    "Youngjae Kim": {
        "affiliation": "Sogang",
        "citedby": {
            "2017-06-15": 1758,
            "2017-07-10": 1770
        },
        "email": "@sogang.ac.kr",
        "hindex": 18,
        "hindex5y": 18,
        "i10index": 25,
        "i10index5y": 25,
        "interests": [
            "Operating System",
            "File and Storage System",
            "Distributed System"
        ],
        "npubs": 50
    },
    "Yu-Sheng Chen": {
        "affiliation": "ITRI Industrial Technology Research Institute",
        "citedby": {
            "2017-06-15": 10,
            "2017-07-10": 9
        },
        "email": "@cs.nctu.edu.tw",
        "hindex": 2,
        "hindex5y": 2,
        "i10index": 0,
        "i10index5y": 0,
        "interests": [
            "compiler",
            "virtual machine",
            "virtualization",
            "web development"
        ],
        "npubs": 4
    },
    "Zhenhua Li": {
        "affiliation": "Tsinghua",
        "citedby": {
            "2017-03-08": 588,
            "2017-06-15": 639,
            "2017-07-10": 667
        },
        "email": "@tsinghua.edu.cn",
        "hindex": 13,
        "hindex5y": 11,
        "i10index": 16,
        "i10index5y": 14,
        "interests": [
            "Cloud Computing/Storage/Download",
            "Big Data",
            "Mobile Internet"
        ],
        "npubs": 62
    }
}
