# Supplementary material for: Research artifacts and citations in computer systems papers
Source: PeerJ Comput Sci. 2022 Feb 7;8:e887. doi: 10.7717/peerj-cs.887 (PMC9044204; doi:10.7717/peerj-cs.887)
Supplement: Supplemental Information 2 — Please refer to all *.md files for detailed data descriptions. [file peerj-cs-08-887-s002.tbz2 › sysconf/data/authors/IGSC.json]

{
    "Abhinav Sau": "",
    "Abhishek Agrawal": {
        "affiliation": "Intel, USA",
        "citedby": {
            "2017-10-20": 31
        },
        "email": "@intel.com",
        "hindex": 3,
        "hindex5y": 3,
        "i10index": 1,
        "i10index5y": 1,
        "interests": [
            "Analog",
            "mixed signal",
            "rf",
            "mmwave"
        ],
        "npubs": 17
    },
    "Abhishek Roy": {
        "citedby": {
            "2017-11-03": 0
        },
        "email": "@gmu.edu",
        "hindex": 0,
        "hindex5y": 0,
        "i10index": 0,
        "i10index5y": 0,
        "interests": [
            "Real-time systems",
            "Fault-tolerant systems",
            "Low-power computing",
            "Safety-critical systems"
        ],
        "npubs": 2
    },
    "Abid Malik": "",
    "Ahmad Qawasmeh": {
        "citedby": {
            "2017-10-20": 26
        },
        "email": "@hu.edu.jo",
        "hindex": 3,
        "hindex5y": 3,
        "i10index": 0,
        "i10index5y": 0,
        "interests": [
            "High Performance Computing",
            "Parallel Programming",
            "Machine Learning"
        ],
        "npubs": 9
    },
    "Alex Johnson": "",
    "Alex K. Jones": "",
    "Alexander Aved": {
        "citedby": {
            "2017-10-20": 247
        },
        "email": "@knights.ucf.edu",
        "hindex": 7,
        "hindex5y": 7,
        "i10index": 5,
        "i10index5y": 4,
        "interests": [
            "Video surveillance",
            "live video databases",
            "RFID",
            "query processing"
        ],
        "npubs": 38
    },
    "Ali Hurson": "",
    "Ali R. Butt": {
        "affiliation": "Virginia Tech, USA",
        "citedby": {
            "2017-10-20": 2077
        },
        "email": "@cs.vt.edu",
        "hindex": 24,
        "hindex5y": 19,
        "i10index": 43,
        "i10index5y": 36,
        "interests": [
            "cloud computing",
            "distributed systems",
            "hpc storage"
        ],
        "npubs": 158
    },
    "Amlan Ganguly": {
        "affiliation": "RIT, USA",
        "citedby": {
            "2017-10-20": 1423
        },
        "email": "@rit.edu",
        "hindex": 18,
        "hindex5y": 17,
        "i10index": 32,
        "i10index5y": 29,
        "interests": [
            "multicore",
            "network-on-chip",
            "wireless interconnect"
        ],
        "npubs": 94
    },
    "Andrew J. Younge": {
        "citedby": {
            "2017-09-02": 1779
        },
        "email": "@sandia.gov",
        "hindex": 13,
        "hindex5y": 11,
        "i10index": 14,
        "i10index5y": 12,
        "interests": [
            "Distributed Systems",
            "Cloud Computing",
            "Systems"
        ],
        "npubs": 48
    },
    "Anshul Gandhi": {
        "citedby": {
            "2017-10-20": 1533
        },
        "email": "@cs.stonybrook.edu",
        "hindex": 16,
        "hindex5y": 15,
        "i10index": 20,
        "i10index5y": 20,
        "interests": [
            "Performance Modeling",
            "Cloud Computing"
        ],
        "npubs": 61
    },
    "Anup Das": "",
    "Apan Qasem": "",
    "Barbara Chapman": {
        "citedby": {
            "2017-10-20": 7302
        },
        "email": "@stonybrook.edu",
        "hindex": 30,
        "hindex5y": 17,
        "i10index": 82,
        "i10index5y": 40,
        "interests": [
            "Parallel programming models",
            "compilers",
            "programming languages",
            "application development"
        ],
        "npubs": 355
    },
    "Behrooz Shirazi": "",
    "Bhavesh Khemka": {
        "affiliation": "Colorado State University, USA",
        "citedby": {
            "2017-10-20": 99
        },
        "email": "@colostate.edu",
        "hindex": 6,
        "hindex5y": 6,
        "i10index": 4,
        "i10index5y": 4,
        "interests": [
            "Heterogeneous Computing",
            "Robust Resource Allocation",
            "High Performance Computing"
        ],
        "npubs": 8
    },
    "Bhuvan Urgaonkar": {
        "affiliation": "Pennsylvania State University, USA",
        "citedby": {
            "2017-10-20": 5857
        },
        "email": "@cse.psu.edu",
        "hindex": 33,
        "hindex5y": 28,
        "i10index": 51,
        "i10index5y": 46,
        "interests": [
            "Cloud Computing",
            "Computer Systems",
            "Distributed Systems",
            "Performance Evaluation",
            "Sustainability"
        ],
        "npubs": 102
    },
    "Binoy Ravindran": {
        "affiliation": "ECE, Virginia Tech, USA",
        "citedby": {
            "2017-10-20": 3833
        },
        "email": "@vt.edu",
        "hindex": 31,
        "hindex5y": 22,
        "i10index": 110,
        "i10index5y": 63,
        "interests": [
            "Operating systems",
            "distributed systems",
            "real-time systems",
            "virtualization",
            "run-times"
        ],
        "npubs": 330
    },
    "Bruce Beitman": "",
    "Chris Cain": "",
    "Chris Gniady": {
        "affiliation": "University of Arizona, USA",
        "citedby": {
            "2017-10-20": 888
        },
        "email": "@cs.arizona.edu",
        "hindex": 16,
        "hindex5y": 13,
        "i10index": 18,
        "i10index5y": 14,
        "interests": [
            "Operating Systems",
            "Energy and Performance Optimizations"
        ],
        "npubs": 54
    },
    "Christof Teuscher": {
        "affiliation": "Portland State University, USA",
        "citedby": {
            "2017-10-20": 1936
        },
        "email": "@teuscher.ch",
        "hindex": 23,
        "hindex5y": 16,
        "i10index": 46,
        "i10index5y": 22,
        "interests": [
            "Emerging computing architectures and paradigms"
        ],
        "npubs": 185
    },
    "Chun Jason Xue": "",
    "Congfeng Jiang": "",
    "Cristinel Ababei": {
        "affiliation": "Marquette University, USA",
        "citedby": {
            "2017-10-20": 1012
        },
        "email": "@marquette.edu",
        "hindex": 15,
        "hindex5y": 13,
        "i10index": 20,
        "i10index5y": 15,
        "interests": [
            "embedded systems",
            "computing systems",
            "FPGAs",
            "EDA",
            "smart buildings/cities"
        ],
        "npubs": 82
    },
    "Dakai Zhu": {
        "affiliation": "University of Texas at San Antonio, USA",
        "citedby": {
            "2017-10-20": 2697
        },
        "email": "@utsa.edu",
        "hindex": 25,
        "hindex5y": 24,
        "i10index": 45,
        "i10index5y": 41,
        "interests": [
            "Real-Time Systems",
            "Low-Power Dependable Computing",
            "Cyber-Physical Systems",
            "Parallel and Distributed Systems",
            "Cloud Computing"
        ],
        "npubs": 95
    },
    "Devesh Tiwari": "",
    "Divya Mahajan": {
        "citedby": {
            "2017-10-20": 102
        },
        "email": "@gatech.edu",
        "hindex": 6,
        "hindex5y": 6,
        "i10index": 4,
        "i10index5y": 4,
        "interests": [
            "Computer Architecture",
            "Microarchitecture Design",
            "Approximate Computing"
        ],
        "npubs": 13
    },
    "Donald Kline Jr.": {
        "citedby": {
            "2017-10-20": 18
        },
        "email": "@pitt.edu",
        "hindex": 3,
        "hindex5y": 3,
        "i10index": 0,
        "i10index5y": 0,
        "interests": [
            "Computer Architecture",
            "Reliability",
            "Machine Learning",
            "Security"
        ],
        "npubs": 6
    },
    "Hongbo Dong": {
        "affiliation": "Washington State University",
        "citedby": {
            "2019-01-11": 225
        },
        "email": "@wsu.edu",
        "hindex": 7,
        "hindex5y": 7,
        "i10index": 7,
        "i10index5y": 6,
        "interests": [
            "Mathematical Optimization",
            "Mathematical Programming",
            "Operations Research"
        ],
        "npubs": 22
    },
    "Eli Bozorgzadeh": {
        "affiliation": "University of California, Irvine, USA",
        "citedby": {
            "2018-04-12": 1943
        },
        "email": "@ics.uci.edu",
        "hindex": 25,
        "hindex5y": 12,
        "i10index": 42,
        "i10index5y": 14,
        "interests": [
            "Embedded systems",
            "reconfigurable computing",
            "acceleration"
        ],
        "npubs": 136
    },
    "Erik Brunvand": {
        "citedby": {
            "2017-10-20": 1813
        },
        "email": "@cs.utah.edu",
        "hindex": 24,
        "hindex5y": 10,
        "i10index": 46,
        "i10index5y": 11,
        "interests": [
            "computer architecture",
            "asynchronous circuits",
            "VLSI",
            "ray tracing"
        ],
        "npubs": 139
    },
    "Fa Zhang": {
        "citedby": {
            "2018-04-14": 617
        },
        "email": "",
        "hindex": 13,
        "hindex5y": 12,
        "i10index": 16,
        "i10index5y": 15,
        "interests": [],
        "npubs": 20
    },
    "Fangming Liu": {
        "citedby": {
            "2017-10-20": 2260
        },
        "email": "@mail.hust.edu.cn",
        "hindex": 27,
        "hindex5y": 26,
        "i10index": 50,
        "i10index5y": 44,
        "interests": [
            "Cloud Computing & Datacenter",
            "Green Computing",
            "Mobile Cloud",
            "SDN/NFV & Virtualization",
            "Internet Content Distribution & P2P"
        ],
        "npubs": 148
    },
    "Feng Qin": {
        "affiliation": "Ohio State University",
        "citedby": {
            "2017-05-05": 2362,
            "2017-05-29": 2388,
            "2017-10-22": 2495
        },
        "email": "@cse.ohio-state.edu",
        "hindex": 19,
        "hindex5y": 18,
        "i10index": 25,
        "i10index5y": 23,
        "interests": [
            "Operating Systems",
            "Software Reliability",
            "High Performance Computing",
            "Security"
        ],
        "npubs": 42
    },
    "Gang Quan": {
        "citedby": {
            "2017-10-20": 2371
        },
        "email": "@fiu.edu",
        "hindex": 27,
        "hindex5y": 22,
        "i10index": 43,
        "i10index5y": 34,
        "interests": [
            "power/thermal aware computing",
            "real-time systems",
            "advanced computer architecture"
        ],
        "npubs": 128
    },
    "Gudula Ruenger": "",
    "Gustavo A. Chaparro-Baquero": "",
    "Hafiz Fahad Sheikh": {
        "citedby": {
            "2017-10-20": 143
        },
        "email": "@intel.com",
        "hindex": 6,
        "hindex5y": 6,
        "i10index": 5,
        "i10index5y": 4,
        "interests": [
            "Green Computing",
            "Parallel processing",
            "multicore systems"
        ],
        "npubs": 16
    },
    "Hakan Aydin": {
        "citedby": {
            "2017-10-20": 4007
        },
        "email": "@cs.gmu.edu",
        "hindex": 30,
        "hindex5y": 26,
        "i10index": 53,
        "i10index5y": 42,
        "interests": [
            "Real-Time Systems",
            "Low-Power Computing",
            "Fault Tolerance",
            "Wireless Sensor Networks"
        ],
        "npubs": 82
    },
    "Hossein Sayadi": "",
    "Houman Homayoun": {
        "affiliation": "George Mason University, USA",
        "citedby": {
            "2017-10-20": 1062
        },
        "email": "@gmu.edu",
        "hindex": 18,
        "hindex5y": 15,
        "i10index": 32,
        "i10index5y": 27,
        "interests": [
            "Heterogeneous Computing",
            "Big Data Computing",
            "Hardware Security and Trust",
            "Biomedical Computing"
        ],
        "npubs": 133
    },
    "Huangxin Wang": {
        "affiliation": "George Mason University, USA",
        "citedby": {
            "2017-10-20": 100
        },
        "email": "@gmu.edu",
        "hindex": 3,
        "hindex5y": 3,
        "i10index": 2,
        "i10index5y": 2,
        "interests": [
            "network security",
            "moving target defense",
            "cost-effective computing"
        ],
        "npubs": 11
    },
    "Ishan Thakkar": {
        "affiliation": "Colorado State University, USA",
        "citedby": {
            "2017-10-20": 58
        },
        "email": "@rams.colostate.edu",
        "hindex": 5,
        "hindex5y": 5,
        "i10index": 1,
        "i10index5y": 1,
        "interests": [
            "DRAM Architectures",
            "2.5D/3D Packaging",
            "Silicon Photonics",
            "Photonic Networks-On-Chip",
            "Nonvolatile Memories"
        ],
        "npubs": 20
    },
    "Ishfaq Ahmad": {
        "citedby": {
            "2017-10-20": 11670
        },
        "email": "@cse.uta.edu",
        "hindex": 49,
        "hindex5y": 32,
        "i10index": 168,
        "i10index5y": 89,
        "interests": [
            "Parallel and Distributed Computing",
            "Green Computing",
            "Big Data Processing",
            "Multimedia"
        ],
        "npubs": 793
    },
    "Israel Koren": {
        "affiliation": "Univ. of Massachusetts, USA",
        "citedby": {
            "2017-10-20": 8486
        },
        "email": "@ecs.umass.edu",
        "hindex": 41,
        "hindex5y": 22,
        "i10index": 145,
        "i10index5y": 64,
        "interests": [
            "Fault-Tolerant Computing",
            "Computer Architecture",
            "Computer Arithmetic",
            "Secure cryptography"
        ],
        "npubs": 350
    },
    "James Laros": {
        "citedby": {
            "2017-10-20": 600
        },
        "email": "@sandia.gov",
        "hindex": 11,
        "hindex5y": 10,
        "i10index": 13,
        "i10index5y": 10,
        "interests": [],
        "npubs": 93
    },
    "James Stine": {
        "citedby": {
            "2018-04-12": 1411
        },
        "email": "@okstate.edu",
        "hindex": 17,
        "hindex5y": 11,
        "i10index": 23,
        "i10index5y": 12,
        "interests": [
            "computer arithmetic",
            "VLSI",
            "processor design",
            "memory architectures"
        ],
        "npubs": 96
    },
    "Jean-Marc Pierson": {
        "affiliation": "University of Toulouse, IRIT, France",
        "citedby": {
            "2017-10-20": 1829
        },
        "email": "@irit.fr",
        "hindex": 21,
        "hindex5y": 16,
        "i10index": 53,
        "i10index5y": 30,
        "interests": [
            "Green IT",
            "Cloud Computing",
            "HPC",
            "Energy Efficiency",
            "Middleware"
        ],
        "npubs": 227
    },
    "Joyanta Biswas": {
        "citedby": {
            "2018-04-12": 2
        },
        "email": "@temple.edu",
        "hindex": 0,
        "hindex5y": 0,
        "i10index": 0,
        "i10index5y": 0,
        "interests": [
            "Networking",
            "HPC",
            "SDN",
            "Energy Efficient Networking"
        ],
        "npubs": 2
    },
    "Karthick Rajamani": "",
    "Kevin Pedretti": {
        "citedby": {
            "2017-10-20": 1649
        },
        "email": "@sandia.gov",
        "hindex": 20,
        "hindex5y": 17,
        "i10index": 42,
        "i10index5y": 32,
        "interests": [
            "High Performance Computing",
            "Operating Systems",
            "Networking"
        ],
        "npubs": 163
    },
    "Kirk Pruhs": {
        "affiliation": "University of Pittsburgh, USA",
        "citedby": {
            "2017-10-20": 5281
        },
        "email": "@cs.pitt.edu",
        "hindex": 40,
        "hindex5y": 26,
        "i10index": 87,
        "i10index5y": 59,
        "interests": [
            "Algorithms"
        ],
        "npubs": 220
    },
    "Krishna Kant": {
        "citedby": {
            "2017-10-20": 3078
        },
        "email": "@temple.edu",
        "hindex": 27,
        "hindex5y": 20,
        "i10index": 64,
        "i10index5y": 43,
        "interests": [
            "Networking",
            "Systems",
            "Security"
        ],
        "npubs": 351
    },
    "Lang Wu": "",
    "Lee Ward": {
        "citedby": {
            "2017-10-20": 1026
        },
        "email": "@sandia.gov",
        "hindex": 18,
        "hindex5y": 15,
        "i10index": 27,
        "i10index5y": 18,
        "interests": [],
        "npubs": 86
    },
    "Lennart Johnsson": {
        "affiliation": "University of Houston, USA",
        "citedby": {
            "2017-10-20": 6818
        },
        "email": "@cs.uh.edu",
        "hindex": 40,
        "hindex5y": 12,
        "i10index": 103,
        "i10index5y": 15,
        "interests": [
            "High Performance Computing",
            "Energy efficient computing",
            "Computer architecture",
            "Computer Networking"
        ],
        "npubs": 286
    },
    "Li Li": {
        "citedby": {
            "2018-04-12": 101
        },
        "email": "@osu.edu",
        "hindex": 4,
        "hindex5y": 4,
        "i10index": 2,
        "i10index5y": 2,
        "interests": [
            "Mobile Computing",
            "Cloud Computing"
        ],
        "npubs": 13
    },
    "Lu Chao": {
        "citedby": {
            "2018-04-12": 7
        },
        "email": "@ict.ac.cn",
        "hindex": 1,
        "hindex5y": 1,
        "i10index": 0,
        "i10index5y": 0,
        "interests": [
            "Distributed Computing"
        ],
        "npubs": 2
    },
    "Lu Peng": "",
    "Luhao Wang": {
        "citedby": {
            "2017-10-20": 227
        },
        "email": "@usc.edu",
        "hindex": 4,
        "hindex5y": 4,
        "i10index": 2,
        "i10index5y": 2,
        "interests": [
            "Emerging devices",
            "Smart Grid",
            "Green Computing",
            "Algorithms"
        ],
        "npubs": 14
    },
    "M Meraj Ahmed": {
        "citedby": {
            "2018-04-12": 2
        },
        "email": "@g.rit.edu",
        "hindex": 1,
        "hindex5y": 1,
        "i10index": 0,
        "i10index5y": 0,
        "interests": [
            "Wireless Network on Chip",
            "Inter Chip Communication",
            "Interconnect",
            "VLSI",
            "Emerging Integration Technology"
        ],
        "npubs": 5
    },
    "Madhurima Ray": "",
    "Mahdi Nikdast": {
        "affiliation": "Polytechnique Montreal, Canada",
        "citedby": {
            "2017-10-20": 653
        },
        "email": "@colostate.edu",
        "hindex": 15,
        "hindex5y": 15,
        "i10index": 19,
        "i10index5y": 19,
        "interests": [
            "Embedded systems",
            "Interconnect",
            "Networks on Chip",
            "Multiprocessor Systems",
            "Silicon Photonics"
        ],
        "npubs": 54
    },
    "Mahmut T. Kandemir": {
        "affiliation": "Pennstate University, USA",
        "citedby": {
            "2017-10-20": 17783
        },
        "email": "@cse.psu.edu",
        "hindex": 60,
        "hindex5y": 40,
        "i10index": 354,
        "i10index5y": 186,
        "interests": [
            "Compilers",
            "High Performance Computing",
            "Storage",
            "Architecture"
        ],
        "npubs": 787
    },
    "Mai Zheng": {
        "citedby": {
            "2017-10-20": 227
        },
        "email": "@nmsu.edu",
        "hindex": 7,
        "hindex5y": 7,
        "i10index": 7,
        "i10index5y": 7,
        "interests": [
            "Storage systems",
            "computer systems",
            "data-intensive computing"
        ],
        "npubs": 23
    },
    "Mark Oxley": "",
    "Massoud Pedram": {
        "citedby": {
            "2017-10-20": 22691
        },
        "email": "@usc.edu",
        "hindex": 76,
        "hindex5y": 46,
        "i10index": 365,
        "i10index5y": 223,
        "interests": [
            "Energy Efficient Electronics",
            "Power-aware computing",
            "Energy Harvesting and Storage Systems",
            "Computer Aided Design of VLSI Circui"
        ],
        "npubs": 851
    },
    "Matthias Stachowski": "",
    "Maurizio Palesi": {
        "affiliation": "Kore University, Italy",
        "citedby": {
            "2017-10-20": 2660
        },
        "email": "@dieei.unict.it",
        "hindex": 27,
        "hindex5y": 22,
        "i10index": 52,
        "i10index5y": 41,
        "interests": [
            "Embedded systems",
            "NoC",
            "Networks on Chip"
        ],
        "npubs": 207
    },
    "Md Abdullah Shahneous Bari": {
        "citedby": {
            "2017-10-20": 1
        },
        "email": "@stonybrook.edu",
        "hindex": 1,
        "hindex5y": 1,
        "i10index": 0,
        "i10index5y": 0,
        "interests": [
            "High Performance Computing"
        ],
        "npubs": 1
    },
    "Md Yusuf Sarwar Uddin": {
        "citedby": {
            "2017-10-20": 424
        },
        "email": "@cse.buet.ac.bd",
        "hindex": 10,
        "hindex5y": 10,
        "i10index": 10,
        "i10index5y": 10,
        "interests": [
            "Systems and Networking"
        ],
        "npubs": 55
    },
    "Michael Levenhagen": "",
    "Mohit Kumar": {
        "citedby": {
            "2018-04-12": 0
        },
        "email": "@wayne.edu",
        "hindex": 0,
        "hindex5y": 0,
        "i10index": 0,
        "i10index5y": 0,
        "interests": [
            "Energy Efficiency",
            "Software Engineering",
            "High Performance Computing"
        ],
        "npubs": 2
    },
    "Muhammad Shafique": {
        "affiliation": "Vienna University of Technology (TU Wien), Austria",
        "citedby": {
            "2017-10-20": 2851
        },
        "email": "@tuwien.ac.at",
        "hindex": 26,
        "hindex5y": 24,
        "i10index": 78,
        "i10index5y": 74,
        "interests": [
            "Computer Architecture",
            "Robust and Energy-Efficient Computing",
            "Emerging Computing Paradigms and Technologies",
            "CPS and IoT",
            "MPSoCs"
        ],
        "npubs": 335
    },
    "Muhammad Wajahat": {
        "citedby": {
            "2017-10-20": 0
        },
        "email": "@cs.stonybrook.edu",
        "hindex": 0,
        "hindex5y": 0,
        "i10index": 0,
        "i10index5y": 0,
        "interests": [],
        "npubs": 4
    },
    "Na Gong": "",
    "Nailah Alhassoun": {
        "citedby": {
            "2017-10-20": 10
        },
        "email": "@ksu.edu.sa",
        "hindex": 1,
        "hindex5y": 1,
        "i10index": 1,
        "i10index5y": 0,
        "interests": [
            "Computer and Information Sciences"
        ],
        "npubs": 1
    },
    "Nalini Venkatasubramanian": {
        "citedby": {
            "2017-10-20": 4937
        },
        "email": "@ics.uci.edu",
        "hindex": 35,
        "hindex5y": 22,
        "i10index": 121,
        "i10index5y": 72,
        "interests": [
            "middleware",
            "distributed systems",
            "IoT and cyberphysical systems (CPS)",
            "multimedia",
            "pervasive computing"
        ],
        "npubs": 365
    },
    "Naseef Mansoor": {
        "citedby": {
            "2017-10-20": 81
        },
        "email": "@rit.edu",
        "hindex": 5,
        "hindex5y": 5,
        "i10index": 3,
        "i10index5y": 3,
        "interests": [
            "Network-on-Chip",
            "Heterogeneous Computing",
            "Multicore Processor"
        ],
        "npubs": 13
    },
    "Nikolas Parshook": "",
    "Nilanjan Banerjee": {
        "affiliation": "UMBC, United Kingdom",
        "citedby": {
            "2017-10-20": 1652
        },
        "email": "@umbc.edu",
        "hindex": 20,
        "hindex5y": 15,
        "i10index": 26,
        "i10index5y": 21,
        "interests": [
            "Mobile Systems",
            "Renewable Energy driven systems",
            "Healthcare Systems",
            "Artificial Intelligence"
        ],
        "npubs": 48
    },
    "Partha Pande": {
        "affiliation": "Washington State University, USA",
        "citedby": {
            "2017-10-20": 4806
        },
        "email": "@eecs.wsu.edu",
        "hindex": 34,
        "hindex5y": 26,
        "i10index": 61,
        "i10index5y": 56,
        "interests": [
            "NoC",
            "Sustainable computing",
            "Multi-Core",
            "Hardware Accelerators"
        ],
        "npubs": 178
    },
    "Paul Bogdan": {
        "affiliation": "University of Southern California, USA",
        "citedby": {
            "2017-10-20": 1248
        },
        "email": "@usc.edu",
        "hindex": 20,
        "hindex5y": 20,
        "i10index": 36,
        "i10index5y": 36,
        "interests": [
            "Systems-On-Chip/Networks-On-Chip",
            "Theoretical Foundations of Cyber-Physical Systems",
            "Brain & Physiological Modeling"
        ],
        "npubs": 102
    },
    "Petru Eles": {
        "affiliation": "Link pings universitet, Sweden",
        "citedby": {
            "2017-10-20": 6218
        },
        "email": "@liu.se",
        "hindex": 42,
        "hindex5y": 26,
        "i10index": 134,
        "i10index5y": 78,
        "interests": [],
        "npubs": 408
    },
    "Preeti Panda": {
        "affiliation": "Indian Institute of Technology Delhi, India",
        "citedby": {
            "2017-10-20": 3257
        },
        "email": "@cse.iitd.ac.in",
        "hindex": 24,
        "hindex5y": 12,
        "i10index": 39,
        "i10index5y": 14,
        "interests": [
            "Embedded Systems",
            "Electronic Design Automation",
            "System Level Design",
            "Low Power Design"
        ],
        "npubs": 138
    },
    "Qi Zhu": {
        "affiliation": "Electrical Engineering, UC Riverside, USA",
        "citedby": {
            "2017-10-20": 1100
        },
        "email": "@ece.ucr.edu",
        "hindex": 17,
        "hindex5y": 15,
        "i10index": 29,
        "i10index5y": 25,
        "interests": [
            "computer-aided design",
            "electronic design automation",
            "embedded systems",
            "cyber-physical systems",
            "computer engineering"
        ],
        "npubs": 85
    },
    "Rami Melhem": {
        "citedby": {
            "2017-10-20": 10954
        },
        "email": "@cs.pitt.edu",
        "hindex": 53,
        "hindex5y": 28,
        "i10index": 188,
        "i10index5y": 92,
        "interests": [],
        "npubs": 431
    },
    "Rami Melhem,": {
        "citedby": {
            "2017-10-20": 10954
        },
        "email": "@cs.pitt.edu",
        "hindex": 53,
        "hindex5y": 28,
        "i10index": 188,
        "i10index5y": 92,
        "interests": [],
        "npubs": 431
    },
    "Rui Wang": "",
    "Ryan Friese": {
        "affiliation": "Pacific Northwest National Laboratory, USA",
        "citedby": {
            "2017-10-20": 181
        },
        "email": "@pnnl.gov",
        "hindex": 7,
        "hindex5y": 7,
        "i10index": 5,
        "i10index5y": 5,
        "interests": [
            "resource allocation",
            "bi-objective optimization",
            "heterogeneous computing"
        ],
        "npubs": 26
    },
    "Ryan Grant": {
        "affiliation": "Sandia National Laboratories",
        "citedby": {
            "2017-05-05": 217,
            "2017-05-29": 223
        },
        "email": "@sandia.gov",
        "hindex": 9,
        "hindex5y": 7,
        "i10index": 7,
        "i10index5y": 5,
        "interests": [
            "High Speed Networking",
            "High Performance Computing",
            "Parallel and Distributed Computing"
        ],
        "npubs": 65
    },
    "Sahra Sedigh Sarvestani": "",
    "Salman Masood": "",
    "Samuel Teich": "",
    "Sanjeev Sondur": "",
    "Sayed Ashraf Mamun": {
        "citedby": {
            "2017-10-20": 29
        },
        "email": "@g.rit.edu",
        "hindex": 3,
        "hindex5y": 3,
        "i10index": 1,
        "i10index5y": 1,
        "interests": [
            "Wireless Communication"
        ],
        "npubs": 8
    },
    "Shaolei Ren": "",
    "Sheheryar Arshad": "",
    "Shervin Hajiamini": "",
    "Shi Sha": "",
    "Shuaiwen Leon Song": {
        "affiliation": "Pacific Northwest National Lab, USA",
        "citedby": {
            "2017-10-20": 1204
        },
        "email": "@pnnl.gov",
        "hindex": 17,
        "hindex5y": 15,
        "i10index": 25,
        "i10index5y": 21,
        "interests": [
            "High Performance Computing",
            "Computer Architecture",
            "Power-Aware Computing"
        ],
        "npubs": 121
    },
    "Shuang2 Chen": {
        "citedby": {
            "2017-10-20": 154
        },
        "email": "@usc.edu",
        "hindex": 8,
        "hindex5y": 8,
        "i10index": 7,
        "i10index5y": 7,
        "interests": [
            "System-level energy optimization"
        ],
        "npubs": 26
    },
    "Soamar Homsi": {
        "citedby": {
            "2017-10-20": 6
        },
        "email": "@fiu.edu",
        "hindex": 1,
        "hindex5y": 1,
        "i10index": 0,
        "i10index5y": 0,
        "interests": [
            "Cloud cyber-security",
            "Cloud Computing",
            "Resource management and scheduling with guaranteed QoS",
            "Energy-efficient Computing & Desi"
        ],
        "npubs": 6
    },
    "Song Fu": {
        "affiliation": "University of North Texas, USA",
        "citedby": {
            "2017-10-20": 1070
        },
        "email": "@unt.edu",
        "hindex": 18,
        "hindex5y": 16,
        "i10index": 30,
        "i10index5y": 23,
        "interests": [
            "High Performance Computing",
            "Distributed Systems",
            "Cloud."
        ],
        "npubs": 76
    },
    "Stephen L. Olivier": {
        "citedby": {
            "2017-10-20": 725
        },
        "email": "@sandia.gov",
        "hindex": 13,
        "hindex5y": 13,
        "i10index": 15,
        "i10index5y": 14,
        "interests": [
            "Parallel Programming Models",
            "Run Time Systems",
            "OpenMP",
            "Load Balancing",
            "Power-Aware HPC"
        ],
        "npubs": 43
    },
    "Sudeep Pasricha": {
        "affiliation": "Colorado State University, USA",
        "citedby": {
            "2017-10-20": 2585
        },
        "email": "@engr.colostate.edu",
        "hindex": 26,
        "hindex5y": 18,
        "i10index": 60,
        "i10index5y": 48,
        "interests": [
            "Embedded Systems and High Performance Computing",
            "VLSI/CAD",
            "Computer Architecture",
            "Design for Reliability",
            "Low Power",
            "Security"
        ],
        "npubs": 201
    },
    "Thomas Rauber": {
        "citedby": {
            "2017-10-20": 556
        },
        "email": "@inf.ufes.br",
        "hindex": 13,
        "hindex5y": 8,
        "i10index": 14,
        "i10index5y": 8,
        "interests": [],
        "npubs": 86
    },
    "Thu D. Nguyen": {
        "affiliation": "Rutgers University, USA",
        "citedby": {
            "2017-10-20": 4241
        },
        "email": "@cs.rutgers.edu",
        "hindex": 31,
        "hindex5y": 19,
        "i10index": 55,
        "i10index5y": 31,
        "interests": [
            "Sustainable Computing",
            "Operating Systems",
            "Distributed and Parallel Systems",
            "CS Education"
        ],
        "npubs": 98
    },
    "Vasanth Rajamani": "",
    "Wei Huang": {
        "affiliation": "AMD, USA",
        "citedby": {
            "2017-10-20": 4839
        },
        "email": "@amd.com",
        "hindex": 27,
        "hindex5y": 21,
        "i10index": 36,
        "i10index5y": 32,
        "interests": [
            "performance and energy optimization",
            "computer architecture at scale",
            "data centers",
            "chip microarchitecture",
            "VLSI"
        ],
        "npubs": 82
    },
    "Weisong Shi": {
        "citedby": {
            "2017-10-20": 5483
        },
        "email": "@wayne.edu",
        "hindex": 37,
        "hindex5y": 29,
        "i10index": 99,
        "i10index5y": 66,
        "interests": [
            "Edge Computing",
            "Big Data Systems",
            "Energy-Efficient Computer Systems",
            "Mobile and Connected Health"
        ],
        "npubs": 402
    },
    "William Stanchina": {
        "citedby": {
            "2017-10-20": 1693
        },
        "email": "@pitt.edu",
        "hindex": 22,
        "hindex5y": 6,
        "i10index": 55,
        "i10index5y": 5,
        "interests": [
            "semiconductors",
            "integrated circuits",
            "compound semiconductors",
            "transistors",
            "electronic materials"
        ],
        "npubs": 136
    },
    "Wujie Wen": {
        "citedby": {
            "2017-10-20": 464
        },
        "email": "@pitt.edu",
        "hindex": 11,
        "hindex5y": 11,
        "i10index": 14,
        "i10index5y": 14,
        "interests": [
            "Emerging Non-volatile Memory",
            "VLSI",
            "Architecture"
        ],
        "npubs": 54
    },
    "Xiaohui Peng": "",
    "Xiaorui Wang": {
        "affiliation": "The Ohio State University, USA",
        "citedby": {
            "2017-10-20": 6799
        },
        "email": "@ece.osu.edu",
        "hindex": 37,
        "hindex5y": 33,
        "i10index": 81,
        "i10index5y": 68,
        "interests": [
            "Power Management",
            "Data Centers",
            "Real-Time Embedded Systems",
            "Computer Architecture",
            "Computer Systems"
        ],
        "npubs": 941
    },
    "Xingzhou Zhang": {
        "citedby": {
            "2018-04-12": 20
        },
        "email": "@ict.ac.cn",
        "hindex": 1,
        "hindex5y": 1,
        "i10index": 1,
        "i10index5y": 1,
        "interests": [
            "computer system",
            "machine learning",
            "edge computing"
        ],
        "npubs": 1
    },
    "Yifan Wang": "",
    "Youhuizi Li": "",
    "Youshi Wang": {
        "citedby": {
            "2018-04-12": 9
        },
        "email": "@ict.ac.cn",
        "hindex": 2,
        "hindex5y": 2,
        "i10index": 0,
        "i10index5y": 0,
        "interests": [
            "energy efficiency data center",
            "game theory",
            "mechanism design",
            "colocation"
        ],
        "npubs": 4
    },
    "Yunhao Bai": "",
    "Zhiyong Liu": {
        "citedby": {
            "2017-10-22": 3055
        },
        "email": "@ict.ac.cn",
        "hindex": 26,
        "hindex5y": 24,
        "i10index": 71,
        "i10index5y": 58,
        "interests": [
            "Computer Architecture",
            "Algorithms",
            "Parallel and Distributed Computing",
            "Bioinformatics"
        ],
        "npubs": 292
    },
    "Zichen Xu": "",
    "Ziliang Zong": ""
}
